# Supplementary material for: Molecular characterisation of cell line models for triple-negative breast cancers
Source: BMC Genomics. 2012 Nov 14;13:619. doi: 10.1186/1471-2164-13-619 (PMC3546428; doi:10.1186/1471-2164-13-619)
Supplement: Additional file 2 — Table S2. Gene signatures with relevance in ER-negative breast tumours. Compendium of gene signatures, listing their genes, their citation and their relevance for triple-negative BCs. [file 1471-2164-13-619-S2.xlsx]

## Sheet: List
Supplemental Table 2: Gene signatures with relevance in ER-negative breast tumours
GeneSignature Name		Publication
G3.TN.tumours		Natrajan, R., et al., Tiling path genomic profiling of grade 3 invasive ductal breast cancers. Clin Cancer Res, 2009. 15(8): p. 2711-22.
HighGradeVLowGrade		Cordenonsi, M., et al., The Hippo transducer TAZ confers cancer stem cell-related traits on breast cancer cells. Cell, 2011. 147(4): p. 759-72.
Apocrine.Basal		Farmer, P., et al., Identification of molecular apocrine breast tumours by microarray analysis. Oncogene, 2005. 24(29): p. 4660-71.
Interferon		Hu, Z., et al., The molecular portraits of breast tumors are conserved across microarray platforms. BMC Genomics, 2006. 7: p. 96.
EGFR		Hoadley, K.A., et al., EGFR associated expression profiles vary with breast tumor subtype. BMC Genomics, 2007. 8: p. 258.
MET		Kaposi-Novak, P., et al., Met-regulated expression signature defines a subset of human hepatocellular carcinomas with poor prognosis and aggressive phenotype. J Clin Invest, 2006. 116(6): p. 1582-95
IGF1		Creighton, C.J., et al., Insulin-like growth factor-I activates gene transcription programs strongly associated with poor breast cancer prognosis. J Clin Oncol, 2008. 26(25): p. 4078-85.
Stroma		West, R.B., et al., Determination of stromal signatures in breast carcinoma. PLoS Biol, 2005. 3(6): p. e187.
Mammosphere		Creighton, C.J., et al., Residual breast cancers after conventional therapy display mesenchymal as well as tumor-initiating features. Proc Natl Acad Sci U S A, 2009. 106(33): p. 13820-5
CD24.CD44		Shipitsin, M., et al., Molecular definition of breast tumor heterogeneity. Cancer Cell, 2007. 11(3): p. 259-73.
GGI		Sotiriou, C., et al., Gene expression profiling in breast cancer: understanding the molecular basis of histologic grade to improve prognosis. J Natl Cancer Inst. 98(4):p262-72.
These signatures included 2 gene-lists identifying “Apocrine.Basal” {Farmer, 2005 #13}, and “Interferon” {Hu, 2006 #24} subtypes among ER-negative BC; 3 expression patterns which were previously associated with activated “EGFR” {Hoadley, 2007 #21}, “MET” {Kaposi-Novak, 2006 #27} or “IGF1” {Creighton, 2008 #10} pathways; one list encompassing genes involved in epithelial-mesenchymal transition (“S…

## Sheet: G3.TN.tumours
symbol	ensg	entrez	UpDown
ACE2	ENSG00000130234	59272	1
ACOX2	ENSG00000168306	8309	-1
ACY1L2			1
AGR2	ENSG00000106541	10551	-1
ANKRD30A	ENSG00000148513	91074	-1
ANKRD30A	ENSG00000148513	91074	-1
ANXA8	ENSG00000165390	652891	1
ANXA9	ENSG00000143412	8416	-1
AR	ENSG00000169083	367	-1
ARL6IP2			1
ART3	ENSG00000156219	419	1
ASPN	ENSG00000106819	54829	-1
ASS			1
ATAD4	ENSG00000167183	79170	-1
ATP6V1C2	ENSG00000143882	245973	1
BAIAP2L2	ENSG00000128298	80115	1
BBOX1	ENSG00000129151	8424	1
BCL11A	ENSG00000119866	53335	1
BCMP11			-1
BTG3	ENSG00000154640	10950	1
C10orf38			1
C14orf132	ENSG00000227051	100132684	-1
C1orf106	ENSG00000163362	55765	1
C1orf64	ENSG00000183888	149563	-1
C4orf18	ENSG00000164125	51313	-1
C4orf7	ENSG00000181617	260436	1
C6orf211	ENSG00000146476	79624	-1
C8orf72			-1
C9orf116	ENSG00000160345	138162	-1
C9orf152	ENSG00000188959	401546	-1
CA12	ENSG00000074410	771	-1
CAMK2N1	ENSG00000162545	55450	-1
CAPN13	ENSG00000162949	92291	-1
CBS	ENSG00000160200	875	1
CCL20	ENSG00000115009	6364	1
CDCA7	ENSG00000144354	83879	1
CDH3	ENSG00000062038	1001	1
CDK6	ENSG00000105810	1021	1
CDKN2A	ENSG00000147889	1029	1
CDKN2A	ENSG00000147889	1029	1
CEACAM1	ENSG00000079385	634	1
CHI3L2	ENSG00000064886	1117	1
CLDN1	ENSG00000163347	9076	1
CLSTN2	ENSG00000158258	64084	-1
CMKOR1			-1
CMTM7	ENSG00000153551	112616	1
CNKSR3			1
COCH	ENSG00000100473	1690	1
COL10A1	ENSG00000123500	1300	-1
COL22A1	ENSG00000169436	169044	1
CPA3	ENSG00000163751	1359	-1
CPA4	ENSG00000128510	51200	1
CPE	ENSG00000109472	1363	-1
CRABP1	ENSG00000166426	1381	1
CRIP1	ENSG00000213145	1396	-1
CRYAB	ENSG00000109846	1410	1
CSDA	ENSG00000060138	8531	1
CSEN			1
CTSG	ENSG00000100448	1511	-1
CX3CL1	ENSG00000006210	6376	1
CXXC5	ENSG00000171604	51523	-1
CYB5A	ENSG00000166347	1528	-1
CYB5R2	ENSG00000166394	51700	1
CYP27A1	ENSG00000135929	1593	1
DACH1	ENSG00000165659	1602	-1
DEFB1	ENSG00000164825	1672	1
DEGS2	ENSG00000168350	123099	-1
DMN			1
DNAJC12	ENSG00000108176	56521	-1
DNAJC12	ENSG00000108176	56521	-1
DNALI1	ENSG00000163879	7802	-1
DSC2	ENSG00000134755	1824	1
DSC3	ENSG00000134762	1825	1
DYNLRB2	ENSG00000168589	83657	-1
EEF1A2	ENSG00000101210	1917	-1
EGFR	ENSG00000146648	1956	1
ELF5	ENSG00000135374	2001	1
ELF5	ENSG00000135374	2001	1
ESR1	ENSG00000091831	2099	-1
FABP7	ENSG00000164434	2173	1
FAM19A3	ENSG00000184599	284467	1
FASN	ENSG00000169710	2194	-1
FBP1	ENSG00000165140	2203	-1
FBXO32	ENSG00000156804	114907	1
FBXO32	ENSG00000156804	114907	1
FGFBP1	ENSG00000137440	9982	1
FOXA1	ENSG00000129514	3169	-1
FOXC1	ENSG00000054598	2296	1
FOXQ1	ENSG00000164379	94234	1
FRMD3	ENSG00000172159	257019	1
FSCN1	ENSG00000075618	6624	1
FSIP1	ENSG00000150667	161835	-1
FZD9	ENSG00000188763	8326	1
GABRP	ENSG00000094755	2568	1
GATA3	ENSG00000107485	2625	-1
GCNT2	ENSG00000111846	2651	1
GFRA1	ENSG00000151892	2674	-1
GPR160	ENSG00000173890	26996	-1
GPR37	ENSG00000170775	2861	1
GPT2	ENSG00000166123	84706	1
GSTP1	ENSG00000084207	2950	1
HAPLN3	ENSG00000140511	145864	1
HBA1	ENSG00000206172	3039	-1
HBB	ENSG00000223609	3043	-1
HLA-DOB	ENSG00000204267	3112	1
HORMAD1	ENSG00000143452	84072	1
HOXB2	ENSG00000173917	3212	-1
HSD17B2	ENSG00000086696	3294	1
IGF2BP2	ENSG00000073792	10644	1
IGF2BP3	ENSG00000136231	10643	1
IL12RB2	ENSG00000081985	3595	1
IL1R2	ENSG00000115590	7850	1
IMPA2	ENSG00000141401	3613	1
KCNK12	ENSG00000184261	56660	1
KCNN4	ENSG00000104783	3783	1
KCTD6	ENSG00000168301	200845	-1
KIAA1370	ENSG00000047346	56204	-1
KIF1A	ENSG00000130294	547	1
KITLG	ENSG00000049130	4254	-1
KRT16	ENSG00000186832	3868	1
KRT17	ENSG00000128422	3872	1
KRT5	ENSG00000186081	3852	1
KRT6B	ENSG00000185479	3854	1
LAMP3	ENSG00000078081	27074	1
LCN2	ENSG00000148346	3934	1
LEMD1	ENSG00000186007	93273	1
LMO4	ENSG00000143013	8543	1
LOC130576			-1
LOC134147			-1
LOC145837			-1
LOC203413			1
LOC375295			-1
LOC389816			-1
LOC440080			1
LOC440359			1
LOC440421			1
LOC644940			1
LOC644945			1
LOC645074			1
LOC646360			-1
LOC648879			-1
LOC650611			1
LOC653778			1
LOC654103			1
LONRF2	ENSG00000170500	164832	-1
LPIN1	ENSG00000134324	23175	1
LRRC17	ENSG00000128606	10234	-1
MAGED2	ENSG00000102316	10916	-1
MARCO	ENSG00000019169	8685	1
MASS1			-1
MFGE8	ENSG00000140545	4240	1
MIA	ENSG00000213054	8190	1
MLPH	ENSG00000115648	79083	-1
MLZE			1
MMP7	ENSG00000137673	4316	1
MS4A2	ENSG00000149534	2206	-1
MSLN	ENSG00000102854	10232	1
MYB	ENSG00000118513	4602	-1
NAT1	ENSG00000171428	9	-1
NCAM2	ENSG00000154654	4685	-1
NDRG1	ENSG00000104419	10397	1
NFE2L3	ENSG00000050344	9603	1
NFIB	ENSG00000147862	4781	1
NPDC1	ENSG00000107281	56654	-1
PALM	ENSG00000099864	5064	-1
PCOLCE2	ENSG00000163710	26577	1
PDZK1IP1	ENSG00000162366	10158	1
PERLD1	ENSG00000161395	93210	-1
PEX11A	ENSG00000166821	8800	-1
PIB5PA	ENSG00000185133	27124	-1
PKP1	ENSG00000081277	5317	1
PLA2G10	ENSG00000069764	8399	-1
PLCL3			1
PLEKHF1	ENSG00000166289	79156	1
PPP1R14C	ENSG00000198729	81706	1
PPP1R3C	ENSG00000119938	5507	-1
PROM1	ENSG00000007062	8842	1
PRTFDC1	ENSG00000099256	56952	1
PSAT1	ENSG00000135069	29968	1
PTPLA	ENSG00000165996	9200	1
RAB26	ENSG00000167964	25837	-1
RAD51L1	ENSG00000182185	5890	1
REEP6	ENSG00000115255	92840	-1
RERG	ENSG00000134533	85004	-1
RET	ENSG00000165731	5979	-1
RGMA	ENSG00000182175	56963	1
RGS11	ENSG00000076344	8786	-1
RHOB	ENSG00000143878	388	-1
RIS1			1
RNF150	ENSG00000170153	57484	1
ROPN1	ENSG00000065371	54763	1
ROPN1B	ENSG00000114547	152015	1
ROPN1B	ENSG00000114547	152015	1
S100A1	ENSG00000160678	6271	1
SCARA3	ENSG00000168077	51435	1
SCARA3	ENSG00000168077	51435	1
SEMA3C	ENSG00000075223	10512	-1
SERPINA5	ENSG00000188488	5104	-1
SERPINB5	ENSG00000206075	5268	1
SFRP1	ENSG00000104332	6422	1
SHC4	ENSG00000185634	399694	1
SLC16A10	ENSG00000112394	117247	1
SLC16A6	ENSG00000108932	9120	-1
SLC2A10	ENSG00000197496	81031	-1
SLC39A6	ENSG00000141424	25800	-1
SLC44A4	ENSG00000204385	80736	-1
SLC4A8	ENSG00000050438	9498	-1
SLC6A14	ENSG00000087916	11254	1
SLC7A5	ENSG00000103257	8140	1
SLC7A8	ENSG00000092068	23428	-1
SLC9A3R1	ENSG00000109062	9368	-1
SOX10	ENSG00000100146	6663	1
ST6GAL1	ENSG00000073849	6480	1
ST8SIA1	ENSG00000111728	6489	1
STAC2	ENSG00000141750	342667	1
STARD10	ENSG00000214530	10809	-1
STEAP3	ENSG00000115107	55240	1
STOX2	ENSG00000173320	56977	1
STS-1			1
SYT8	ENSG00000149043	90019	1
SYTL2	ENSG00000137501	54843	-1
SYTL2	ENSG00000137501	54843	-1
TBC1D9	ENSG00000109436	23158	-1
TCF7L1	ENSG00000152284	83439	1
TFCP2L1	ENSG00000115112	29842	1
TFF3	ENSG00000160180	7033	-1
TGFB3	ENSG00000119699	7043	-1
TM7SF2	ENSG00000149809	7108	-1
TMEM71	ENSG00000165071	137835	1
TNFRSF21	ENSG00000146072	27242	1
TOB1	ENSG00000141232	10140	-1
TPSAB1	ENSG00000172236	7177	-1
TRIM2	ENSG00000109654	23321	1
TRPV4	ENSG00000111199	59341	1
TSGA2	ENSG00000160188	89765	-1
TSPAN1	ENSG00000117472	10103	-1
TSPAN13	ENSG00000106537	27075	-1
TSPYL5	ENSG00000180543	85453	1
TTLL4	ENSG00000135912	9654	1
UCHL1	ENSG00000154277	7345	1
UGT8	ENSG00000174607	7368	1
VANGL2	ENSG00000162738	57216	1
VAV3	ENSG00000134215	10451	-1
VGLL1	ENSG00000102243	51442	1
WISP3	ENSG00000112761	8838	1
XBP1	ENSG00000100219	7494	-1
ZDHHC11	ENSG00000188818	79844	-1
ZIC4	ENSG00000174963	84107	1
ZMYND10	ENSG00000004838	51364	-1

## Sheet: HighGradeVLowGrade
symbol	ensg	entrez	UpDown
ACTN1	ENSG00000072110	87	1
ADCY6	ENSG00000174233	112	-1
ADH5	ENSG00000197894	128	1
ADM	ENSG00000148926	133	1
ADORA2B	ENSG00000170425	136	1
ADSL		158	1
		180	-1
ALDH3B2	ENSG00000132746	222	-1
AKR1B1	ENSG00000085662	231	1
BIN1	ENSG00000136717	274	1
ANK3	ENSG00000151150	288	-1
ANPEP	ENSG00000166825	290	1
ANXA1	ENSG00000135046	301	1
ANXA5	ENSG00000164111	308	1
AOX1	ENSG00000138356	316	1
ARF5	ENSG00000004059	381	-1
ARL2	ENSG00000213465	402	1
ASS1	ENSG00000130707	445	-1
ATP1B1	ENSG00000143153	481	-1
AXL	ENSG00000167601	558	1
AZGP1	ENSG00000160862	563	-1
BCKDHA		593	-1
BCL9	ENSG00000116128	607	-1
BCR	ENSG00000186716	613	-1
BDNF	ENSG00000176697	627	1
BIK	ENSG00000100290	638	-1
BLVRB	ENSG00000090013	645	-1
BMP1	ENSG00000168487	649	1
POLR3D	ENSG00000168495	661	1
DDR1	ENSG00000204580	780	-1
CACNB3	ENSG00000167535	784	-1
CAPG	ENSG00000042493	822	1
CAV1	ENSG00000105974	857	1
CAV2	ENSG00000105971	858	1
CCNB1	ENSG00000134057	891	1
CCNG2	ENSG00000138764	901	-1
CCNH	ENSG00000134480	902	1
CD9	ENSG00000010278	928	-1
CD24		934	-1
CD70	ENSG00000125726	970	1
LRBA	ENSG00000198589	987	-1
CDC20	ENSG00000117399	991	1
CDH1	ENSG00000039068	999	-1
CDH2	ENSG00000170558	1000	1
CDH3	ENSG00000062038	1001	-1
CDH4	ENSG00000179242	1002	1
CDH6	ENSG00000113361	1004	1
CDH11	ENSG00000140937	1009	1
CDH13	ENSG00000140945	1012	1
CDKN2C	ENSG00000123080	1031	1
CDS1	ENSG00000163624	1040	-1
CKMT1B	ENSG00000237289	1159	-1
CKS2	ENSG00000123975	1164	1
CLIC1	ENSG00000213719	1192	1
COL3A1	ENSG00000168542	1281	1
COL4A1	ENSG00000187498	1282	1
COL5A1	ENSG00000130635	1289	1
COL5A2	ENSG00000204262	1290	1
COL6A2	ENSG00000142173	1292	1
CLDN4	ENSG00000189143	1364	-1
CLDN3	ENSG00000165215	1365	-1
CLDN7	ENSG00000181885	1366	-1
CPOX	ENSG00000080819	1371	1
CRABP2	ENSG00000143320	1382	-1
CRIP2	ENSG00000182809	1397	-1
VCAN		1462	1
CSPG4	ENSG00000173546	1464	1
CSRP2	ENSG00000175183	1466	1
CTGF	ENSG00000118523	1490	1
CTNND1	ENSG00000198561	1500	-1
CTSB	ENSG00000164733	1508	1
CTSL1	ENSG00000135047	1514	1
		1534	-1
DAB2	ENSG00000153071	1601	1
DCN	ENSG00000011465	1634	1
GADD45A	ENSG00000116717	1647	1
TIMM8A	ENSG00000126953	1678	1
DFNA5	ENSG00000105928	1687	1
DLG3	ENSG00000082458	1741	-1
DYNC1H1	ENSG00000197102	1778	1
DOK1	ENSG00000115325	1796	1
DPYD	ENSG00000188641	1806	1
DPYSL2	ENSG00000092964	1808	1
TSC22D3	ENSG00000157514	1831	-1
DSP	ENSG00000096696	1832	-1
DVL2	ENSG00000004975	1856	1
DVL3	ENSG00000161202	1857	-1
LPAR1	ENSG00000198121	1902	1
EFNA1	ENSG00000169242	1942	-1
EFNA3		1944	-1
EFNA4	ENSG00000143590	1945	-1
CELSR2	ENSG00000143126	1952	-1
EPHA2	ENSG00000142627	1969	1
EIF4A1	ENSG00000161960	1973	1
EIF5A	ENSG00000132507	1984	1
ELF3	ENSG00000163435	1999	-1
ELK3	ENSG00000111145	2004	1
MARK2	ENSG00000072518	2011	-1
EMP2	ENSG00000213853	2013	-1
EMP3	ENSG00000142227	2014	1
EPHA3	ENSG00000044524	2042	1
STX2	ENSG00000111450	2054	1
ERBB2	ENSG00000141736	2064	-1
ERBB3	ENSG00000065361	2065	-1
ETV5	ENSG00000058866	2119	1
EVI2A	ENSG00000126860	2123	1
EVPL	ENSG00000167880	2125	-1
F2R	ENSG00000181104	2149	1
FAAH	ENSG00000117480	2166	-1
		2179	-1
ACSL1	ENSG00000151726	2180	-1
ACSL4	ENSG00000068366	2182	1
FARSA	ENSG00000179115	2193	1
FBN1	ENSG00000166147	2200	1
FGF2	ENSG00000138685	2247	1
FOXD1		2297	1
FLNC	ENSG00000128591	2318	1
FUT1	ENSG00000174951	2523	-1
FYN	ENSG00000010810	2534	1
FZD2	ENSG00000180340	2535	1
GALNT3	ENSG00000115339	2591	-1
GAS1	ENSG00000180447	2619	1
GATA3	ENSG00000107485	2625	-1
GBE1	ENSG00000114480	2632	1
GEM	ENSG00000164949	2669	1
GJA1	ENSG00000152661	2697	1
GLUL	ENSG00000135821	2752	-1
GNAI2	ENSG00000114353	2771	1
GNG11	ENSG00000127920	2791	1
		2874	1
GRB7	ENSG00000141738	2886	-1
NR3C1	ENSG00000113580	2908	1
GTF2F1	ENSG00000125651	2962	1
GTF2F2	ENSG00000188342	2963	1
GTF2I	ENSG00000077809	2969	-1
GYPC	ENSG00000136732	2995	1
HARS	ENSG00000170445	3035	1
HBE1	ENSG00000213931	3046	1
HEXB	ENSG00000049860	3074	1
		3079	1
NRG1	ENSG00000157168	3084	1
HLA-DPB1	ENSG00000223865	3115	1
HMOX1	ENSG00000100292	3162	1
FOXA1	ENSG00000129514	3169	-1
SLC29A2	ENSG00000174669	3177	-1
HOXA4	ENSG00000197576	3201	1
HOXC11	ENSG00000123388	3227	-1
HRH1	ENSG00000196639	3269	1
HES1	ENSG00000114315	3280	-1
IGSF3	ENSG00000143061	3321	-1
IDH2	ENSG00000182054	3418	-1
IGFBP2	ENSG00000115457	3485	-1
IGFBP6	ENSG00000167779	3489	1
IGFBP7	ENSG00000163453	3490	1
CYR61	ENSG00000142871	3491	1
IL6	ENSG00000136244	3569	1
IL7R	ENSG00000168685	3575	1
IL11	ENSG00000095752	3589	1
IL13RA2	ENSG00000123496	3598	1
INHBB	ENSG00000163083	3625	-1
ITGA4	ENSG00000115232	3676	1
ITGA5	ENSG00000161638	3678	1
JUP	ENSG00000173801	3728	-1
KCNK1	ENSG00000135750	3775	-1
KIFC3	ENSG00000140859	3801	1
TNPO1	ENSG00000083312	3842	1
KRT7	ENSG00000135480	3855	-1
KRT8		3856	-1
KRT15	ENSG00000171346	3866	-1
KRT18		3875	-1
KRT19	ENSG00000171345	3880	-1
LAD1	ENSG00000159166	3898	-1
LDHB	ENSG00000111716	3945	1
LDHC	ENSG00000166796	3948	1
LGALS1	ENSG00000100097	3956	1
LIFR	ENSG00000113594	3977	1
ABLIM1	ENSG00000099204	3983	-1
LIMK2	ENSG00000182541	3985	-1
LLGL2	ENSG00000073350	3993	-1
FADS3	ENSG00000221968	3995	1
LOX	ENSG00000113083	4015	1
LOXL2	ENSG00000134013	4017	1
LUM	ENSG00000139329	4060	1
LY6E	ENSG00000160932	4061	-1
EPCAM	ENSG00000119888	4072	-1
MAP4	ENSG00000047849	4134	1
MB	ENSG00000198125	4151	-1
CD46	ENSG00000117335	4179	-1
MET	ENSG00000105976	4233	1
MGAT2	ENSG00000168282	4247	1
MICA	ENSG00000183214	4276	1
MITF	ENSG00000187098	4286	1
MMP2	ENSG00000087245	4313	1
MMP3	ENSG00000149968	4314	1
MMP14	ENSG00000157227	4323	1
ALDH6A1	ENSG00000119711	4329	-1
MPP1	ENSG00000130830	4354	1
MSN	ENSG00000147065	4478	1
MST1R	ENSG00000164078	4486	-1
MT2A	ENSG00000125148	4502	1
MUC1	ENSG00000185499	4582	-1
MYB	ENSG00000118513	4602	-1
MYO1D	ENSG00000176658	4642	-1
MYO6	ENSG00000196586	4646	-1
HNRNPM	ENSG00000099783	4670	1
NAP1L1	ENSG00000187109	4673	1
NEDD4	ENSG00000069869	4734	1
NNMT	ENSG00000166741	4837	1
NOV	ENSG00000136999	4856	1
NPM1	ENSG00000181163	4869	1
NPTX2	ENSG00000106236	4885	1
NT5E	ENSG00000135318	4907	1
DDR2	ENSG00000162733	4921	1
NUP88	ENSG00000108559	4927	1
OCLN	ENSG00000197822	4950	-1
ODC1	ENSG00000115758	4953	1
P2RX4	ENSG00000135124	5025	-1
PAFAH1B3	ENSG00000079462	5050	-1
SERPINE1	ENSG00000106366	5054	1
PBX1	ENSG00000185630	5087	-1
PCDH9	ENSG00000184226	5101	1
PCOLCE	ENSG00000106333	5118	1
PDGFRA	ENSG00000134853	5156	1
PDGFRB	ENSG00000113721	5159	1
PEX6	ENSG00000124587	5190	-1
PFAS	ENSG00000178921	5198	1
PFDN1	ENSG00000113068	5201	1
PFN1	ENSG00000108518	5216	1
PGAM1	ENSG00000171314	5223	1
PGF	ENSG00000119630	5228	1
PIK3C2B	ENSG00000133056	5287	-1
PIK3CD	ENSG00000171608	5293	1
PIN1	ENSG00000127445	5300	1
PKD2	ENSG00000118762	5311	1
PLAU	ENSG00000122861	5328	1
PLK1	ENSG00000166851	5347	1
FXYD3	ENSG00000089356	5349	-1
PLOD1	ENSG00000083444	5351	1
PLS1	ENSG00000120756	5357	-1
PLXNB1	ENSG00000164050	5364	-1
PMP22	ENSG00000109099	5376	1
PRRX1	ENSG00000116132	5396	1
PPARG	ENSG00000132170	5468	1
PPL	ENSG00000118898	5493	-1
PPP2R5A	ENSG00000066027	5525	-1
SRGN	ENSG00000122862	5552	1
PRKCD	ENSG00000163932	5580	-1
PRKCZ	ENSG00000067606	5590	-1
MAPK13	ENSG00000156711	5603	-1
PROS1	ENSG00000184500	5627	1
TMPRSS15		5651	1
PRSS8	ENSG00000052344	5652	-1
PTPN3	ENSG00000070159	5774	-1
PTPN6	ENSG00000111679	5777	-1
PTPRF	ENSG00000142949	5792	-1
PTPRG	ENSG00000144724	5793	1
PTX3	ENSG00000163661	5806	1
RGL2	ENSG00000237441	5863	-1
RAB4A	ENSG00000168118	5867	-1
RAB5B	ENSG00000111540	5869	-1
RAB27A	ENSG00000069974	5873	1
RAGE	ENSG00000080823	5891	1
RAP1GAP	ENSG00000076864	5909	-1
RARS	ENSG00000113643	5917	1
ARID4A	ENSG00000032219	5926	1
RNPEP	ENSG00000176393	6051	-1
RXRA	ENSG00000186350	6256	-1
SORT1	ENSG00000134243	6272	-1
S100A3	ENSG00000188015	6274	1
S100P	ENSG00000163993	6286	-1
SCNN1A	ENSG00000111319	6337	-1
SDC1	ENSG00000115884	6382	-1
SDCBP	ENSG00000137575	6386	1
SEC13		6396	1
SEPP1		6414	-1
SEPW1	ENSG00000178980	6415	-1
SFRS6	ENSG00000124193	6431	1
SGCB	ENSG00000163069	6443	1
SGK1	ENSG00000118515	6446	1
ITSN1	ENSG00000205726	6453	1
SHOX2	ENSG00000168779	6474	1
ST3GAL2	ENSG00000157350	6483	1
SLC2A3	ENSG00000059804	6515	1
SLC20A1	ENSG00000144136	6574	1
SLC20A2	ENSG00000168575	6575	-1
SLC22A5	ENSG00000197375	6584	-1
SNAI2	ENSG00000019549	6591	1
SNAPC1	ENSG00000023608	6617	1
SNCA	ENSG00000145335	6622	1
SOAT1	ENSG00000057252	6646	1
SORL1	ENSG00000137642	6653	-1
SPARC	ENSG00000113140	6678	1
SPINT1	ENSG00000166145	6692	-1
SPOCK1	ENSG00000152377	6695	1
SPTBN2	ENSG00000173898	6712	-1
ST14	ENSG00000149418	6768	-1
STK10	ENSG00000072786	6793	1
SULT1A2	ENSG00000197165	6799	-1
STXBP2	ENSG00000076944	6813	-1
SULT1A1	ENSG00000196502	6817	-1
SULT1A3	ENSG00000213599	6818	-1
		6880	1
ZEB1	ENSG00000148516	6935	1
TEAD3	ENSG00000007866	7005	-1
TMBIM6	ENSG00000139644	7009	-1
TFAP2A	ENSG00000137203	7020	-1
TFAP2C	ENSG00000087510	7022	-1
TFPI	ENSG00000003436	7035	1
TGFB1	ENSG00000105329	7040	1
TGFBI	ENSG00000120708	7045	1
TGFBR2	ENSG00000163513	7048	1
THOP1	ENSG00000172009	7064	1
THY1	ENSG00000154096	7070	1
TIMP1	ENSG00000102265	7076	1
TLE3	ENSG00000140332	7090	-1
TM7SF2	ENSG00000149809	7108	-1
TNFRSF1A	ENSG00000067182	7132	1
TPD52	ENSG00000076554	7163	-1
TPD52L1	ENSG00000111907	7164	-1
TPM2	ENSG00000198467	7169	1
TPM4	ENSG00000167460	7171	1
TRAF3	ENSG00000131323	7187	1
TRIO	ENSG00000038382	7204	1
TRPS1	ENSG00000104447	7227	-1
TTC1	ENSG00000113312	7265	1
TUBA3C	ENSG00000198033	7278	1
TUFT1	ENSG00000143367	7286	-1
TWIST1	ENSG00000122691	7291	1
UCP2	ENSG00000175567	7351	-1
UPP1	ENSG00000183696	7378	1
UROD	ENSG00000126088	7389	1
VCL	ENSG00000035403	7414	1
VEGFC	ENSG00000150630	7424	1
VIM	ENSG00000026025	7431	1
VIPR1	ENSG00000114812	7433	-1
WIPF1	ENSG00000115935	7456	1
XBP1	ENSG00000100219	7494	-1
ZFP36	ENSG00000128016	7538	-1
ZKSCAN1	ENSG00000106261	7586	-1
ZNF165	ENSG00000197279	7718	-1
ZNF185	ENSG00000147394	7739	-1
ZNF217	ENSG00000171940	7764	-1
LAPTM5	ENSG00000162511	7805	1
DAP3	ENSG00000132676	7818	-1
RNF103		7844	-1
REEP5	ENSG00000129625	7905	-1
TFPI2	ENSG00000105825	7980	1
ARHGEF5	ENSG00000050327	7984	-1
ADAM12	ENSG00000148848	8038	1
FOSL1	ENSG00000175592	8061	1
HIST2H2BE	ENSG00000184678	8349	-1
MAD1L1	ENSG00000002822	8379	1
SRPX	ENSG00000101955	8406	1
SDPR		8436	1
DYRK3	ENSG00000143479	8444	1
TPST1	ENSG00000169902	8460	1
PPFIA1	ENSG00000131626	8500	-1
PKP4		8502	-1
PIK3R3	ENSG00000117461	8503	-1
NIPSNAP1	ENSG00000184117	8508	-1
COPS3	ENSG00000141030	8533	1
CAMK1	ENSG00000134072	8536	1
RGS20	ENSG00000147509	8601	1
RUVBL1	ENSG00000175792	8607	-1
PPAP2A	ENSG00000067113	8611	1
PSMG1	ENSG00000183527	8624	1
RNASET2	ENSG00000026297	8635	-1
EIF3G	ENSG00000130811	8666	1
VAMP8	ENSG00000118640	8673	-1
CTNNAL1	ENSG00000119326	8727	1
PEX11B	ENSG00000131779	8799	-1
CREG1	ENSG00000143162	8804	-1
NRP2	ENSG00000118257	8828	1
KAT2B	ENSG00000114166	8850	1
PER2	ENSG00000132326	8864	-1
SQSTM1	ENSG00000161011	8878	1
CPNE3	ENSG00000085719	8895	-1
AP1S2	ENSG00000182287	8905	1
FAM127A	ENSG00000134590	8933	1
SELENBP1	ENSG00000143416	8991	-1
CLIC3	ENSG00000169583	9022	-1
HIP1R	ENSG00000130787	9026	-1
MAP7	ENSG00000135525	9053	-1
FAM50A	ENSG00000071859	9130	1
RRP9	ENSG00000114767	9136	1
PDCD5	ENSG00000105185	9141	1
SYNGR2	ENSG00000108639	9144	-1
LPAR2	ENSG00000064547	9170	-1
OSMR	ENSG00000145623	9180	1
SLC16A7	ENSG00000118596	9194	1
PTPLA	ENSG00000165996	9200	1
ZMYM6	ENSG00000163867	9204	1
PTTG1	ENSG00000164611	9232	1
PDLIM7	ENSG00000196923	9260	1
WDR46	ENSG00000204221	9277	1
GPR56	ENSG00000205336	9289	-1
SLIT2	ENSG00000145147	9353	1
SLC9A3R1	ENSG00000109062	9368	-1
NMT2	ENSG00000152465	9397	1
SNRNP40	ENSG00000060688	9410	1
MED27	ENSG00000160563	9442	1
QKI	ENSG00000112531	9444	1
GSTO1	ENSG00000148834	9446	1
MAP4K4	ENSG00000071054	9448	1
LITAF	ENSG00000189067	9516	-1
MPDU1	ENSG00000129255	9526	1
BAG2	ENSG00000112208	9532	1
SPAG7	ENSG00000091640	9552	1
SOX13	ENSG00000143842	9580	-1
AKAP12	ENSG00000131016	9590	1
TRAF4	ENSG00000076604	9618	-1
ARHGEF10	ENSG00000104728	9639	1
SAFB2	ENSG00000130254	9667	1
KIAA0040		9674	-1
TRAM2	ENSG00000065308	9697	1
ARHGAP32		9743	-1
TOX	ENSG00000198846	9760	1
KIAA0247	ENSG00000100647	9766	-1
RAPGEF5	ENSG00000136237	9771	-1
ZEB2	ENSG00000169554	9839	1
		9865	-1
OSBPL2	ENSG00000130703	9885	-1
SMG7	ENSG00000116698	9887	-1
ATP2C2	ENSG00000064270	9914	-1
SEC16A	ENSG00000148396	9919	-1
GFPT2	ENSG00000131459	9945	1
MAGEC1	ENSG00000155495	9947	1
HS3ST3A1	ENSG00000153976	9955	1
HNRPDL	ENSG00000152795	9987	1
DGCR2	ENSG00000070413	9993	-1
GNPDA1	ENSG00000113552	10007	1
SH2B3	ENSG00000111252	10019	1
PARP3	ENSG00000041880	10039	1
SH2D3A	ENSG00000125731	10045	-1
GJC1	ENSG00000182963	10052	1
AP1M2	ENSG00000129354	10053	-1
ATP9A	ENSG00000054793	10079	-1
ACTR1A	ENSG00000138107	10121	1
DNAL4	ENSG00000100246	10126	-1
TOB1	ENSG00000141232	10140	-1
LHFPL2	ENSG00000145685	10184	1
LHFP	ENSG00000183722	10186	1
MPZL2	ENSG00000149573	10205	-1
PLIN3		10226	1
SPRY2	ENSG00000136158	10253	1
CNKSR1	ENSG00000142675	10256	-1
ABCC4	ENSG00000125257	10257	1
IRX5	ENSG00000176842	10265	-1
FSTL3	ENSG00000070404	10272	1
NET1	ENSG00000173848	10276	-1
EFS	ENSG00000100842	10278	-1
PAK4	ENSG00000130669	10298	-1
B3GNT3	ENSG00000179913	10331	-1
NPM3	ENSG00000107833	10360	1
TUBB3	ENSG00000198211	10381	1
DLC1	ENSG00000164741	10395	1
ST3GAL6	ENSG00000064225	10402	1
BASP1	ENSG00000176788	10409	1
TIMM44	ENSG00000104980	10469	1
SEC23A	ENSG00000100934	10484	1
CRTAP	ENSG00000170275	10491	1
SEMA4D	ENSG00000187764	10507	-1
NEBL	ENSG00000078114	10529	-1
		10530	1
LEPREL2	ENSG00000110811	10536	1
PROCR	ENSG00000101000	10544	1
AGR2	ENSG00000106541	10551	-1
NPC2	ENSG00000119655	10577	1
DRAP1	ENSG00000175550	10589	1
PRPF8	ENSG00000174231	10594	1
POSTN	ENSG00000133110	10631	1
IGF2BP3	ENSG00000136231	10643	1
IGF2BP2	ENSG00000073792	10644	1
SPINT2	ENSG00000167642	10653	-1
PMVK	ENSG00000163344	10654	-1
PNMA2		10687	1
NUDC	ENSG00000090273	10726	1
PTGES3	ENSG00000110958	10728	1
PTTG2		10744	1
KDM5B		10765	-1
		10819	-1
PPP1R13L	ENSG00000104881	10848	-1
JTB	ENSG00000143543	10899	-1
COPS8	ENSG00000198612	10920	1
SF3A3	ENSG00000183431	10946	1
RAB40B	ENSG00000141542	10966	-1
EBNA1BP2	ENSG00000117395	10969	1
C10orf116	ENSG00000148671	10974	-1
FERMT2		10979	1
RAB32	ENSG00000118508	10981	1
GLIPR1	ENSG00000139278	11010	1
TMED1	ENSG00000099203	11018	1
WWP1	ENSG00000123124	11059	-1
DNAJB4	ENSG00000162616	11080	1
C9orf7	ENSG00000160325	11094	-1
RPP14	ENSG00000163684	11102	1
PKIG	ENSG00000168734	11142	1
FSTL1	ENSG00000163430	11167	1
PKP3	ENSG00000184363	11187	-1
		11217	1
GALNT6	ENSG00000139629	11226	-1
GPR176	ENSG00000166073	11245	1
USP18	ENSG00000184979	11274	-1
TMC6	ENSG00000141524	11322	-1
PHLDA1	ENSG00000139289	22822	1
DNAJC8	ENSG00000126698	22826	1
ZNF652	ENSG00000198740	22834	-1
		22840	1
NLGN1	ENSG00000169760	22871	1
DZIP1	ENSG00000134874	22873	1
PLEKHA6	ENSG00000143850	22874	-1
ZHX2	ENSG00000178764	22882	-1
WDR37	ENSG00000047056	22884	-1
MSRB2	ENSG00000148450	22921	-1
		22939	1
SHANK2	ENSG00000162105	22941	-1
KDM2A	ENSG00000173120	22992	-1
TTC39A	ENSG00000085831	22996	-1
TMCC1	ENSG00000172765	23023	-1
PDZD2	ENSG00000133401	23037	-1
PPRC1	ENSG00000148840	23082	1
EXPH5	ENSG00000110723	23086	-1
		23121	-1
		23151	-1
RFTN1	ENSG00000131378	23180	1
UBXN4		23190	-1
FBXL7	ENSG00000183580	23194	1
KIAA0182	ENSG00000131149	23199	-1
NBEAL2	ENSG00000160796	23218	-1
COBL	ENSG00000106078	23242	-1
ANKRD28	ENSG00000206560	23243	1
KIAA0802	ENSG00000168502	23255	1
		23258	1
MCF2L	ENSG00000126217	23263	-1
DNMBP	ENSG00000107554	23268	1
LPHN3	ENSG00000150471	23284	1
WWC1	ENSG00000113645	23286	-1
EHBP1	ENSG00000115504	23301	1
SATB2	ENSG00000119042	23314	1
		23329	-1
		23333	1
		23364	-1
ADNP	ENSG00000101126	23394	-1
DULLARD	ENSG00000175826	23399	1
FRAT2	ENSG00000181274	23401	-1
FBXO46	ENSG00000177051	23403	-1
ZFPM2	ENSG00000169946	23414	1
RHOQ	ENSG00000119729	23433	1
CBX5	ENSG00000094916	23468	1
LRRC8B	ENSG00000197147	23507	-1
		23508	-1
SLC39A14	ENSG00000104635	23516	1
RBM9	ENSG00000100320	23543	1
PSD4	ENSG00000125637	23550	-1
TSPAN15	ENSG00000099282	23555	-1
C17orf81	ENSG00000170291	23587	1
HEBP2	ENSG00000051620	23593	-1
		23597	1
CORO1C	ENSG00000110880	23603	1
CD2AP	ENSG00000198087	23607	-1
MKRN1		23608	-1
RUSC1	ENSG00000160753	23623	-1
CBLC	ENSG00000142273	23624	-1
LY96	ENSG00000154589	23643	1
PLXNB2	ENSG00000196576	23654	-1
EID1		23741	1
FLRT2	ENSG00000185070	23768	1
ARHGAP8		23779	-1
GCA	ENSG00000115271	25801	-1
SPDEF	ENSG00000124664	25803	-1
BAMBI	ENSG00000095739	25805	-1
METTL7A	ENSG00000185432	25840	-1
PRKD2	ENSG00000105287	25865	-1
SUMF2	ENSG00000129103	25870	1
IFFO1	ENSG00000010295	25900	1
TMEM158		25907	1
PVRL3	ENSG00000177707	25945	1
KANK2	ENSG00000197256	25959	1
KRT23	ENSG00000108244	25984	-1
CLIP3	ENSG00000105270	25999	1
FAM32A	ENSG00000105058	26017	1
LRIG1	ENSG00000144749	26018	-1
		26032	1
SENP3	ENSG00000161956	26168	1
SACS	ENSG00000151835	26278	1
EHF	ENSG00000135373	26298	-1
CNNM4	ENSG00000158158	26504	-1
RGS17		26575	1
SH3YL1	ENSG00000035115	26751	-1
USP21	ENSG00000143258	27005	-1
TSPAN13	ENSG00000106537	27075	-1
LYPD3	ENSG00000124466	27076	-1
DKK3	ENSG00000050165	27122	1
TJP3	ENSG00000105289	27134	-1
SERP1	ENSG00000120742	27230	-1
ARHGEF16	ENSG00000130762	27237	-1
		27293	-1
RBMS3	ENSG00000144642	27303	1
PGAP2		27315	-1
UBE2S	ENSG00000108106	27338	1
APOBEC3C		27350	1
OSTM1	ENSG00000081087	28962	1
RANGRF	ENSG00000108961	29098	1
PYCARD	ENSG00000103490	29108	-1
MYLIP	ENSG00000007944	29116	-1
BLNK	ENSG00000095585	29760	-1
C12orf24	ENSG00000204856	29902	1
HOOK2	ENSG00000095066	29911	-1
C7orf68	ENSG00000135245	29923	-1
DSE		29940	1
RHOD	ENSG00000173156	29984	-1
PILRB	ENSG00000121716	29990	-1
EFEMP2	ENSG00000172638	30008	1
F11R	ENSG00000158769	50848	-1
ISOC1	ENSG00000066583	51015	-1
YBX2	ENSG00000006047	51087	-1
C1orf66	ENSG00000143303	51093	-1
ADIPOR1	ENSG00000159346	51094	-1
UTP11L	ENSG00000183520	51118	1
RPL26L1	ENSG00000037241	51121	1
KCTD3	ENSG00000136636	51133	-1
HSD17B11		51170	1
WBP5	ENSG00000185222	51186	1
BFAR	ENSG00000103429	51283	1
CD320	ENSG00000167775	51293	1
PLAC8	ENSG00000145287	51316	1
WAC	ENSG00000095787	51322	-1
PRR16	ENSG00000184838	51334	1
C8orf55	ENSG00000130193	51337	-1
DACT1	ENSG00000165617	51339	1
CHST15	ENSG00000182022	51363	-1
SNX7	ENSG00000162627	51375	1
CSAD	ENSG00000139631	51380	-1
C1orf9	ENSG00000094975	51430	-1
GTSE1	ENSG00000075218	51512	1
LSR	ENSG00000105699	51599	-1
LSM7	ENSG00000130332	51690	1
RAB8B	ENSG00000166128	51762	1
MST4		51765	-1
SLC37A1	ENSG00000160190	54020	-1
FAM64A	ENSG00000129195	54478	1
RBM47	ENSG00000163694	54502	-1
C1orf218		54530	-1
MANSC1	ENSG00000111261	54682	-1
GPN2	ENSG00000142751	54707	1
		54794	-1
TRPM4	ENSG00000130529	54795	-1
BNC2	ENSG00000173068	54796	1
AFTPH	ENSG00000119844	54812	-1
BSPRY	ENSG00000119411	54836	-1
MFSD6	ENSG00000151690	54842	-1
ESRP1	ENSG00000104413	54845	-1
DEF8	ENSG00000140995	54849	1
FNBP1L	ENSG00000137942	54874	-1
CCDC99	ENSG00000040275	54908	1
		54912	1
C12orf41	ENSG00000139620	54934	-1
COMMD4	ENSG00000140365	54939	1
SSH3	ENSG00000172830	54961	-1
TIPIN	ENSG00000075131	54962	1
C1orf56	ENSG00000143443	54964	-1
TMEM132A	ENSG00000006118	54972	-1
THG1L	ENSG00000113272	54974	1
C20orf11	ENSG00000101193	54994	-1
STX17	ENSG00000136874	55014	-1
PID1	ENSG00000153823	55022	1
FKBP14	ENSG00000106080	55033	1
EPN3	ENSG00000049283	55040	-1
		55048	-1
ZWILCH	ENSG00000174442	55055	1
SLFN12	ENSG00000172123	55106	1
ARHGAP17	ENSG00000140750	55114	1
WRAP53	ENSG00000141499	55135	1
RNMTL1	ENSG00000171861	55178	1
ATAD3A	ENSG00000197785	55210	1
LEPREL1	ENSG00000090530	55214	1
EXD2		55218	-1
LRRC1	ENSG00000137269	55227	-1
LARP6	ENSG00000166173	55323	1
HJURP	ENSG00000123485	55355	1
MEG3		55384	1
CAMK2N1	ENSG00000162545	55450	-1
BATF3		55509	1
DHTKD1	ENSG00000181192	55526	-1
IL17RB	ENSG00000056736	55540	-1
		55580	1
TASP1	ENSG00000089123	55617	-1
DOCK10	ENSG00000135905	55619	1
		55620	-1
TRMT1	ENSG00000104907	55621	1
DEPDC1	ENSG00000024526	55635	1
GOLSYN		55638	-1
RAB20	ENSG00000139832	55647	-1
MREG	ENSG00000118242	55686	-1
IARS2	ENSG00000067704	55699	-1
FLJ10357		55701	1
CCDC88A	ENSG00000115355	55704	1
WDR12	ENSG00000138442	55759	1
C1orf106	ENSG00000163362	55765	-1
LMBRD1	ENSG00000168216	55788	-1
CISD1	ENSG00000122873	55847	1
USE1	ENSG00000053501	55850	1
ECHDC1	ENSG00000093144	55862	1
PBK	ENSG00000168078	55872	1
BIN3	ENSG00000147439	55909	1
MYO5C	ENSG00000128833	55930	-1
C19orf10	ENSG00000074842	56005	1
PDGFC	ENSG00000145431	56034	1
NPDC1	ENSG00000107281	56654	-1
C11orf17	ENSG00000166452	56672	1
IFT46		56912	1
MCCC1	ENSG00000078070	56922	-1
RAB25	ENSG00000132698	57111	-1
SCYL3	ENSG00000000457	57147	-1
KIAA0500		57237	-1
RCN3	ENSG00000142552	57333	1
MRS2		57380	-1
S100A14	ENSG00000189334	57402	-1
		57490	-1
MKL2	ENSG00000186260	57496	-1
MTUS1	ENSG00000129422	57509	-1
POGK	ENSG00000143157	57645	-1
		57668	-1
SQRDL	ENSG00000137767	58472	-1
OVOL2	ENSG00000125850	58495	-1
		59346	1
		60369	1
PRSS22	ENSG00000005001	64063	-1
PERP	ENSG00000112378	64065	-1
MCCC2	ENSG00000131844	64087	-1
MOAP1	ENSG00000165943	64112	-1
NCAPG		64151	1
LEPRE1	ENSG00000117385	64175	1
RAB17	ENSG00000124839	64284	-1
RHBDF1	ENSG00000007384	64285	-1
RNF25	ENSG00000163481	64320	1
		64400	-1
FAM59A	ENSG00000141441	64762	-1
MICAL1	ENSG00000135596	64780	1
EPS8L2	ENSG00000177106	64787	-1
		64844	-1
VWA1	ENSG00000179403	64856	-1
DBNDD1	ENSG00000003249	79007	-1
		79030	-1
ZFYVE21	ENSG00000100711	79038	-1
PRRG4	ENSG00000135378	79056	-1
KDELC1	ENSG00000134901	79070	1
TRAPPC6A	ENSG00000007255	79090	-1
FA2H	ENSG00000103089	79152	-1
MGC4294		79160	1
PRR15L		79170	-1
FSD1	ENSG00000105255	79187	1
TMEM43	ENSG00000170876	79188	1
THOC6	ENSG00000131652	79228	1
FAT4	ENSG00000196159	79633	1
ARSJ	ENSG00000180801	79642	1
MAP7D3	ENSG00000129680	79649	1
PLEKHF2	ENSG00000175895	79666	-1
VTCN1	ENSG00000134258	79679	-1
C14orf139		79686	1
C11orf80	ENSG00000173715	79703	-1
GLT25D1	ENSG00000130309	79709	1
C1orf115	ENSG00000162817	79762	-1
ELMO3	ENSG00000102890	79767	-1
TXNDC15		79770	1
MCTP1	ENSG00000175471	79772	1
		79779	1
MYH14	ENSG00000105357	79784	-1
		79821	1
GEMIN6	ENSG00000152147	79833	1
PIP4K2C	ENSG00000166908	79837	-1
NHEJ1	ENSG00000187736	79840	1
ERMP1	ENSG00000099219	79956	-1
DENND2D	ENSG00000162777	79961	-1
WLS		79971	1
GRHL2	ENSG00000083307	79977	-1
ESRP2		80004	-1
TMEM134	ENSG00000172663	80194	-1
C10orf57	ENSG00000122378	80195	-1
RAB11FIP1	ENSG00000156675	80223	-1
ELL3	ENSG00000128886	80237	-1
EFHD1	ENSG00000115468	80303	-1
FLAD1	ENSG00000160688	80308	-1
TMEM22	ENSG00000168917	80723	1
PRR3	ENSG00000204576	80742	1
WNT5B	ENSG00000111186	81029	1
SYNC	ENSG00000162520	81493	1
SLC38A1	ENSG00000111371	81539	-1
PLA2G12A	ENSG00000123739	81579	-1
HDHD3	ENSG00000119431	81932	-1
SH3BGRL3	ENSG00000142669	83442	1
LOC83459		83459	-1
CDCA3	ENSG00000111665	83461	1
EPPK1		83481	-1
TMEM47	ENSG00000147027	83604	1
C11orf68	ENSG00000175573	83638	1
TUBB6	ENSG00000176014	84617	1
HIST1H2BK	ENSG00000197903	85236	-1
KIAA1644	ENSG00000138944	85352	1
SYDE1	ENSG00000105137	85360	1
C16orf45	ENSG00000166780	89927	1
GADD45GIP1	ENSG00000179271	90480	1
SPSB3	ENSG00000162032	90864	-1
C1orf156	ENSG00000171806	92342	-1
		113146	1
CANT1	ENSG00000171302	124583	-1
DCBLD2	ENSG00000057019	131566	1

## Sheet: Apocrine.basal
symbol	ensg	entrez	UpDown
SRD5A1	ENSG00000145545	6715	1
SLC31A1	ENSG00000136868	1317	1
NDRG1	ENSG00000104419	10397	1
ADM	ENSG00000148926	133	1
EGFR	ENSG00000146648	1956	1
PEX3	ENSG00000034693	8504	1
TSAP6	ENSG00000115107	55240	1
MAP17	ENSG00000162366	10158	1
MPP6	ENSG00000105926	51678	1
ERO1L	ENSG00000197930	30001	1
BENE	ENSG00000144063	7851	1
CLDN1	ENSG00000163347	9076	1
PBEF1	ENSG00000105835	10135	1
HRB	ENSG00000173744	3267	1
KYNU	ENSG00000115919	8942	1
VLDLR	ENSG00000147852	7436	1

## Sheet: Interferon
symbol	ensg	entrez	UpDown
IFI30	ENSG00000216490	10437	1
IFITM1	ENSG00000185885	8519	1
ISGF3	ENSG00000213928	10379	1
IFI6	ENSG00000126709	2537	1
STAT1	ENSG00000115415	6772	1
ISG15	ENSG00000187608	9636	1
ISG20	ENSG00000172183	3669	1
CXCL9	ENSG00000138755	4283	1
CASP1	ENSG00000137752	834	1
NMI	ENSG00000123609	9111	1
LYN	ENSG00000147507	4067	1
SOD2	ENSG00000112096	6648	1

## Sheet: EGFR
symbol	ensg	entrez	UpDown
NLN	ENSG00000123213	57486	1
WDR12	ENSG00000138442	55759	1
MRPS17	ENSG00000178665	51373	1
SLC25A19	ENSG00000125454	60386	1
C6orf66	ENSG00000123545	29078	1
WDR4	ENSG00000160193	10785	1
CDCA7	ENSG00000144354	83879	1
BYSL	ENSG00000112578	705	1
ECE2	ENSG00000145194	9718	1
TIMM8A	ENSG00000126953	1678	1
CCNE1	ENSG00000105173	898	1
LRP8	ENSG00000157193	7804	1
SNRPD1	ENSG00000233514	6632	1
KLHL7	ENSG00000122550	55975	1
DC13	ENSG00000103121	56942	1
NOC4	ENSG00000131148	10328	1
FREQ	ENSG00000107130	23413	1
FTHFSDC1	ENSG00000120254	25902	1
PTDSS1	ENSG00000156471	9791	1
MGC2574	ENSG00000110104	79080	1
MGC5352	ENSG00000176894	192111	1
FLJ20989	ENSG00000182307	65265	1
LOC51236	ENSG00000235173	51236	1
BOP1	ENSG00000170727	23246	1
GPR172A	ENSG00000185803	79581	1
FBXL6	ENSG00000182325	26233	1
SIAHBP1	ENSG00000179950	22827	1

## Sheet: MET
symbol	ensg	entrez	UpDown
ADH1B	ENSG00000196616	126	-1
AGXT	ENSG00000172482	189	-1
ANXA5	ENSG00000164111	308	-1
ANXA6	ENSG00000197043	309	-1
BPHL	ENSG00000137274	670	-1
BTC	ENSG00000174808	685	-1
CA7	ENSG00000168748	766	-1
ENTPD5	ENSG00000187097	957	-1
CD79B	ENSG00000007312	974	-1
AKR1C4	ENSG00000198610	1109	-1
CPS1	ENSG00000021826	1373	-1
CTNND2	ENSG00000169862	1501	-1
CXADR	ENSG00000154639	1525	-1
CYP3A4	ENSG00000160868	1576	-1
CYP4B1	ENSG00000142973	1580	-1
CYP27A1	ENSG00000135929	1593	-1
DDIT3	ENSG00000175197	1649	-1
SARDH	ENSG00000123453	1757	-1
ECM1	ENSG00000143369	1893	-1
F13B	ENSG00000143278	2165	-1
FGG	ENSG00000171557	2266	-1
FMO1	ENSG00000010932	2326	-1
FRK	ENSG00000111816	2444	-1
GLRX	ENSG00000173221	2745	-1
GP2	ENSG00000169347	2813	-1
HIF1A	ENSG00000100644	3091	-1
HLA-B	ENSG00000234745	3106	-1
DNAJA1	ENSG00000086061	3301	-1
LBP	ENSG00000129988	3929	-1
LIPA	ENSG00000107798	3988	-1
ALDH6A1	ENSG00000119711	4329	-1
MUT	ENSG00000146085	4594	-1
NGF	ENSG00000134259	4803	-1
ORM1	ENSG00000229314	5004	-1
PAFAH1B3	ENSG00000079462	5050	-1
PHKG1	ENSG00000164776	5260	-1
SERPINB9	ENSG00000170542	5272	-1
SERPINF2	ENSG00000167711	5345	-1
MAPK9	ENSG00000050748	5601	-1
RAD51L1	ENSG00000182185	5890	-1
BRD2	ENSG00000204256	6046	-1
SFRS3	ENSG00000112081	6428	-1
SLC12A3	ENSG00000070915	6559	-1
SLPI	ENSG00000124107	6590	-1
SNRPN	ENSG00000128739	6638	-1
SOX1	ENSG00000182968	6656	-1
TNNT2	ENSG00000118194	7139	-1
FBP2	ENSG00000130957	8789	-1
ABCG2	ENSG00000118777	9429	-1
GCC2	ENSG00000135968	9648	-1
CAP1	ENSG00000131236	10487	-1
POP4	ENSG00000105171	10775	-1
STARD10	ENSG00000214530	10809	-1
SMPDL3A	ENSG00000172594	10924	-1
ENDOD1	ENSG00000149218	23052	-1
LRIG1	ENSG00000144749	26018	-1
C11orf54	ENSG00000182919	28970	-1
DCXR	ENSG00000169738	51181	-1
BRP44L	ENSG00000060762	51660	-1
SMOX	ENSG00000088826	54498	-1
KLHL24	ENSG00000114796	54800	-1
UHRF1BP1	ENSG00000065060	54887	-1
TNFSF5IP1	ENSG00000128789	56984	-1
TRIM54	ENSG00000138100	57159	-1
CYP3A43	ENSG00000021461	64816	-1
AHNAK	ENSG00000124942	79026	-1
STEAP4	ENSG00000127954	79689	-1
C10orf97	ENSG00000148481	80013	-1
MYADM	ENSG00000179820	91663	-1
HAUS8	ENSG00000131351	93323	-1
LRRC15	ENSG00000172061	131578	-1
SMCR8	ENSG00000176994	140775	-1
NFXL1	ENSG00000170448	152518	-1
AQP11	ENSG00000178301	282679	-1
C10orf125	ENSG00000148803	282969	-1
NUDT7	ENSG00000140876	283927	-1
CYP4A22	ENSG00000162365	284541	-1
TMEM189-UBE2V1	ENSG00000124208	387521	-1
CAPN8	ENSG00000203697	388743	-1
F8A3	ENSG00000185990	474384	-1
FABP9	ENSG00000205186	646480	-1
ALOX12	ENSG00000108839	239	1
APBB2	ENSG00000163697	323	1
APOA4	ENSG00000110244	337	1
APOB	ENSG00000084674	338	1
AQP2	ENSG00000167580	359	1
BTG1	ENSG00000133639	694	1
CD63	ENSG00000135404	967	1
CHD1	ENSG00000153922	1105	1
CCR1	ENSG00000163823	1230	1
CTH	ENSG00000116761	1491	1
CYP2A7	ENSG00000198077	1548	1
DDX3X	ENSG00000215301	1654	1
DLX2	ENSG00000115844	1746	1
DSCR1	ENSG00000159200	1827	1
EEF1B2	ENSG00000114942	1933	1
EPB42	ENSG00000166947	2038	1
ESRRA	ENSG00000173153	2101	1
ESRRG	ENSG00000196482	2104	1
ETV6	ENSG00000139083	2120	1
FN1	ENSG00000115414	2335	1
GABRA3	ENSG00000011677	2556	1
GABRB3	ENSG00000166206	2562	1
GNAL	ENSG00000141404	2774	1
IL9	ENSG00000145839	3578	1
CXCL10	ENSG00000169245	3627	1
DNAJB9	ENSG00000128590	4189	1
NT5E	ENSG00000135318	4907	1
OGN	ENSG00000106809	4969	1
PIK3R1	ENSG00000145675	5295	1
PLSCR1	ENSG00000188313	5359	1
PPP1R10	ENSG00000204569	5514	1
MAPK3	ENSG00000102882	5595	1
PXMP3	ENSG00000164751	5828	1
RABIF	ENSG00000183155	5877	1
RLBP1	ENSG00000140522	6017	1
SAA4	ENSG00000148965	6291	1
SELP	ENSG00000174175	6403	1
TUBA1A	ENSG00000167552	7846	1
MAFK	ENSG00000198517	7975	1
EEA1	ENSG00000102189	8411	1
ARHGEF2	ENSG00000116584	9181	1
LONP1	ENSG00000196365	9361	1
HERPUD1	ENSG00000051108	9709	1
CITED2	ENSG00000164442	10370	1
HYOU1	ENSG00000149428	10525	1
SLU7	ENSG00000164609	10569	1
PAIP1	ENSG00000172239	10605	1
BVES	ENSG00000112276	11149	1
NCOA6	ENSG00000198646	23054	1
TBC1D30	ENSG00000111490	23329	1
KIAA0323	ENSG00000100441	23351	1
UBR4	ENSG00000127481	23352	1
KLK5	ENSG00000167754	25818	1
LATS2	ENSG00000150457	26524	1
FETUB	ENSG00000090512	26998	1
CD274	ENSG00000120217	29126	1
WBP5	ENSG00000185222	51186	1
GPR89B	ENSG00000188092	51463	1
ATP5SL	ENSG00000105341	55101	1
TMEM140	ENSG00000146859	55281	1
FGD6	ENSG00000180263	55785	1
ERO1LB	ENSG00000086619	56605	1
KIAA1462	ENSG00000165757	57608	1
MOAP1	ENSG00000165943	64112	1
MS4A6A	ENSG00000110077	64231	1
DGAT2	ENSG00000062282	84649	1
SNX20	ENSG00000167208	124460	1
SPATA18	ENSG00000163071	132671	1
C9orf116	ENSG00000160345	138162	1
HFE2	ENSG00000168509	148738	1
USP54	ENSG00000166348	159195	1
C3orf58	ENSG00000181744	205428	1
SLC25A30	ENSG00000174032	253512	1
MCOLN2	ENSG00000153898	255231	1
RASL11A	ENSG00000122035	387496	1
RAB19	ENSG00000146955	401409	1
ACAA1	ENSG00000060971	30	-1
ALDOB	ENSG00000136872	229	-1
BAAT	ENSG00000136881	570	-1
BAK1	ENSG00000030110	578	-1
CA3	ENSG00000164879	761	-1
COMT	ENSG00000093010	1312	-1
CPN1	ENSG00000120054	1369	-1
CYP1A2	ENSG00000140505	1544	-1
CYP4A11	ENSG00000187048	1579	-1
EPHA7	ENSG00000135333	2045	-1
FASN	ENSG00000169710	2194	-1
FMO5	ENSG00000131781	2330	-1
GAMT	ENSG00000130005	2593	-1
GCKR	ENSG00000084734	2646	-1
GLO1	ENSG00000124767	2739	-1
GSTA3	ENSG00000174156	2940	-1
CFHR1	ENSG00000080910	3078	-1
HMGCS2	ENSG00000134240	3158	-1
HPN	ENSG00000105707	3249	-1
HSD17B2	ENSG00000086696	3294	-1
IDH1	ENSG00000138413	3417	-1
MBL2	ENSG00000165471	4153	-1
PIGR	ENSG00000162896	5284	-1
SCD	ENSG00000099194	6319	-1
SNTB1	ENSG00000172164	6641	-1
TTPA	ENSG00000137561	7274	-1
VCAM1	ENSG00000162692	7412	-1
CDK2AP1	ENSG00000111328	8099	-1
LY6D	ENSG00000167656	8581	-1
KSR1	ENSG00000141068	8844	-1
VNN1	ENSG00000112299	8876	-1
BCL7C	ENSG00000099385	9274	-1
RABGAP1L	ENSG00000152061	9910	-1
GLYAT	ENSG00000149124	10249	-1
UBD	ENSG00000213886	10537	-1
		10991	-1
ABHD2	ENSG00000140526	11057	-1
AK3	ENSG00000147853	50808	-1
CROT	ENSG00000005469	54677	-1
IGDCC4	ENSG00000103742	57722	-1
MOSC1	ENSG00000186205	64757	-1
GNPNAT1	ENSG00000100522	64841	-1
COL18A1	ENSG00000182871	80781	-1
ACAD11	ENSG00000113971	84129	-1
ABHD14B	ENSG00000114779	84836	-1
EGLN3	ENSG00000129521	112399	-1
ACSM1	ENSG00000166743	116285	-1
LRG1	ENSG00000171236	116844	-1
C1orf93	ENSG00000157870	127281	-1
CMBL	ENSG00000164237	134147	-1
METTL7B	ENSG00000170439	196410	-1
TMED8	ENSG00000100580	283578	-1
C9orf150	ENSG00000153714	286343	-1
		100129480	-1
FAS	ENSG00000026103	355	1
CCK	ENSG00000187094	885	1
COL7A1	ENSG00000114270	1294	1
GADD45A	ENSG00000116717	1647	1
ETFDH	ENSG00000171503	2110	1
FABP5	ENSG00000164687	2171	1
GRIN2B	ENSG00000150086	2904	1
H1F0	ENSG00000189060	3005	1
HMGA1	ENSG00000137309	3159	1
HSPA5	ENSG00000044574	3309	1
LEP	ENSG00000174697	3952	1
MMP7	ENSG00000137673	4316	1
PDK2	ENSG00000005882	5164	1
PTPRN2	ENSG00000155093	5799	1
S100A6	ENSG00000197956	6277	1
WNT8A	ENSG00000061492	7478	1
TFPI2	ENSG00000105825	7980	1
PEA15	ENSG00000162734	8682	1
IER3	ENSG00000137331	8870	1
VNN2	ENSG00000112303	8875	1
CLDN6	ENSG00000184697	9074	1
PDIA4	ENSG00000155660	9601	1
AP1M2	ENSG00000129354	10053	1
PDIA6	ENSG00000143870	10130	1
TUBB3	ENSG00000198211	10381	1
PPP1R15A	ENSG00000087074	23645	1
MAFF	ENSG00000185022	23764	1
PHGDH	ENSG00000092621	26227	1
C7orf68	ENSG00000135245	29923	1
G0S2	ENSG00000123689	50486	1
DNAJB11	ENSG00000090520	51726	1
BCL11A	ENSG00000119866	53335	1
KIAA1632	ENSG00000152223	57724	1
CRELD2	ENSG00000184164	79174	1
DERL3	ENSG00000099958	91319	1
HGSNAT	ENSG00000165102	138050	1
KRTCAP3	ENSG00000157992	200634	1
NAIF1	ENSG00000171169	203245	1
BX255925.17-2	ENSG00000197768	441476	1
ACVR1	ENSG00000115170	90	-1
ADK	ENSG00000156110	132	-1
ALPL	ENSG00000162551	249	-1
AOX1	ENSG00000138356	316	-1
AQP8	ENSG00000103375	343	-1
RND3	ENSG00000115963	390	-1
C1QB	ENSG00000173369	713	-1
CAT	ENSG00000121691	847	-1
CD81	ENSG00000110651	975	-1
		1050	-1
CHRNA1	ENSG00000138435	1134	-1
COL12A1	ENSG00000111799	1303	-1
CP	ENSG00000047457	1356	-1
CPB2	ENSG00000080618	1361	-1
CPT2	ENSG00000157184	1376	-1
CYB5A	ENSG00000166347	1528	-1
DBI	ENSG00000155368	1622	-1
DHCR7	ENSG00000172893	1717	-1
DIO1	ENSG00000211452	1733	-1
HBEGF	ENSG00000113070	1839	-1
EPHA2	ENSG00000142627	1969	-1
EPHX1	ENSG00000143819	2052	-1
EPHX2	ENSG00000120915	2053	-1
FABP1	ENSG00000163586	2168	-1
FSHB	ENSG00000131808	2488	-1
GAS6	ENSG00000183087	2621	-1
GJB2	ENSG00000165474	2706	-1
GLUD1	ENSG00000148672	2746	-1
GRB14	ENSG00000115290	2888	-1
HCFC1	ENSG00000172534	3054	-1
HMGCL	ENSG00000117305	3155	-1
IDUA	ENSG00000127415	3425	-1
IGFBP4	ENSG00000141753	3487	-1
KRT8P9	ENSG00000170421	3856	-1
VWA5A	ENSG00000110002	4013	-1
MGST1	ENSG00000008394	4257	-1
NFYB	ENSG00000120837	4801	-1
SLC22A18	ENSG00000110628	5002	-1
PDGFRL	ENSG00000104213	5157	-1
ABCB4	ENSG00000005471	5244	-1
PKLR	ENSG00000143627	5313	-1
FXYD1	ENSG00000221857	5348	-1
PPP1R3C	ENSG00000119938	5507	-1
PROS1	ENSG00000184500	5627	-1
RARA	ENSG00000131759	5914	-1
SAT1	ENSG00000130066	6303	-1
ATXN2	ENSG00000204842	6311	-1
SLC2A2	ENSG00000163581	6514	-1
SLC10A2	ENSG00000125255	6555	-1
SORD	ENSG00000140263	6652	-1
TAP1	ENSG00000168394	6890	-1
TDO2	ENSG00000151790	6999	-1
TWIST1	ENSG00000122691	7291	-1
VAV1	ENSG00000141968	7409	-1
VIM	ENSG00000026025	7431	-1
HSD17B8	ENSG00000204228	7923	-1
ACOX2	ENSG00000168306	8309	-1
NDST2	ENSG00000166507	8509	-1
KYNU	ENSG00000115919	8942	-1
SELENBP1	ENSG00000143416	8991	-1
CLDN2	ENSG00000165376	9075	-1
RHOBTB1	ENSG00000072422	9886	-1
ABCB6	ENSG00000115657	10058	-1
GPC6	ENSG00000183098	10082	-1
AASS	ENSG00000008311	10157	-1
ABCA8	ENSG00000141338	10351	-1
GPNMB	ENSG00000136235	10457	-1
FTCD	ENSG00000160282	10841	-1
TREX1	ENSG00000213689	11277	-1
QPRT	ENSG00000103485	23475	-1
CBLC	ENSG00000142273	23624	-1
SSBP2	ENSG00000145687	23635	-1
ANGPTL3	ENSG00000132855	27329	-1
TMEM176B	ENSG00000106565	28959	-1
SLC43A3	ENSG00000134802	29015	-1
MDFIC	ENSG00000135272	29969	-1
SLC40A1	ENSG00000138449	30061	-1
DRD1IP	ENSG00000130643	50632	-1
ASCC1	ENSG00000138303	51008	-1
INSIG2	ENSG00000125629	51141	-1
GTSE1	ENSG00000075218	51512	-1
NCKIPSD	ENSG00000213672	51517	-1
SKIP	ENSG00000132376	51763	-1
SLC38A4	ENSG00000139209	55089	-1
LINS1	ENSG00000140471	55180	-1
TMEM19	ENSG00000139291	55266	-1
TMEM176A	ENSG00000002933	55365	-1
SULF2	ENSG00000196562	55959	-1
ALS2	ENSG00000003393	57679	-1
GPBP1L1	ENSG00000159592	60313	-1
ABHD4	ENSG00000100439	63874	-1
SLC25A23	ENSG00000125648	79085	-1
GSDMD	ENSG00000104518	79792	-1
DUSP16	ENSG00000111266	80824	-1
AC091196.6	ENSG00000182208	81532	-1
ESPN	ENSG00000187017	83715	-1
LRRIQ1	ENSG00000133640	84125	-1
SDR42E1	ENSG00000184860	93517	-1
PGLYRP2	ENSG00000161031	114770	-1
C1orf83	ENSG00000116205	127428	-1
MPEG1	ENSG00000197629	219972	-1
GSTA5	ENSG00000182793	221357	-1
DEFB116	ENSG00000215545	245930	-1
DCBLD1	ENSG00000164465	285761	-1
PAQR9	ENSG00000188582	344838	-1
CD164L2	ENSG00000174950	388611	-1
ANXA2	ENSG00000182718	302	1
INMT	ENSG00000106125	358	1
POLR3D	ENSG00000168495	661	1
KLF9	ENSG00000119138	687	1
C6	ENSG00000039537	729	1
CALR	ENSG00000179218	811	1
CAPN2	ENSG00000162909	824	1
CD40	ENSG00000101017	958	1
CDH17	ENSG00000079112	1015	1
CDK2	ENSG00000123374	1017	1
CISH	ENSG00000114737	1154	1
CKS2	ENSG00000123975	1164	1
CLCNKB	ENSG00000184908	1188	1
CLIC1	ENSG00000213719	1192	1
CPA1	ENSG00000091704	1357	1
CTGF	ENSG00000118523	1490	1
DNASE2	ENSG00000105612	1777	1
DUSP1	ENSG00000120129	1843	1
EMP1	ENSG00000134531	2012	1
GABPB1	ENSG00000104064	2553	1
GAS2	ENSG00000148935	2620	1
GCSH	ENSG00000140905	2653	1
DNAJC25	ENSG00000059769	2790	1
GSTM4	ENSG00000168765	2948	1
GYS1	ENSG00000104812	2997	1
HIP1	ENSG00000127946	3092	1
HSPA4	ENSG00000170606	3308	1
IFNGR1	ENSG00000027697	3459	1
IGFBP6	ENSG00000167779	3489	1
ITGA3	ENSG00000005884	3675	1
ITGB1	ENSG00000150093	3688	1
KPNB1	ENSG00000108424	3837	1
TM4SF1	ENSG00000169908	4071	1
MAGEA11	ENSG00000185247	4110	1
MBP	ENSG00000197971	4155	1
MCM4	ENSG00000104738	4173	1
MCM6	ENSG00000076003	4175	1
MSN	ENSG00000147065	4478	1
MTX1	ENSG00000173171	4580	1
NEO1	ENSG00000067141	4756	1
NFATC3	ENSG00000072736	4775	1
NUCB2	ENSG00000070081	4925	1
ODC1	ENSG00000115758	4953	1
OXT	ENSG00000101405	5020	1
ENPP3	ENSG00000154269	5169	1
PPIB	ENSG00000166794	5479	1
PPL	ENSG00000118898	5493	1
RBMS1	ENSG00000153250	5937	1
ROBO1	ENSG00000169855	6091	1
RRAD	ENSG00000166592	6236	1
SCN1B	ENSG00000105711	6324	1
SCP2	ENSG00000116171	6342	1
SLC6A4	ENSG00000108576	6532	1
SPP1	ENSG00000118785	6696	1
STAT4	ENSG00000138378	6775	1
SULT1E1	ENSG00000109193	6783	1
TLR5	ENSG00000187554	7100	1
UPP1	ENSG00000183696	7378	1
ZFP36	ENSG00000128016	7538	1
PCGF2	ENSG00000056661	7703	1
SLBP	ENSG00000163950	7884	1
BAT1	ENSG00000198563	7919	1
NCK2	ENSG00000071051	8440	1
DYRK3	ENSG00000143479	8444	1
DENR	ENSG00000139726	8562	1
NRP2	ENSG00000118257	8828	1
IER2	ENSG00000160888	9592	1
RGS6	ENSG00000182732	9628	1
NR1H4	ENSG00000012504	9971	1
DOPEY2	ENSG00000142197	9980	1
REC8	ENSG00000100918	9985	1
ARPC1A	ENSG00000130429	10095	1
ARL4A	ENSG00000122644	10124	1
SEC24B	ENSG00000138802	10427	1
STK25	ENSG00000115694	10494	1
APPBP2	ENSG00000062725	10513	1
IPO7	ENSG00000205339	10527	1
SLC35A1	ENSG00000164414	10559	1
CTCF	ENSG00000102974	10664	1
ADAM30	ENSG00000134249	11085	1
KIN	ENSG00000151657	22944	1
PDZRN3	ENSG00000121440	23024	1
SYNE2	ENSG00000054654	23224	1
ETHE1	ENSG00000105755	23474	1
SDF2L1	ENSG00000128228	23753	1
LRP10	ENSG00000197324	26020	1
DNM3	ENSG00000197959	26052	1
WIPI2	ENSG00000157954	26100	1
WSB1	ENSG00000109046	26118	1
CHIC2	ENSG00000109220	26511	1
CHORDC1	ENSG00000110172	26973	1
TJP3	ENSG00000105289	27134	1
ANGPTL4	ENSG00000167772	51129	1
MYO15A	ENSG00000091536	51168	1
PLCE1	ENSG00000138193	51196	1
C3orf1	ENSG00000113845	51300	1
SLC25A37	ENSG00000147454	51312	1
AIG1	ENSG00000146416	51390	1
SNX9	ENSG00000130340	51429	1
ISYNA1	ENSG00000105655	51477	1
FAM49B	ENSG00000153310	51571	1
FAM96B	ENSG00000166595	51647	1
SEPX1	ENSG00000198736	51734	1
CRCT1	ENSG00000169509	54544	1
ADI1	ENSG00000182551	55256	1
PHF10	ENSG00000130024	55274	1
PGM2	ENSG00000169299	55276	1
KIAA1704	ENSG00000133114	55425	1
MED29	ENSG00000063322	55588	1
MFN1	ENSG00000171109	55669	1
C12orf11	ENSG00000064102	55726	1
BAIAP2L1	ENSG00000006453	55971	1
C8orf4	ENSG00000176907	56892	1
PMEPA1	ENSG00000124225	56937	1
RTN4	ENSG00000115310	57142	1
LRRC4	ENSG00000128594	64101	1
ABCG8	ENSG00000143921	64241	1
SMURF2	ENSG00000108854	64750	1
GGCT	ENSG00000006625	79017	1
MUL1	ENSG00000090432	79594	1
C17orf101	ENSG00000181396	79701	1
AGMAT	ENSG00000116771	79814	1
DENND1C	ENSG00000205744	79958	1
PTGES2	ENSG00000148334	80142	1
RP5-1000E10.4	ENSG00000052723	80143	1
ZC3H12A	ENSG00000163874	80149	1
EEPD1	ENSG00000122547	80820	1
LAS1L	ENSG00000001497	81887	1
QTRT1	ENSG00000213339	81890	1
TEX101	ENSG00000131126	83639	1
DDI2	ENSG00000197312	84301	1
TUBB6	ENSG00000176014	84617	1
EAF1	ENSG00000144597	85403	1
SLC25A46	ENSG00000164209	91137	1
C13orf27	ENSG00000151287	93081	1
MYL10	ENSG00000106436	93408	1
PANX3	ENSG00000154143	116337	1
XIRP2	ENSG00000163092	129446	1
MTERFD2	ENSG00000122085	130916	1
C7orf45	ENSG00000165120	136263	1
ASB12	ENSG00000198881	142689	1
GSC	ENSG00000133937	145258	1
PRIMA1	ENSG00000175785	145270	1
C1orf58	ENSG00000162819	148362	1
SLC30A7	ENSG00000162695	148867	1
NPAL1	ENSG00000163293	152519	1
RDH10	ENSG00000121039	157506	1
C9orf98	ENSG00000165695	158067	1
GBP6	ENSG00000183347	163351	1
LIX1	ENSG00000145721	167410	1
POLR3H	ENSG00000100413	171568	1
RAB12	ENSG00000206418	201475	1
C9orf72	ENSG00000147894	203228	1
SMTNL1	ENSG00000214872	219537	1
C18orf24	ENSG00000154839	220134	1
BEND7	ENSG00000165626	222389	1
CLEC4G	ENSG00000182566	339390	1
TMEM41B	ENSG00000166471	440026	1
C13orf37	ENSG00000204899	440145	1

## Sheet: IGF1
symbol	ensg	entrez	UpDown
NAT1	ENSG00000171428	9	-1
SERPINA3	ENSG00000196136	12	1
AARS	ENSG00000090861	16	1
ACADSB		36	-1
ACAT1	ENSG00000075239	38	-1
ACAT2	ENSG00000120437	39	1
ACLY	ENSG00000131473	47	1
ACTN4	ENSG00000130402	81	1
ACTN1	ENSG00000072110	87	1
ADARB1	ENSG00000197381	104	-1
ADCY1		107	-1
ADD3	ENSG00000148700	120	-1
ADFP		123	-1
PARP4	ENSG00000102699	143	-1
ADRBK1		156	1
ALDH3A2	ENSG00000072210	224	-1
ALDOA	ENSG00000149925	226	1
AMD1	ENSG00000123505	262	1
ANK3	ENSG00000151150	288	-1
APAF1	ENSG00000120868	317	-1
NUDT2	ENSG00000164978	318	-1
APBB2	ENSG00000163697	323	-1
APEH	ENSG00000164062	327	1
APEX1	ENSG00000100823	328	-1
AQP3	ENSG00000165272	360	-1
AREG		374	1
ASNS	ENSG00000070669	440	1
ASPH	ENSG00000198363	444	1
ATP2B4	ENSG00000058668	493	-1
ALDH7A1	ENSG00000164904	501	-1
AUH	ENSG00000148090	549	-1
BAK1	ENSG00000030110	578	1
BCL2	ENSG00000171791	596	-1
BCL6	ENSG00000113916	604	-1
BCS1L	ENSG00000074582	617	1
BIK	ENSG00000100290	638	-1
BLVRB	ENSG00000090013	645	1
BMP7	ENSG00000101144	655	1
BNIP3L	ENSG00000104765	665	-1
BTG1	ENSG00000133639	694	-1
C18orf1		753	-1
CA4		762	1
CAMK2B	ENSG00000058404	816	1
CAMK2G	ENSG00000148660	818	-1
CAST	ENSG00000153113	831	-1
CARS	ENSG00000110619	833	1
CAV1	ENSG00000105974	857	-1
CBLB	ENSG00000114423	868	-1
CCND3	ENSG00000112576	896	1
CCNG1	ENSG00000113328	900	-1
CCNG2	ENSG00000138764	901	-1
ENTPD6	ENSG00000197586	955	1
CDC6	ENSG00000094804	990	1
CDC25A	ENSG00000164045	993	1
CDK2		1017	1
CDKN1A	ENSG00000124762	1026	1
CEBPB	ENSG00000172216	1051	1
CEBPG	ENSG00000153879	1054	1
CTSC	ENSG00000109861	1075	1
RCBTB2		1102	-1
CHES1		1112	-1
CHUK	ENSG00000213341	1147	1
CKB	ENSG00000166165	1152	1
AP2S1	ENSG00000042753	1175	1
TPP1	ENSG00000166340	1200	-1
CLTB	ENSG00000175416	1212	1
CNN2	ENSG00000064666	1265	1
COL9A3		1299	-1
COPB1	ENSG00000129083	1315	-1
SLC31A1	ENSG00000136868	1317	1
MAP3K8	ENSG00000107968	1326	-1
CPD	ENSG00000108582	1362	-1
CSRP1	ENSG00000159176	1465	1
SLC25A10	ENSG00000183048	1468	1
CTNND1	ENSG00000198561	1500	-1
CTPS	ENSG00000171793	1503	1
CTSL2	ENSG00000136943	1515	1
CYB561	ENSG00000008283	1534	1
CYC1	ENSG00000179091	1537	1
CYP27B1	ENSG00000111012	1594	1
CD55	ENSG00000196352	1604	-1
DBI	ENSG00000155368	1622	1
DDIT3	ENSG00000175197	1649	1
DHCR7	ENSG00000172893	1717	1
DIAPH2	ENSG00000147202	1730	-1
DIO1	ENSG00000211452	1733	-1
DLST	ENSG00000119689	1743	1
DMP1		1758	1
DNMT3B	ENSG00000088305	1789	1
DTNA	ENSG00000134769	1837	1
DTYMK		1841	1
DUSP4	ENSG00000120875	1846	1
DUSP5	ENSG00000138166	1847	1
DUSP6	ENSG00000139318	1848	1
DUSP8	ENSG00000184545	1850	1
DVL3	ENSG00000161202	1857	1
E2F1	ENSG00000101412	1869	1
EFNA1	ENSG00000169242	1942	-1
EGR3		1960	1
EHHADH	ENSG00000113790	1962	-1
EIF2S1	ENSG00000134001	1965	1
EIF4A2	ENSG00000156976	1974	-1
EIF4EBP1	ENSG00000187840	1978	1
SERPINB1	ENSG00000021355	1992	-1
ELF3	ENSG00000163435	1999	-1
ENDOG	ENSG00000167136	2021	1
SLC29A1	ENSG00000112759	2030	1
EPHX2	ENSG00000120915	2053	-1
CLN8	ENSG00000182372	2055	1
ERBB3	ENSG00000065361	2065	-1
ERBB4		2066	-1
ERCC5	ENSG00000134899	2073	-1
ETV5	c(\ENSG00000058866\", \"ENSG00000244405\")"	2119	1
EZH2	ENSG00000106462	2146	1
F12	ENSG00000131187	2161	1
FABP5 /// LOC653327		2171	1
FAH	ENSG00000103876	2184	1
FALZ		2186	-1
FANCF	ENSG00000183161	2188	-1
FBN2	ENSG00000138829	2201	-1
FDFT1	ENSG00000079459	2222	1
FDPS		2224	1
FEN1	ENSG00000168496	2237	1
FGF13	ENSG00000129682	2258	-1
FGFR2		2263	-1
FHL1	ENSG00000022267	2273	-1
FHL2	ENSG00000115641	2274	1
FOXO1A		2308	-1
FLNA	ENSG00000196924	2316	1
FMO5	ENSG00000131781	2330	-1
FOS	ENSG00000170345	2353	-1
FPGS	ENSG00000136877	2356	1
ADAM2		2515	-1
FUCA1	ENSG00000179163	2517	-1
FYN	ENSG00000010810	2534	1
FZD2	ENSG00000180340	2535	-1
G6PD	ENSG00000160211	2539	1
GABPB2	ENSG00000143458	2553	1
GALC	ENSG00000054983	2581	-1
GALE	ENSG00000117308	2582	1
GARS	ENSG00000106105	2617	1
GART	ENSG00000159131	2618	1
GCHFR	ENSG00000137880	2644	1
GLRX	ENSG00000173221	2745	-1
GLUL	ENSG00000135821	2752	-1
GNS	ENSG00000135677	2799	-1
GOLGB1	ENSG00000173230	2804	-1
SFN	ENSG00000175793	2810	1
GRK6	ENSG00000198055	2870	1
GRB10	ENSG00000106070	2887	1
GRB14	ENSG00000115290	2888	-1
GRN	ENSG00000030582	2896	-1
NR3C1	ENSG00000113580	2908	-1
GUCY1B3	ENSG00000061918	2983	1
GUSB	ENSG00000169919	2990	-1
HIST1H1C	ENSG00000187837	3006	-1
HIST1H2AE	c(\ENSG00000137259\", \"ENSG00000168274\")"	3012	-1
H2AFX	ENSG00000188486	3014	1
H2AFZ	ENSG00000164032	3015	1
HIST1H2BD	ENSG00000158373	3017	-1
HARS	ENSG00000170445	3035	1
HLA-DQB1		3119	-1
HMBS	ENSG00000149397	3145	1
HMGCL	ENSG00000117305	3155	-1
HMGCS1	ENSG00000112972	3157	1
HMOX2		3163	1
HNMT	ENSG00000150540	3176	-1
HPCAL1	ENSG00000115756	3241	1
HPRT1	ENSG00000165704	3251	1
HRAS	ENSG00000174775	3265	1
PRMT2	ENSG00000160310	3275	-1
IGSF3	ENSG00000143061	3321	-1
HTR2C		3358	-1
IARS	ENSG00000196305	3376	1
ICT1	ENSG00000167862	3396	1
IDI1	ENSG00000067064	3422	1
SP110	ENSG00000135899	3431	-1
IFRD1	ENSG00000006652	3475	1
IGBP1	ENSG00000089289	3476	-1
IL1R1	ENSG00000115594	3554	-1
IL1RAP	ENSG00000196083	3556	1
IL6ST	ENSG00000134352	3572	-1
INSIG1	ENSG00000186480	3638	1
IRAK1	ENSG00000184216	3654	1
IRF1	ENSG00000125347	3659	-1
IRF3	ENSG00000126456	3661	1
IRS1	ENSG00000169047	3667	-1
ITGAE	ENSG00000083457	3682	1
ITGB5	ENSG00000082781	3693	-1
JAK1	ENSG00000162434	3716	-1
KAL1	ENSG00000011201	3730	1
KCNJ8		3764	-1
KCNMA1	ENSG00000156113	3778	-1
KCNN2		3781	-1
KIF3C	ENSG00000084731	3797	-1
KNS2		3831	1
KPNA1	ENSG00000114030	3836	1
LAD1	ENSG00000159166	3898	1
LAMB1	ENSG00000091136	3912	-1
LDLR	ENSG00000130164	3949	1
LGALS8	ENSG00000116977	3964	-1
FADS1	ENSG00000149485	3992	1
FADS3	ENSG00000221968	3995	1
LMNA	ENSG00000160789	4000	1
LMO2	ENSG00000135363	4005	-1
LOXL1	ENSG00000129038	4016	1
LOXL2		4017	1
LTA4H	ENSG00000111144	4048	-1
MAD2L1	ENSG00000164109	4085	1
MANBA	ENSG00000109323	4126	-1
MAOA	ENSG00000189221	4128	-1
MARS	ENSG00000166986	4141	1
MATN2	ENSG00000132561	4147	-1
MCM2	ENSG00000073111	4171	1
MCM5	ENSG00000100297	4174	1
MCM6	ENSG00000076003	4175	1
MCM7	ENSG00000166508	4176	1
MET	ENSG00000105976	4233	-1
MGP	ENSG00000111341	4256	1
ATXN3	ENSG00000066427	4287	-1
MME	ENSG00000196549	4311	-1
MMP10		4319	1
ALDH6A1	ENSG00000119711	4329	-1
MNT	ENSG00000070444	4335	-1
MSMB	ENSG00000138294	4477	-1
MT1X	ENSG00000187193	4501	-1
MTRR	ENSG00000124275	4552	1
MVD	ENSG00000167508	4597	1
MXI1	ENSG00000119950	4601	-1
MYB	ENSG00000118513	4602	-1
MYBL2	ENSG00000101057	4605	1
MYCL1	ENSG00000116990	4610	-1
NDUFS8	ENSG00000110717	4728	1
NELL2		4753	-1
NF2	ENSG00000186575	4771	1
NFIB	ENSG00000147862	4781	-1
NME1	ENSG00000011052	4830	1
NP		4860	1
NPY1R	ENSG00000164128	4886	-1
NPY5R		4889	-1
NRGN	ENSG00000154146	4900	1
TNFRSF11B	ENSG00000164761	4982	-1
ORC1L	ENSG00000085840	4998	1
P2RY2	ENSG00000175591	5029	1
PCSK6	ENSG00000140479	5046	-1
PAH		5053	-1
PBX1	ENSG00000185630	5087	-1
PCK2	ENSG00000100889	5106	1
PDK2	ENSG00000005882	5164	-1
PEX1	ENSG00000127980	5189	-1
PFKP	ENSG00000067057	5214	1
PGM3	ENSG00000013375	5238	-1
PIGA	ENSG00000165195	5277	1
PIK3C3	ENSG00000078142	5289	-1
PIK3CA	ENSG00000121879	5290	-1
PLCL1		5334	-1
FXYD3	ENSG00000089356	5349	-1
PMM2		5373	1
PMP22	ENSG00000109099	5376	-1
POLD2	ENSG00000106628	5425	1
POLE2	ENSG00000100479	5427	1
PPOX	ENSG00000143224	5498	-1
PPP1R3D	ENSG00000132825	5509	-1
PPP3R1	ENSG00000221823	5534	1
PPT1	ENSG00000131238	5538	-1
PRCP	ENSG00000137509	5547	-1
MAPK9	ENSG00000050748	5601	1
MAP2K6	ENSG00000108984	5608	-1
PRNP	ENSG00000171867	5621	1
PROS1	ENSG00000184500	5627	-1
PSPH	ENSG00000146733	5723	1
PTCH		5727	-1
PTGER3		5733	-1
PTGER4	ENSG00000171522	5734	-1
PTPN2	ENSG00000175354	5771	-1
PTPN13	ENSG00000163629	5783	-1
ABCD4		5826	-1
PYCR1	ENSG00000183010	5831	1
PCYT2	ENSG00000185813	5833	1
RAD51	ENSG00000051180	5888	1
RAD51C	ENSG00000108384	5889	1
ARID4A	ENSG00000032219	5926	-1
RBL2	ENSG00000103479	5934	-1
RFC2	ENSG00000049541	5982	1
RFC3	ENSG00000133119	5983	1
RFC5	ENSG00000111445	5985	1
RFX5	ENSG00000143390	5993	-1
RLN2	ENSG00000107014	6019	-1
RNASE4	ENSG00000181784	6038	-1
MRPL12	ENSG00000183093	6182	1
RPS6KA3	ENSG00000177189	6197	1
RPS6KB2	ENSG00000175634	6199	1
RRM2	ENSG00000171848	6241	1
RTN2	ENSG00000125744	6253	-1
S100A8	ENSG00000143546	6279	1
SARS	ENSG00000031698	6301	1
SCD	ENSG00000099194	6319	1
SEPP1	NA	6414	-1
SHMT2	ENSG00000182199	6472	1
SLC1A2	ENSG00000110436	6506	-1
SLC1A5	ENSG00000105281	6510	1
SLC3A2	ENSG00000168003	6520	1
SLC6A8	ENSG00000130821	6535	1
SLC7A1	ENSG00000139514	6541	1
SLC25A1	ENSG00000100075	6576	1
SMARCE1	ENSG00000073584	6605	-1
FSCN1	ENSG00000075618	6624	1
SNRPA1	ENSG00000131876	6627	1
SNX1	ENSG00000028528	6642	-1
SOX3		6658	-1
SP100	ENSG00000067066	6672	-1
SPAG1	ENSG00000104450	6674	1
SREBF2	ENSG00000198911	6721	1
SRM	ENSG00000116649	6723	1
STXBP3	ENSG00000116266	6814	-1
TACC1	ENSG00000147526	6867	-1
TARS	ENSG00000113407	6897	1
TCOF1	ENSG00000070814	6949	1
NR2F2	ENSG00000185551	7026	-1
TFPI	ENSG00000003436	7035	-1
TGFBI	ENSG00000120708	7045	-1
TIMP3		7078	-1
TK1	ENSG00000167900	7083	1
GPR137B	ENSG00000077585	7107	-1
NR2C1	ENSG00000120798	7181	-1
TSG101	ENSG00000074319	7251	-1
PHLDA2	ENSG00000181649	7262	1
TSTA3	ENSG00000104522	7264	1
TUBA1		7277	1
TUBB2A	ENSG00000137267	7280	1
TUBG1	ENSG00000131462	7283	1
TYRP1	ENSG00000107165	7306	-1
UBE2I	ENSG00000103275	7329	-1
UCHL3	ENSG00000118939	7347	1
VARS	c(\ENSG00000096171\", \"ENSG00000204394\", \"ENSG00000226589\")"	7407	1
VCL	ENSG00000035403	7414	1
VDR	ENSG00000111424	7421	1
VEGF		7422	1
VRK1	ENSG00000100749	7443	1
WARS	ENSG00000140105	7453	1
WASPIP		7456	-1
XPC	ENSG00000154767	7508	-1
ZNF32	ENSG00000169740	7580	-1
ZNF33B	ENSG00000196693	7582	-1
ZNF227	ENSG00000131115	7770	-1
ZYX	ENSG00000159840	7791	1
LRP8	ENSG00000157193	7804	1
RNF103	c(\ENSG00000115561\", \"ENSG00000239305\")"	7844	-1
MALL	ENSG00000144063	7851	1
CXCR4	ENSG00000121966	7852	-1
IFRD2	ENSG00000214706	7866	1
NCOA4	ENSG00000138293	8031	-1
USP5	ENSG00000111667	8078	1
FXR1	ENSG00000114416	8087	-1
SLC7A5	ENSG00000103257	8140	1
NRIP1	ENSG00000180530	8204	-1
ARD1A		8260	1
CXorf12		8269	-1
SLC10A3	ENSG00000126903	8273	1
CDC45L	ENSG00000093009	8318	1
HIST1H2AC	ENSG00000180573	8334	-1
HIST1H2AM	c(\ENSG00000184348\", \"ENSG00000196747\", \"ENSG00000196787\", \"ENSG00000198374\", \"ENSG00000233224\")"	8336	-1
HIST1H2BG	c(\ENSG00000168242\", \"ENSG00000180596\", \"ENSG00000187990\", \"ENSG00000197697\", \"ENSG00000197846\")"	8339	-1
HIST1H2BC	c(\ENSG00000168242\", \"ENSG00000180596\", \"ENSG00000187990\", \"ENSG00000197697\", \"ENSG00000197846\")"	8347	-1
HIST2H2BE	ENSG00000184678	8349	-1
HIST1H3H	c(\ENSG00000112727\", \"ENSG00000124693\", \"ENSG00000178458\", \"ENSG00000182572\", \"ENSG00000196532\", \"ENSG00000196966\", \"ENSG00000197153\", \"ENSG00000197409\", \"ENSG00000198366\", \"ENSG00000203813\")"	8357	-1
NME5		8382	-1
SLC25A11	ENSG00000108528	8402	1
TAGLN2	ENSG00000158710	8407	1
CUL4B	ENSG00000158290	8450	-1
OFD1	ENSG00000046651	8481	-1
SIP1	ENSG00000092208	8487	1
PKP4	ENSG00000144283	8502	-1
IFITM1	ENSG00000185885	8519	-1
COPS3	ENSG00000141030	8533	1
MAPKAPK5	ENSG00000089022	8550	1
YARS	ENSG00000134684	8565	1
D21S2056E		8568	1
CASK	ENSG00000147044	8573	1
PPAP2B	ENSG00000162407	8613	-1
ASMTL		8623	1
HSD17B6	ENSG00000025423	8630	-1
SOCS1	ENSG00000185338	8651	-1
IRS2	ENSG00000185950	8660	-1
EIF3S1		8669	1
PEA15	ENSG00000162734	8682	1
B3GALT4	c(\ENSG00000206285\", \"ENSG00000226936\", \"ENSG00000235155\", \"ENSG00000235863\", \"ENSG00000236802\")"	8705	-1
MBTPS1	ENSG00000140943	8720	-1
CTSF	ENSG00000174080	8722	-1
EED	ENSG00000074266	8726	1
CTNNAL1	ENSG00000119326	8727	1
PEX11A	ENSG00000166821	8800	-1
DPM2	ENSG00000136908	8818	1
NRP1	ENSG00000099250	8829	1
SOCS2	ENSG00000120833	8835	-1
DLEU2		8847	1
SPHK1	ENSG00000176170	8877	1
FUBP1	ENSG00000162613	8880	1
EIF2B3	ENSG00000070785	8891	1
CCNA1	ENSG00000133101	8900	1
RAB7L1	ENSG00000117280	8934	-1
P4HA2	ENSG00000072682	8974	1
PLOD3	ENSG00000106397	8985	1
RPS6KA4	ENSG00000162302	8986	1
SELENBP1	ENSG00000143416	8991	-1
UBE2M	ENSG00000130725	9040	1
PKMYT1	ENSG00000127564	9088	1
NMI	ENSG00000123609	9111	-1
PRPF3	ENSG00000117360	9129	1
PDCD5	ENSG00000105185	9141	1
SYNGR1	ENSG00000100321	9145	1
EXO1	ENSG00000174371	9156	1
REPS2	ENSG00000169891	9185	-1
SLC24A1	ENSG00000074621	9187	-1
ZMYM6		9204	-1
LARGE	ENSG00000133424	9215	-1
CCPG1	ENSG00000214882	9236	-1
TBRG4	ENSG00000136270	9238	1
PDLIM7	ENSG00000196923	9260	1
ITGB1BP1	ENSG00000119185	9270	1
C5orf13	ENSG00000134986	9315	-1
TRIP13	ENSG00000071539	9319	1
CNOT8	ENSG00000155508	9337	-1
TCEAL1	ENSG00000172465	9338	-1
PRSS15		9361	1
RAB9A	ENSG00000123595	9367	-1
CRIPT	ENSG00000119878	9419	-1
CRSP3		9439	-1
QKI	ENSG00000112531	9444	-1
ITM2B	ENSG00000136156	9445	-1
HOMER2	ENSG00000103942	9455	1
IL27RA	ENSG00000104998	9466	1
SH3BP5		9467	-1
PMPCB	ENSG00000105819	9512	-1
SPTLC2	ENSG00000100596	9517	-1
GDF15	ENSG00000130513	9518	1
VPS4B	ENSG00000119541	9525	-1
TMEM59	ENSG00000116209	9528	-1
GNA14		9630	-1
NUP155	ENSG00000113569	9631	1
ISG15	ENSG00000187608	9636	1
FEZ1		9638	-1
CTR9	ENSG00000198730	9646	-1
RALGPS1	ENSG00000136828	9649	-1
KIAA0430	ENSG00000166783	9665	-1
DZIP3		9666	-1
ULK2	ENSG00000083290	9706	-1
CP110	ENSG00000103540	9738	1
RICS		9743	-1
KIAA0513	ENSG00000135709	9764	-1
KIAA0247	ENSG00000100647	9766	-1
PHF16	ENSG00000102221	9767	-1
KIAA0195	ENSG00000177728	9772	-1
TBC1D5	ENSG00000131374	9779	-1
NUPL1	ENSG00000139496	9818	1
RB1CC1	ENSG00000023287	9821	-1
TRIM14		9830	1
MELK	ENSG00000165304	9833	1
GINS1	ENSG00000101003	9837	1
KIAA0528	ENSG00000111731	9847	-1
MFAP3L	ENSG00000198948	9848	1
RHOBTB1		9886	-1
SLC35E2	ENSG00000215790	9906	-1
KIAA0020	ENSG00000080608	9933	1
CD302	c(\ENSG00000054219\", \"ENSG00000241399\")"	9936	-1
CRYZL1	ENSG00000205758	9946	-1
WDR1	ENSG00000071127	9948	1
FRAT1	ENSG00000165879	10023	-1
CHAF1A	ENSG00000167670	10036	1
PARP2	ENSG00000129484	10038	1
TOM1L1	ENSG00000141198	10040	-1
ABCF2	ENSG00000033050	10061	1
ARPC1B /// LOC653888		10095	1
PPIF	ENSG00000108179	10105	1
CTDSP2	ENSG00000175215	10106	-1
FRY		10129	-1
OPTN	ENSG00000123240	10133	-1
AKAP9	ENSG00000127914	10142	-1
RBM7	ENSG00000076053	10179	-1
LHFPL2	ENSG00000145685	10184	1
RFP2		10206	-1
SPRY1	ENSG00000164056	10252	-1
RAMP1	ENSG00000132329	10267	-1
STUB1	ENSG00000103266	10273	1
BET1	ENSG00000105829	10282	-1
SAP18	ENSG00000150459	10284	-1
LANCL1	ENSG00000115365	10314	-1
RRAGB	ENSG00000083750	10325	-1
CITED2	ENSG00000164442	10370	-1
K-ALPHA-1		10376	1
TUBB3	ENSG00000198211	10381	1
TUBB2C	ENSG00000188229	10383	1
SYCP2	ENSG00000196074	10388	-1
NDRG1	ENSG00000104419	10397	-1
ARIH2	ENSG00000177479	10425	1
ACAA2		10449	-1
VAV3	ENSG00000134215	10451	-1
TOMM40	ENSG00000130204	10452	1
TIMM44	ENSG00000104980	10469	1
APPBP2	ENSG00000062725	10513	-1
NOL5A		10528	1
MRPL28	ENSG00000086504	10573	1
ST6GALNAC2	ENSG00000070731	10610	-1
IGF2BP2	ENSG00000073792	10644	1
EBP	ENSG00000147155	10682	1
POLQ	ENSG00000051341	10721	1
NUDC	ENSG00000090273	10726	1
RAI2		10742	-1
CAPN9	ENSG00000135773	10753	-1
JARID1B		10765	-1
PLK2	ENSG00000145632	10769	-1
SDCCAG3	ENSG00000165689	10807	1
HSPH1	ENSG00000120694	10808	1
C5orf4		10826	-1
YIF1A	ENSG00000174851	10897	1
BRD8	ENSG00000112983	10902	-1
MAGED2	ENSG00000102316	10916	-1
SMPDL3A	ENSG00000172594	10924	-1
DBF4		10926	1
RALBP1		10928	-1
BTG3	ENSG00000154640	10950	1
PNRC1		10957	-1
MLLT11	ENSG00000213190	10962	1
STIP1	ENSG00000168439	10963	1
RAB40B	ENSG00000141542	10966	-1
CENTA1		11033	1
ALF		11036	-1
STON1	c(\ENSG00000068781\", \"ENSG00000243244\")"	11037	-1
UPK1A	ENSG00000105668	11045	-1
SLC35D2	ENSG00000130958	11046	-1
ADRM1	ENSG00000130706	11047	1
RAPGEF4		11069	-1
CORO1A	ENSG00000102879	11151	1
WDR45	ENSG00000196998	11152	-1
WDHD1	ENSG00000198554	11169	1
ZNF277	ENSG00000198839	11179	-1
RASSF1	ENSG00000068028	11186	1
PKP3	ENSG00000184363	11187	1
NXPH4	ENSG00000182379	11247	1
XPOT		11260	1
DUSP12	ENSG00000081721	11266	1
TMC6	ENSG00000141524	11322	1
ACOT7	ENSG00000097021	11332	1
EXOSC8	ENSG00000120699	11340	1
GABARAPL2	ENSG00000034713	11345	-1
PPM1E	ENSG00000175175	22843	1
KIAA0831	ENSG00000126775	22863	-1
SEC31L1		22872	1
ZHX2	ENSG00000178764	22882	-1
RALY	ENSG00000125970	22913	1
KIFAP3	ENSG00000075945	22920	-1
TNIK	ENSG00000154310	23043	1
CDC2L6		23097	-1
TBC1D9	ENSG00000109436	23158	-1
NUP205	ENSG00000155561	23165	1
DNAJC9	ENSG00000213551	23234	1
KIAA0922	ENSG00000121210	23240	-1
TRIM2	ENSG00000109654	23321	-1
NEDD4L	ENSG00000049759	23327	-1
KIAA0323		23351	-1
SMG5	ENSG00000198952	23381	1
FRAT2	ENSG00000181274	23401	-1
SIRT1	ENSG00000096717	23411	-1
FREQ		23413	1
TDRD7	ENSG00000196116	23424	-1
ICMT	ENSG00000116237	23463	1
PHF3	ENSG00000118482	23469	-1
ZFYVE26	ENSG00000072121	23503	-1
SLC39A14	ENSG00000104635	23516	1
NNT	ENSG00000112992	23530	-1
OSRF		23548	-1
PSD4	ENSG00000125637	23550	-1
TSPAN12	ENSG00000106025	23554	-1
TSPAN15	ENSG00000099282	23555	1
KLHDC2	ENSG00000165516	23588	-1
PDSS1	ENSG00000148459	23590	1
ORC6L	ENSG00000091651	23594	1
OPN3	ENSG00000054277	23596	-1
MKRN1	ENSG00000133606	23608	-1
POLA2	ENSG00000014138	23649	1
SLC7A11	ENSG00000151012	23657	1
SGK3	ENSG00000104205	23678	-1
IGSF4		23705	-1
ZNF318	ENSG00000171467	24149	-1
RAD54B	ENSG00000197275	25788	1
BAMBI	ENSG00000095739	25805	-1
METTL7A	ENSG00000185432	25840	-1
ZNF345	ENSG00000167637	25850	-1
LETMD1	ENSG00000050426	25875	-1
ZNF473	ENSG00000142528	25888	1
CCDC28A	ENSG00000024862	25901	-1
POT1	ENSG00000128513	25913	-1
SYF2	ENSG00000117614	25949	-1
REXO2	ENSG00000076043	25996	-1
LRIG1	ENSG00000144749	26018	-1
WIPI2		26100	-1
NOC2L	ENSG00000188976	26155	1
SENP3	ENSG00000161956	26168	1
PHGDH	ENSG00000092621	26227	1
FBXL4		26235	-1
FBXO5	ENSG00000112029	26271	1
FBXO3	ENSG00000110429	26273	-1
NUPR1	ENSG00000176046	26471	1
PPP1R14B	ENSG00000173457	26472	1
FER1L3		26509	-1
TIMM8B	ENSG00000150779	26521	1
SH3YL1	ENSG00000035115	26751	-1
HBP1	ENSG00000105856	26959	-1
CHORDC1	ENSG00000110172	26973	1
TPK1	ENSG00000196511	27010	-1
VPS41	ENSG00000006715	27072	-1
CACYBP	ENSG00000116161	27101	1
EIF2AK1	ENSG00000086232	27102	-1
BBC3	ENSG00000105327	27113	-1
PTHB1		27241	-1
PDCD4	ENSG00000150593	27250	-1
RBMX		27316	-1
TNRC9		27324	1
UBE2S /// LOC651816		27338	1
CTA-126B4.3		27341	1
SLCO4A1	ENSG00000101187	28231	1
DCPS	ENSG00000110063	28960	1
SLC27A6	ENSG00000113396	28965	-1
C1GALT1C1	ENSG00000171155	29071	-1
COMMD9	ENSG00000110442	29099	-1
NXT1	ENSG00000132661	29107	1
BLNK	ENSG00000095585	29760	-1
PACSIN3	ENSG00000165912	29763	1
YPEL1	ENSG00000100027	29799	-1
SNX10	ENSG00000086300	29887	-1
PSMC3IP	ENSG00000131470	29893	1
SAC3D1	ENSG00000168061	29901	1
HCFC2	ENSG00000111727	29915	1
GMPPB	ENSG00000173540	29925	1
FTSJ2	ENSG00000122687	29960	1
LMCD1	ENSG00000071282	29995	-1
C14orf122		51016	1
CGI-115		51018	1
CCDC53	ENSG00000120860	51019	-1
GLRX2	ENSG00000023572	51022	1
Magmas	ENSG00000217930	51025	1
GMNN	ENSG00000112312	51053	1
MRPL4	ENSG00000105364	51073	1
TXNDC14		51075	1
GAL	ENSG00000069482	51083	1
CRYL1	ENSG00000165475	51084	-1
YBX2	ENSG00000006047	51087	1
SIDT2	ENSG00000149577	51092	-1
RDH11	ENSG00000072042	51109	1
ING4	ENSG00000111653	51147	-1
HN1	ENSG00000189159	51155	1
DHRS8		51170	-1
NAGPA	ENSG00000103174	51172	-1
PIGP	ENSG00000185808	51227	-1
VRK3	ENSG00000105053	51231	-1
C8orf30A	ENSG00000235173	51236	1
GMPR2	ENSG00000100938	51292	-1
ARMCX1	ENSG00000126947	51309	-1
KRCC1	ENSG00000172086	51315	-1
TNFRSF12A	ENSG00000006327	51330	1
GALNAC4S-6ST		51363	-1
PPME1	ENSG00000214517	51400	1
IHPK2		51447	-1
LIMA1	ENSG00000050405	51474	-1
HSPC111		51491	1
DTL	ENSG00000143476	51514	1
C20orf111	ENSG00000132823	51526	-1
NAG		51594	-1
DYNC2LI1	ENSG00000138036	51626	-1
YPEL5	ENSG00000119801	51646	-1
GINS2	ENSG00000131153	51659	1
HECA	ENSG00000112406	51696	-1
POLR3K	ENSG00000161980	51728	1
ATP8A2		51761	-1
SKIP		51763	-1
ZAK	ENSG00000091436	51776	1
C11orf24	ENSG00000171067	53838	1
BRWD1	ENSG00000185658	54014	-1
LOC54103		54103	-1
CYCS	ENSG00000172115	54205	1
KCTD5	ENSG00000167977	54442	1
RIN2	ENSG00000132669	54453	-1
KIAA1240		54454	1
FLJ20152		54463	-1
TRIAD3		54476	1
FAM64A	ENSG00000129195	54478	1
FAM105A	ENSG00000145569	54491	-1
FLJ11235	NA	54508	-1
DDIT4	ENSG00000168209	54541	1
FLJ20674		54621	-1
WDR74	ENSG00000133316	54663	1
TMEM106B	ENSG00000106460	54664	-1
RSBN1	ENSG00000081019	54665	-1
DIRAS2		54769	-1
KLHL24	ENSG00000114796	54800	-1
SUHW4		54816	-1
FLJ20186		54849	1
PALMD		54873	-1
ELOVL2	ENSG00000197977	54898	-1
TIPIN	ENSG00000075131	54962	1
ICF45		54974	-1
CLN6	ENSG00000128973	54982	1
HERC6	ENSG00000138642	55008	-1
HEATR3	ENSG00000155393	55027	1
CDCA4	ENSG00000170779	55038	1
FLJ10038		55056	-1
SUSD4	ENSG00000143502	55061	1
WIPI1	ENSG00000070540	55062	-1
DET1	ENSG00000140543	55070	-1
C9orf40	ENSG00000135045	55071	1
WDR70	ENSG00000082068	55100	-1
FLJ10292		55110	1
PLEKHJ1	ENSG00000104886	55111	1
MRPS18A	ENSG00000096080	55168	1
SEC61A2	ENSG00000065665	55176	1
C12orf35	ENSG00000174718	55196	-1
DIP13B		55198	-1
GOLPH3L	ENSG00000143457	55204	-1
ATAD3A	ENSG00000197785	55210	1
RCBTB1	ENSG00000136144	55213	-1
EXDL2		55218	-1
ETNK2	ENSG00000143845	55224	1
PCMTD2	ENSG00000203880	55251	-1
C4orf19	ENSG00000154274	55286	-1
TBC1D19	ENSG00000109680	55296	-1
RFK		55312	1
SLC29A3	ENSG00000198246	55315	-1
DRAM		55332	-1
LSG1	ENSG00000041802	55341	1
LRRC59	ENSG00000108829	55379	1
MCM10	ENSG00000065328	55388	1
CHST12	ENSG00000136213	55501	-1
DDX43		55510	-1
UIP1		55559	1
ANKRD10	ENSG00000088448	55608	-1
ZDHHC7	ENSG00000153786	55625	-1
SLC39A4	ENSG00000147804	55630	1
NSUN5	ENSG00000130305	55695	1
RPRC1		55700	1
TSR1	ENSG00000167721	55720	1
ASF1B	ENSG00000105011	55723	1
PARVA		55742	-1
EXOC1	ENSG00000090989	55763	-1
LMBRD1	ENSG00000168216	55788	-1
FAM63A	ENSG00000143409	55793	-1
SPATA7	ENSG00000042317	55812	-1
JMJD1A		55818	-1
IQWD1		55827	-1
GLT8D1	ENSG00000016864	55830	-1
CAND1	ENSG00000111530	55832	-1
C14orf11		55837	-1
C20orf19		55857	-1
ZNF302		55900	-1
C20orf24	ENSG00000101084	55969	1
KLHL7	ENSG00000122550	55975	1
BEXL1		56271	-1
CYP26B1	ENSG00000003137	56603	-1
AGPAT3	ENSG00000160216	56894	1
BDH2		56898	-1
MCCC1	ENSG00000078070	56922	-1
C11orf75	ENSG00000166002	56935	1
C16orf61	ENSG00000103121	56942	1
CABC1	ENSG00000163050	56997	-1
CMKOR1		57007	-1
C1orf63	ENSG00000117616	57035	-1
PCBP4	ENSG00000090097	57060	1
PLSCR4	ENSG00000114698	57088	-1
C12orf4	ENSG00000047621	57102	1
KIAA0500		57237	-1
PBXIP1	ENSG00000163346	57326	-1
WDR18	ENSG00000065268	57418	1
SLC24A3	ENSG00000185052	57419	-1
MTUS1		57509	-1
SERINC1	ENSG00000111897	57515	-1
KIAA1446		57596	1
WDR48	ENSG00000114742	57599	-1
DENND1A	ENSG00000119522	57706	1
WDR19	ENSG00000157796	57728	-1
SCUBE2	ENSG00000175356	57758	-1
TRIB3	ENSG00000101255	57761	1
ANKRA2	ENSG00000164331	57763	-1
PCTP	ENSG00000141179	58488	-1
PRUNE	ENSG00000143363	58497	-1
MID1IP1	ENSG00000165175	58526	1
TMEM8		58986	1
ZNF350	ENSG00000197619	59348	-1
C12orf44	ENSG00000123395	60673	1
C14orf93	ENSG00000100802	60686	-1
THADA	ENSG00000115970	63892	-1
ABC1		63897	-1
FAM111A	ENSG00000166801	63901	-1
LOC63920		63920	-1
DUS1L	ENSG00000169718	64118	1
TOR3A	ENSG00000186283	64222	1
C14orf135	ENSG00000126773	64430	-1
ISG20L1		64782	1
GINS3	ENSG00000181938	64785	1
TBC1D15	ENSG00000121749	64786	-1
DEPDC6	ENSG00000155792	64798	-1
TTC23	ENSG00000103852	64927	-1
PINK1	ENSG00000158828	65018	-1
TMEM135	ENSG00000166575	65084	-1
ZBTB10	ENSG00000205189	65986	-1
C16orf24		65990	1
C1orf135	ENSG00000127423	79000	1
METRN	ENSG00000103260	79006	1
NOC4L	ENSG00000184967	79050	1
ELOVL6	ENSG00000170522	79071	1
DCC1		79075	1
CCDC86		79080	1
MLPH	ENSG00000115648	79083	-1
TRAPPC6A	ENSG00000007255	79090	-1
JOSD3		79101	-1
C2orf17		79137	-1
MGC4172		79154	1
CRELD2	ENSG00000184164	79174	1
EFHD2	ENSG00000142634	79180	1
KREMEN2	ENSG00000131650	79412	1
FYCO1	ENSG00000163820	79443	-1
TTC13	ENSG00000143643	79573	1
GPR172A	ENSG00000185803	79581	1
C14orf138	ENSG00000100483	79609	1
FLJ21963		79611	-1
DYNC2H1	ENSG00000187240	79659	-1
NARG2	ENSG00000128915	79664	-1
DHX40		79665	-1
YRDC	ENSG00000196449	79693	1
MORC4	ENSG00000133131	79710	1
IPO4	ENSG00000196497	79711	1
BBS10	ENSG00000179941	79738	-1
C1orf115	ENSG00000162817	79762	-1
CLMN	ENSG00000165959	79789	-1
SHCBP1	ENSG00000171241	79801	1
NEK11	ENSG00000114670	79858	-1
C11orf63	ENSG00000109944	79864	-1
CYBRD1	ENSG00000071967	79901	-1
POF1B	ENSG00000124429	79983	-1
C14orf45	ENSG00000119636	80127	-1
C16orf59	ENSG00000162062	80178	1
MYOHD1		80179	1
C10orf57	ENSG00000133678	80195	-1
RUFY1	ENSG00000176783	80230	-1
CEP63	ENSG00000182923	80254	-1
EFHD1	ENSG00000115468	80303	-1
FLAD1	ENSG00000160688	80308	1
WDR23		80344	-1
PRR3	c(\ENSG00000204576\", \"ENSG00000206491\", \"ENSG00000223766\", \"ENSG00000223887\", \"ENSG00000228186\", \"ENSG00000229202\", \"ENSG00000233564\")"	80742	1
KIAA1718		80853	-1
SLC2A10	ENSG00000197496	81031	-1
SLC25A32		81034	1
CLPB		81570	1
COL21A1		81578	-1
TRIM8	ENSG00000171206	81603	-1
CDT1	ENSG00000167513	81620	1
C1orf25	ENSG00000121486	81627	-1
ARPC5L	ENSG00000136950	81873	1
SLC25A28	ENSG00000155287	81894	1
TCF7L1	ENSG00000152284	83439	-1
GRWD1	ENSG00000105447	83743	1
C5orf21		83989	-1
C1orf160		84065	1
ZNF394	ENSG00000160908	84124	-1
ARID5B	ENSG00000150347	84159	-1
RBM13		84549	1
TUBB6	ENSG00000176014	84617	1
TUBA6		84790	1
NAV2	ENSG00000166833	89797	1
UBE3B	ENSG00000151148	89910	-1
C14orf143		90141	-1
C8orf72		90362	-1
CG018		90634	-1
SPSB3	ENSG00000162032	90864	-1
MTG1	ENSG00000148824	92170	1
LOC92689		92689	-1
HIST3H2A	ENSG00000181218	92815	-1
TMEM142C		93129	-1
EGLN2	ENSG00000171570	112398	1
RWDD2		112611	-1
MGC17330		113791	-1
ERMAP	ENSG00000164010	114625	-1
OSBPL1A	ENSG00000141447	114876	-1
OSBPL9	ENSG00000117859	114883	-1
ATG4A	ENSG00000101844	115201	1
C1orf24		116496	1
RPL39L	ENSG00000163923	116832	1
LRRC50		123872	-1
PAQR4	ENSG00000162073	124222	1
NEK7	ENSG00000151414	140609	-1
FLJ23861		151050	-1
NSUN5B		155400	1
TUBB	c(\ENSG00000183311\", \"ENSG00000196230\", \"ENSG00000224156\", \"ENSG00000227739\", \"ENSG00000229684\", \"ENSG00000232421\", \"ENSG00000232575\", \"ENSG00000235067\")"	203068	1
RNASEH1	ENSG00000171865	246243	1
TMEM23		259230	-1
NSUN5C		260294	1
RASSF3		283349	-1
WDR62	ENSG00000075702	284403	1
DPY19L4	ENSG00000156162	286148	-1
KIAA0974		317662	-1
SLCO4C1		353189	1
MIA3		375056	-1
TMEM110	ENSG00000213533	375346	1
ZNF307		387032	-1
LOC388397		388397	-1
LOC388796		388796	1
CTB-1048E9.5		402055	1
C11orf32		442871	-1
LOC653754		653754	-1

## Sheet: Stroma
symbol	ensg	entrez	UpDown
HIST2H2BE	ENSG00000184678	8349	1
HIST1H2BJ	ENSG00000124635	8970	1
HIST1H2BD	ENSG00000158373	3017	1
ANK3	ENSG00000151150	288	1
ELF3	ENSG00000163435	1999	1
SPAG5	ENSG00000076382	10615	1
KIAA0182	ENSG00000131149	23199	1
HIST1H2BK	ENSG00000197903	85236	1
FOXG1B	ENSG00000176165	2290	1
MSI2	ENSG00000153944	124540	1
LMO7	ENSG00000136153	4008	1
SCNN1A	ENSG00000111319	6337	1
PROC	ENSG00000115718	5624	1
STAT6	ENSG00000166888	6778	1
CDS1	ENSG00000163624	1040	1
SOX9	ENSG00000125398	6662	1
C5orf30	ENSG00000181751	90355	1
PRRT2	ENSG00000167371	112476	1
DDR1	ENSG00000204580	780	1
COL4A5	ENSG00000188153	1287	1
BTG2	ENSG00000159388	7832	1
KLHDC8A	ENSG00000162873	55220	1
KLF9	ENSG00000119138	687	1
SFTPC	ENSG00000168484	6440	1
NCOA2	ENSG00000140396	10499	1
SLC37A4	ENSG00000137700	2542	1
SYNPO	ENSG00000171992	11346	1
ASS1	ENSG00000130707	445	1
FAM13A	ENSG00000138640	10144	1
NRGN	ENSG00000154146	4900	1
FKBP5	ENSG00000096060	2289	1
PRPS2	ENSG00000101911	5634	1
ERBB2	ENSG00000141736	2064	1
KCNK2	ENSG00000082482	3776	1
		2297	1
USP32	ENSG00000170832	84669	1
GALNT13	ENSG00000144278	114805	1
CBLN2	ENSG00000141668	147381	1
SHMT2	ENSG00000182199	6472	1
TGM2	ENSG00000198959	7052	1
ZIC2	ENSG00000043355	7546	1
MGST1	ENSG00000008394	4257	1
ENC1	ENSG00000171617	8507	1
PCSK1	ENSG00000175426	5122	1
CEACAM1	ENSG00000079385	634	1
MYBL1	ENSG00000185697	4603	1
LGALS3BP	ENSG00000108679	3959	1
ITPR2	ENSG00000123104	3709	1
MCOLN3	ENSG00000055732	55283	1
CDC42EP4	ENSG00000179604	23580	1
AC110760.3-1	ENSG00000169116	25849	1
PRKCD	ENSG00000163932	5580	1
PCSK2	ENSG00000125851	5126	1
TSC22D1	ENSG00000102804	8848	1
USP6	ENSG00000129204	9098	1
COL9A3	ENSG00000092758	1299	1
ROPN1L	ENSG00000145491	83853	1
CACNA1D	ENSG00000157388	776	1
FNTA	ENSG00000168522	2339	1
AP003108.3-2	ENSG00000011347	9066	1
TPR	ENSG00000047410	7175	1
ATF5	ENSG00000169136	22809	1
UGCGL2	ENSG00000102595	55757	1
NEFL	ENSG00000104725	4747	1
TOX	ENSG00000198846	9760	1
ABHD2	ENSG00000140526	11057	1
PSD3	ENSG00000156011	23362	1
NFIX	ENSG00000008441	4784	1
BCHE	ENSG00000114200	590	1
TRERF1	ENSG00000124496	55809	1
HPS1	ENSG00000107521	3257	1
TLE3	ENSG00000140332	7090	1
SLITRK3	ENSG00000121871	22865	1
FOXF1	ENSG00000103241	2294	1
CAMK1	ENSG00000134072	8536	1
SPOCK1	ENSG00000152377	6695	1
GRIK2	ENSG00000164418	2898	1
LCN2	ENSG00000148346	3934	1
TRIP6	ENSG00000087077	7205	1
ADAMTSL2	ENSG00000197859	9719	1
CEP110	ENSG00000119397	11064	1
DPP8	ENSG00000074603	54878	1
MYO9B	ENSG00000099331	4650	1
METTL7A	ENSG00000185432	25840	1
ODZ4	ENSG00000149256	26011	1
HOXB6	ENSG00000108511	3216	1
ALX1	ENSG00000180318	8092	1
TRA2A	ENSG00000164548	29896	1
DIRAS3	ENSG00000162595	9077	1
SSX2IP	ENSG00000117155	117178	1
NAB1	ENSG00000138386	4664	1
PRKY	ENSG00000099725	5616	1
SORBS1	ENSG00000095637	10580	1
DMXL2	ENSG00000104093	23312	1
MERTK	ENSG00000153208	10461	1
ITGA4	ENSG00000115232	3676	1
SMPD3	ENSG00000103056	55512	1
NFIB	ENSG00000147862	4781	1
TSC22D3	ENSG00000157514	1831	1
EFNB1	ENSG00000090776	1947	1
USP53	ENSG00000145390	54532	1
F3	ENSG00000117525	2152	1
VAMP5	ENSG00000168899	10791	1
ACSL5	ENSG00000197142	51703	1
CLIC6	ENSG00000159212	54102	1
TTYH2	ENSG00000141540	94015	1
DUSP22	ENSG00000112679	56940	1
TNNT3	ENSG00000130595	7140	1
BBS2	ENSG00000125124	583	1
CDH24	ENSG00000139880	64403	1
EGFLAM	ENSG00000164318	133584	1
MPEG1	ENSG00000197629	219972	1
GSN	ENSG00000148180	2934	1
SLC22A3	ENSG00000146477	6581	1
EPS8	ENSG00000151491	2059	1
ALPI	ENSG00000163295	248	1
PLEKHA4	ENSG00000105559	57664	1
CYP3A5	ENSG00000106258	1577	1
C1orf21	ENSG00000116667	81563	1
SELL	ENSG00000188404	6402	1
NRG2	ENSG00000158458	9542	1
ARHGAP6	ENSG00000047648	395	1
DPYD	ENSG00000188641	1806	1
APOD	ENSG00000189058	347	1
N4BP2L1	ENSG00000139597	90634	1
FZD7	ENSG00000155760	8324	1
RGS2	ENSG00000116741	5997	1
PRKACB	ENSG00000142875	5567	1
TXNIP	ENSG00000117289	10628	1
BHLHE41	ENSG00000123095	79365	1
NR3C1	ENSG00000113580	2908	1
TSPAN7	ENSG00000156298	7102	1
GPM6B	ENSG00000046653	2824	1
SLC40A1	ENSG00000138449	30061	1
LRAP	ENSG00000164308	64167	1
CHRDL1	ENSG00000101938	91851	1
PPAP2B	ENSG00000162407	8613	1
COL17A1	ENSG00000065618	1308	1
CLIP4	ENSG00000115295	79745	1
ARHGAP25	ENSG00000163219	9938	1
GPRASP1	ENSG00000198932	9737	1
CCL2	ENSG00000108691	6347	1
HSD11B1	ENSG00000117594	3290	1
ITM2A	ENSG00000078596	9452	1
ALDH1A1	ENSG00000165092	216	1
VCAM1	ENSG00000162692	7412	1
IGF1	ENSG00000017427	3479	1
FGF7	ENSG00000140285	2252	1
CD36	ENSG00000135218	948	1
DSP	ENSG00000096696	1832	1
SDC1	ENSG00000115884	6382	1
CD9	ENSG00000010278	928	1
MDK	ENSG00000110492	4192	1
KBTBD11	ENSG00000176595	9920	1
PERP	ENSG00000112378	64065	1
		79783	1
ELN	ENSG00000049540	2006	1
PRELP	ENSG00000188783	5549	1
RARB	ENSG00000077092	5915	1
LRIG1	ENSG00000144749	26018	1
ITGA10	ENSG00000143127	8515	1
XRCC1	ENSG00000073050	7515	1
DSG2	ENSG00000046604	1829	1
RGS7	ENSG00000182901	6000	1
C1orf198	ENSG00000119280	84886	1
LRRC15	ENSG00000172061	131578	1
MMP11	ENSG00000099953	4320	1
SLC39A4	ENSG00000147804	55630	1
GUCY1A3	ENSG00000164116	2982	1
		25859	1
PARP10	ENSG00000178685	84875	1
TTLL4	ENSG00000135912	9654	1
WDTC1	ENSG00000142784	23038	1
GOLM1	ENSG00000135052	51280	1
TNFRSF19	ENSG00000127863	55504	1
CNTN3	ENSG00000113805	5067	1
C21orf56	ENSG00000160284	84221	1
PCYOX1	ENSG00000116005	51449	1
KRT25	ENSG00000204897	147183	1
BGN	ENSG00000182492	633	1
MEGF6	ENSG00000162591	1953	1
AMPH	ENSG00000078053	273	1
TSPAN13	ENSG00000106537	27075	1
C1QTNF6	ENSG00000133466	114904	1
MYO10	ENSG00000145555	4651	1
PLXNA2	ENSG00000076356	5362	1
ADAMTS14	ENSG00000138316	140766	1
TMEM119	ENSG00000183160	338773	1
HLA-DQA2	ENSG00000237541	3118	1
KAL1	ENSG00000011201	3730	1
GPR141	ENSG00000086289	54749	1
SCUBE2	ENSG00000175356	57758	1
BDKRB2	ENSG00000168398	624	1
PRC1	ENSG00000198901	9055	1
LRRN1	ENSG00000175928	57633	1
CRIP2	ENSG00000182809	1397	1
PRRX1	ENSG00000116132	5396	1
SIGMAR1	ENSG00000147955	10280	1
DIP2C	ENSG00000151240	22982	1
PMEPA1	ENSG00000124225	56937	1
BACH2	ENSG00000112182	60468	1
NKD2	ENSG00000145506	85409	1
FGF12	ENSG00000114279	2257	1
FZD1	ENSG00000157240	8321	1
TBX15	ENSG00000092607	6913	1
PLA2R1	ENSG00000153246	22925	1
ZIC1	ENSG00000152977	7545	1
C9orf30	ENSG00000066697	8577	1
EMID1	ENSG00000186998	129080	1
APLNR	ENSG00000134817	187	1
ENTPD3	ENSG00000168032	956	1
CRISPLD2	ENSG00000103196	83716	1
AP000926.6-2	ENSG00000166250	79827	1
CTSE	ENSG00000196188	1510	1
LRRC32	ENSG00000137507	2615	1
ARHGAP28	ENSG00000088756	79822	1
TUB	ENSG00000166402	7275	1
GREM1	ENSG00000166923	26585	1
APCDD1	ENSG00000154856	147495	1
FARP1	ENSG00000152767	10160	1
COL3A1	ENSG00000168542	1281	1
HLF	ENSG00000108924	3131	1
SHB	ENSG00000107338	6461	1
SCYE1	ENSG00000164022	9255	1
RNF144A	ENSG00000151692	9781	1
SYTL2	ENSG00000137501	54843	1
MYL1	ENSG00000168530	4632	1
RCAN2	ENSG00000172348	10231	1
TCEB3	ENSG00000011007	6924	1
TGFB2	ENSG00000092969	7042	1
VASH2	ENSG00000143494	79805	1
WWP2	ENSG00000198373	11060	1
COL11A1	ENSG00000060718	1301	1
CREB3L1	ENSG00000157613	90993	1
PODN	ENSG00000174348	127435	1
DPT	ENSG00000143196	1805	1
MN1	ENSG00000169184	4330	1
RUNX2	ENSG00000124813	860	1
EDNRA	ENSG00000151617	1909	1
KREMEN1	ENSG00000183762	83999	1
ROR2	ENSG00000169071	4920	1
TAGLN2	ENSG00000158710	8407	1
COBLL1	ENSG00000082438	22837	1
MYH9	ENSG00000100345	4627	1
TSKU	ENSG00000182704	25987	1
ANTXR1	ENSG00000169604	84168	1
AEBP1	ENSG00000106624	165	1
NRG1	ENSG00000157168	3084	1
NUAK1	ENSG00000074590	9891	1
GREM2	ENSG00000180875	64388	1
FOSL2	ENSG00000075426	2355	1
NBL1	ENSG00000158747	4681	1
GLT8D1	ENSG00000016864	55830	1
MTR	ENSG00000116984	4548	1
FBN2	ENSG00000138829	2201	1
AXIN2	ENSG00000168646	8313	1
LGR4	ENSG00000205213	55366	1
C14orf166	ENSG00000087302	51637	1
CXCL14	ENSG00000145824	9547	1
BLVRB	ENSG00000090013	645	1
RHOBTB1	ENSG00000072422	9886	1
PXDN	ENSG00000130508	7837	1
NRP2	ENSG00000118257	8828	1
CDC42EP3	ENSG00000163171	10602	1
MRPL33	ENSG00000158019	9577	1
INMT	ENSG00000106125	358	1
PRDX4	ENSG00000123131	10549	1
LRRC17	ENSG00000128606	10234	1
DOCK6	ENSG00000130158	57572	1
LPHN2	ENSG00000117114	23266	1
SPON1	ENSG00000152268	10418	1
FMOD	ENSG00000122176	2331	1
F2R	ENSG00000181104	2149	1
C5orf13	ENSG00000134986	9315	1
HEY2	ENSG00000135547	23493	1
GALNTL2	ENSG00000131386	117248	1
SGCE	ENSG00000127990	8910	1
PITX2	ENSG00000164093	5308	1
TWIST1	ENSG00000122691	7291	1
DKK3	ENSG00000050165	27122	1
OLFML2B	ENSG00000162745	25903	1
MCAM	ENSG00000076706	4162	1
FAM38B	ENSG00000154864	63895	1
GLT8D2	ENSG00000120820	83468	1
WISP1	ENSG00000104415	8840	1
FZD2	ENSG00000180340	2535	1
QPCT	ENSG00000115828	25797	1
PLXDC1	ENSG00000161381	57125	1
PLXDC2	ENSG00000120594	84898	1
GLIPR2	ENSG00000122694	152007	1
THBS1	ENSG00000137801	7057	1
FHOD3	ENSG00000134775	80206	1
MEOX2	ENSG00000106511	4223	1
NT5DC2	ENSG00000168268	64943	1
SERPINH1	ENSG00000149257	871	1
PMP22	ENSG00000109099	5376	1
TSHZ1	ENSG00000179981	10194	1
ZNF521	ENSG00000198795	25925	1
ELL2	ENSG00000118985	22936	1
CSRP2	ENSG00000175183	1466	1
S100A10	ENSG00000197747	6281	1
P4HA2	ENSG00000072682	8974	1
NAV1	ENSG00000134369	89796	1
OGN	ENSG00000106809	4969	1
CD276	ENSG00000103855	80381	1
PALLD	ENSG00000129116	23022	1
IL1R1	ENSG00000115594	3554	1
OSBPL3	ENSG00000070882	26031	1
DPYSL3	ENSG00000113657	1809	1
PDLIM3	ENSG00000154553	27295	1
NOV	ENSG00000136999	4856	1
LEPRE1	ENSG00000117385	64175	1
RAB31	ENSG00000168461	11031	1
SMPDL3A	ENSG00000172594	10924	1
KDELR3	ENSG00000100196	11015	1
CALD1	ENSG00000122786	800	1
MFAP2	ENSG00000117122	4237	1
TNFRSF12A	ENSG00000006327	51330	1
JDP2	ENSG00000140044	122953	1
PDIA5	ENSG00000065485	10954	1
AHR	ENSG00000106546	196	1
CTSC	ENSG00000109861	1075	1
SMOC2	ENSG00000112562	64094	1
LUM	ENSG00000139329	4060	1
ID3	ENSG00000117318	3399	1
SDC2	ENSG00000169439	6383	1
PDGFRL	ENSG00000104213	5157	1
TGFB3	ENSG00000119699	7043	1
FSTL3	ENSG00000070404	10272	1
LOXL1	ENSG00000129038	4016	1
TMEM49	ENSG00000062716	81671	1
COL16A1	ENSG00000084636	1307	1
MYL9	ENSG00000101335	10398	1
CACNA2D3	ENSG00000157445	55799	1
THY1	ENSG00000154096	7070	1
FBLN2	ENSG00000163520	2199	1
PTGER3	ENSG00000050628	5733	1
AKAP12	ENSG00000131016	9590	1
CTHRC1	ENSG00000164932	115908	1
MARCKS	ENSG00000155130	4082	1
NPTX2	ENSG00000106236	4885	1
C4orf18	ENSG00000164125	51313	1
CDH11	ENSG00000140937	1009	1
COL12A1	ENSG00000111799	1303	1
FILIP1L	ENSG00000168386	11259	1
PLS3	ENSG00000102024	5358	1
IGDCC4	ENSG00000103742	57722	1
LOX	ENSG00000113083	4015	1
		84848	1
KIT	ENSG00000157404	3815	1
PLAU	ENSG00000122861	5328	1
INHBA	ENSG00000122641	3624	1
CTGF	ENSG00000118523	1490	1
ADAMTS2	ENSG00000087116	9509	1
COLEC12	ENSG00000158270	81035	1
PLCXD2	ENSG00000144824	90102	1
ARL4C	ENSG00000188042	10123	1
TDO2	ENSG00000151790	6999	1
ITGB5	ENSG00000082781	3693	1
MAFB	ENSG00000204103	9935	1
GJA1	ENSG00000152661	2697	1
FHL2	ENSG00000115641	2274	1
PCSK5	ENSG00000099139	5125	1
COL1A1	ENSG00000108821	1277	1
PTHLH	ENSG00000087494	5744	1
SULF1	ENSG00000137573	23213	1
SRPX2	ENSG00000102359	27286	1
WFDC1	ENSG00000103175	58189	1
COPEB	ENSG00000067082	1316	1
COL5A2	ENSG00000204262	1290	1
COL6A2	ENSG00000142173	1292	1
LHFP	ENSG00000183722	10186	1
KRT5	ENSG00000186081	3852	1
VGLL3	ENSG00000206538	389136	1
COL1A2	ENSG00000164692	1278	1
CYR61	ENSG00000142871	3491	1
ANGPTL2	ENSG00000136859	23452	1
		26172	1
GEM	ENSG00000164949	2669	1
SPARC	ENSG00000113140	6678	1
SFRP4	ENSG00000106483	6424	1
FN1	ENSG00000115414	2335	1
CSPG2	ENSG00000038427	1462	1
BASP1	ENSG00000176788	10409	1
ADAM12	ENSG00000148848	8038	1
ID4	ENSG00000172201	3400	1
CNN1	ENSG00000130176	1264	1
CTSK	ENSG00000143387	1513	1
THBS2	ENSG00000186340	7058	1
FREQ	ENSG00000107130	23413	1
COL6A1	ENSG00000142156	1291	1
RARRES2	ENSG00000106538	5919	1
EGR1	ENSG00000120738	1958	1
ADAMTS1	ENSG00000154734	9510	1
NR4A1	ENSG00000123358	3164	1
DPP4	ENSG00000197635	1803	1
GPNMB	ENSG00000136235	10457	1
CH25H	ENSG00000138135	9023	1
LGI2	ENSG00000153012	55203	1
CCDC80	ENSG00000091986	151887	1
PTN	ENSG00000105894	5764	1
SOCS3	ENSG00000184557	9021	1

## Sheet: Mammosphere
symbol	ensg	entrez	UpDown
CHST7	ENSG00000147119	56548	1
PTGS1	ENSG00000095303	5742	1
FSTL4	ENSG00000053108	23105	1
LUZP1	ENSG00000169641	7798	1
ADAMTS7	ENSG00000136378	11173	1
PER1	ENSG00000179094	5187	1
FLII	ENSG00000177731	2314	1
HPS1	ENSG00000107521	3257	1
		572558	1
NDST2	ENSG00000166507	8509	1
AC010441.6	ENSG00000181368	85027	1
BIN1	ENSG00000136717	274	1
HMGXB3	ENSG00000113716	22993	1
PSD	ENSG00000059915	5662	1
FYN	ENSG00000010810	2534	1
TNRC6B	ENSG00000100354	23112	1
NFRKB	ENSG00000170322	4798	1
MYCBP2	ENSG00000005810	23077	1
CYGB	ENSG00000161544	114757	1
SH3BGRL3	ENSG00000142669	83442	1
ST3GAL5	ENSG00000115525	8869	1
CPS1	ENSG00000021826	1373	1
SLC25A16	ENSG00000122912	8034	1
SH2B3	ENSG00000111252	10019	1
		157381	1
KLF12	ENSG00000118922	11278	1
RERE	ENSG00000142599	473	1
TRIO	ENSG00000038382	7204	1
FMNL2	ENSG00000157827	114793	1
CNR1	ENSG00000118432	1268	1
SLC11A1	ENSG00000018280	6556	1
CHST11	ENSG00000171310	50515	1
MAML2	ENSG00000184384	84441	1
KLF13	ENSG00000169926	51621	1
SMYD3	ENSG00000185420	64754	1
BASP1	ENSG00000176788	10409	1
IFFO1	ENSG00000010295	25900	1
		388397	1
ZMYM2	ENSG00000121741	7750	1
		200230	1
EMP3	ENSG00000142227	2014	1
DNM1	ENSG00000106976	1759	1
PCTK2	ENSG00000059758	5128	1
TRAM2	ENSG00000065308	9697	1
APOBEC3F	ENSG00000128394	60489	1
CD97	ENSG00000123146	976	1
FXYD5	ENSG00000089327	53827	1
		378805	1
BTG1	ENSG00000133639	694	1
MAP4K4	ENSG00000071054	9448	1
PTPRA	ENSG00000132670	5786	1
ARHGAP24	ENSG00000138639	83478	1
		400949	1
		283824	1
ZNF335	ENSG00000198026	63925	1
ST3GAL2	ENSG00000157350	6483	1
GGCX	ENSG00000115486	2677	1
HIPK2	ENSG00000064393	28996	1
ABR	ENSG00000159842	29	1
DYM	ENSG00000141627	54808	1
NUP188	ENSG00000095319	23511	1
KIAA1632	ENSG00000152223	57724	1
CCDC92	ENSG00000119242	80212	1
EIF4ENIF1	ENSG00000184708	56478	1
DDB2	ENSG00000134574	1643	1
SLC38A9	ENSG00000177058	153129	1
DTX1	ENSG00000135144	1840	1
PDE4DIP	ENSG00000178104	9659	1
LIX1L	ENSG00000152022	128077	1
NT5E	ENSG00000135318	4907	1
POLS	ENSG00000112941	11044	1
PHF15	ENSG00000043143	23338	1
PLEKHG2	ENSG00000090924	64857	1
GATS	ENSG00000160844	352954	1
FRAS1	ENSG00000138759	80144	1
ZCCHC6	ENSG00000083223	79670	1
ISCU	ENSG00000136003	23479	1
DDIT4	ENSG00000168209	54541	1
ATP2B1	ENSG00000070961	490	1
ZBTB16	ENSG00000109906	7704	1
PDE4A	ENSG00000065989	5141	1
		11217, 445815	1
VIM	ENSG00000026025	7431	1
KLF7	ENSG00000118263	8609	1
ARID5B	ENSG00000150347	84159	1
PPP3CA	ENSG00000138814	5530	1
SSBP2	ENSG00000145687	23635	1
CACNA1G	ENSG00000006283	8913	1
TCHP	ENSG00000139437	84260	1
AC020663.7	ENSG00000140632	84656	1
IFNAR1	ENSG00000142166	3454	1
CTNNB1	ENSG00000168036	1499	1
CCND2	ENSG00000118971	894	1
FAM70B	ENSG00000184497	348013	1
TMED5	ENSG00000117500	50999	1
IRF5	ENSG00000128604	3663	1
KPNA3	ENSG00000102753	3839	1
MEF2A	ENSG00000068305	4205	1
ARHGEF2	ENSG00000116584	9181	1
SH3KBP1	ENSG00000147010	30011	1
		29005	1
EBF1	ENSG00000164330	1879	1
37499	ENSG00000125354	23157	1
BICD1	ENSG00000151746	636	1
CHST2	ENSG00000175040	9435	1
ARID1B	ENSG00000049618	57492	1
QKI	ENSG00000112531	9444	1
POLR2A	ENSG00000181222	5430	1
ANTXR2	ENSG00000163297	118429	1
FKBP5	ENSG00000096060	2289	1
POU2F2	ENSG00000028277	5452	1
EIF1	ENSG00000173812	10209	1
ZEB2	ENSG00000169554	9839	1
SMPD1	ENSG00000166311	6609	1
		79686	1
		255812	1
FOXO1A	ENSG00000150907	2308	1
SOX6	ENSG00000110693	55553	1
GAS7	ENSG00000007237	8522	1
		642587	-1
MAGI1	ENSG00000153721	154043	-1
ZNF90	ENSG00000213988	81931	-1
MLF1	ENSG00000178053	4291	-1
MPZL2	ENSG00000149573	10205	-1
C16orf34	ENSG00000206053	90861	-1
ZNF77	ENSG00000175691	58492	-1
CAPN13	ENSG00000162949	92291	-1
FGFR2	ENSG00000066468	2263	-1
SHROOM3	ENSG00000138771	57619	-1
SLC22A5	ENSG00000197375	6584	-1
ZG16B	ENSG00000162078	124220	-1
TRAPPC6A	ENSG00000007255	79090	-1
EVI1	ENSG00000085276	2122	-1
TATDN1	ENSG00000147687	83940	-1
WWC1	ENSG00000113645	23286	-1
		653249	-1
TSPYL5	ENSG00000180543	85453	-1
EFNA1	ENSG00000169242	1942	-1
CTBP2	ENSG00000175029	1488	-1
LTF	ENSG00000012223	4057	-1
MARVELD2	ENSG00000152939	153562	-1
TRPS1	ENSG00000104447	7227	-1
MB	ENSG00000198125	4151	-1
AGR3	ENSG00000173467	155465	-1
SLC9A3R1	ENSG00000109062	9368	-1
RDH13	ENSG00000160439	112724	-1
PPM1H	ENSG00000111110	57460	-1
EDN1	ENSG00000078401	1906	-1
HN1	ENSG00000189159	51155	-1
WDR40A	ENSG00000198876	25853	-1
NVL	ENSG00000143748	4931	-1
IGSF3	ENSG00000143061	3321	-1
		645291	-1
USP43	ENSG00000154914	124739	-1
C14orf147	ENSG00000165389	171546	-1
BSPRY	ENSG00000119411	54836	-1
RPRD1A	ENSG00000141425	55197	-1
FNBP1L	ENSG00000137942	54874	-1
CREB3L4	ENSG00000143578	148327	-1
		440335	-1
GSTO2	ENSG00000065621	119391	-1
EXPH5	ENSG00000110723	23086	-1
IRF6	ENSG00000117595	3664	-1
TK1	ENSG00000167900	7083	-1
MYO5C	ENSG00000128833	55930	-1
SUV39H2	ENSG00000152455	79723	-1
GCNT1	ENSG00000187210	2650	-1
KIAA1107	ENSG00000069712	23285	-1
TMSB15A	ENSG00000158164	11013	-1
TPD52	ENSG00000076554	7163	-1
ARHGAP29	ENSG00000137962	9411	-1
MAP7	ENSG00000135525	9053	-1
IRX3	ENSG00000177508	79191	-1
ERBB3	ENSG00000065361	2065	-1
SPDEF	ENSG00000124664	25803	-1
CCDC85C	ENSG00000205476	317762	-1
TSPAN12	ENSG00000106025	23554	-1
BIRC5	ENSG00000089685	332	-1
DEGS2	ENSG00000168350	123099	-1
AGR2	ENSG00000106541	10551	-1
TMEM106C	ENSG00000134291	79022	-1
GPR37	ENSG00000170775	2861	-1
MRPL13	ENSG00000172172	28998	-1
SSX2IP	ENSG00000117155	117178	-1
GRB14	ENSG00000115290	2888	-1
VEPH1	ENSG00000197415	79674	-1
PBX1	ENSG00000185630	5087	-1
KIF9	ENSG00000088727	64147	-1
INPP4B	ENSG00000109452	8821	-1
MLLT4	ENSG00000130396	4301	-1
GINS2	ENSG00000131153	51659	-1
BZW2	ENSG00000136261	28969	-1
		643349	-1
CDC25A	ENSG00000164045	993	-1
THAP10	ENSG00000129028	56906	-1
DEFA3	ENSG00000232039	1668	-1
DEFT1P	ENSG00000215378	1667	-1
C19orf46	ENSG00000181392	163183	-1
EPB41L4B	ENSG00000095203	54566	-1
ANO2	ENSG00000047617	57101	-1
TLR4	ENSG00000136869	7099	-1
PLCB4	ENSG00000101333	5332	-1
AC079061.8	ENSG00000147642	55638	-1
MTL5	ENSG00000132749	9633	-1
EIF2B5	ENSG00000145191	8893	-1
INADL	ENSG00000132849	10207	-1
LGR4	ENSG00000205213	55366	-1
FANK1	ENSG00000203780	92565	-1
LPGAT1	ENSG00000123684	9926	-1
CENPF	ENSG00000117724	1063	-1
BAIAP2L1	ENSG00000006453	55971	-1
GTF2H5	ENSG00000185068	404672	-1
IPP	ENSG00000197429	3652	-1
HES1	ENSG00000114315	3280	-1
FAM84B	ENSG00000168672	157638	-1
STC2	ENSG00000113739	8614	-1
ROGDI	ENSG00000067836	79641	-1
CBX2	ENSG00000173894	84733	-1
		653108	-1
CCL14	ENSG00000213494	6358	-1
GCNT2	ENSG00000111846	2651	-1
C2	ENSG00000166278	629	-1
EPHB3	ENSG00000182580	2049	-1
		80747	-1
TC2N	ENSG00000165929	123036	-1
PPP1R9A	ENSG00000158528	55607	-1
SORBS2	ENSG00000154556	8470	-1
CAP2	ENSG00000112186	10486	-1
SNRPE	ENSG00000182004	6635	-1
CDCA2	ENSG00000184661	157313	-1
OAZ3	ENSG00000143450	51686	-1
TOX3	ENSG00000103460	27324	-1
ATP1B1	ENSG00000143153	481	-1
AC121493.1	ENSG00000151276	9223	-1
WDR34	ENSG00000119333	89891	-1
MARVELD3	ENSG00000140832	91862	-1
ZNF827	ENSG00000151612	152485	-1
IL20RA	ENSG00000016402	53832	-1
TOP2A	ENSG00000131747	7153	-1
RAB25	ENSG00000132698	57111	-1
DSCC1	ENSG00000136982	79075	-1
PIN4	ENSG00000102309	5303	-1
FAM114A1	ENSG00000197712	92689	-1
C17orf28	ENSG00000167861	283987	-1
AIF1L	ENSG00000126878	83543	-1
RASSF7	ENSG00000099849	8045	-1
IFT81	ENSG00000122970	28981	-1
IDH2	ENSG00000182054	3418	-1
TSPAN2	ENSG00000134198	10100	-1
CCL15	ENSG00000161574	6359	-1
		650999	-1
ENAH	ENSG00000154380	55740	-1
PAX9	ENSG00000198807	5083	-1
PIK3R3	ENSG00000117461	8503	-1
TULP4	ENSG00000130338	56995	-1
TJP3	ENSG00000105289	27134	-1
KIAA1324	ENSG00000116299	57535	-1
TTC35	ENSG00000104412	9694	-1
SYDE2	ENSG00000097096	84144	-1
TSPAN15	ENSG00000099282	23555	-1
PLK2	ENSG00000145632	10769	-1
C16orf88	ENSG00000103550	400506	-1
C20orf23	ENSG00000089177	55614	-1
F11R	ENSG00000158769	50848	-1
PROM2	ENSG00000155066	150696	-1
		642649	-1
VAV3	ENSG00000134215	10451	-1
CENPA	ENSG00000115163	1058	-1
BPNT1	ENSG00000162813	10380	-1
ENSA	ENSG00000143420	2029	-1
JAG2	ENSG00000184916	3714	-1
C7orf68	ENSG00000135245	29923	-1
ZNF85	ENSG00000105750	7639	-1
WWP1	ENSG00000123124	11059	-1
VASH2	ENSG00000143494	79805	-1
NEK2	ENSG00000117650	4751	-1
		653600	-1
CYB561	ENSG00000008283	1534	-1
COBL	ENSG00000106078	23242	-1
MAGI3	ENSG00000081026	260425	-1
NEDD4L	ENSG00000049759	23327	-1
ANLN	ENSG00000011426	54443	-1
C12orf30	ENSG00000111300	80018	-1
C1orf172	ENSG00000175707	126695	-1
FOXA1	ENSG00000129514	3169	-1
MCM2	ENSG00000073111	4171	-1
		83481	-1
ELF3	ENSG00000163435	1999	-1
SLC16A14	ENSG00000163053	151473	-1
DHRS11	ENSG00000108272	79154	-1
SMAD1	ENSG00000170365	4086	-1
UBE2C	ENSG00000175063	11065	-1
NOS1AP	ENSG00000198929	400793	-1
CASK	ENSG00000147044	8573	-1
NTN4	ENSG00000074527	59277	-1
LRP11	ENSG00000120256	84918	-1
KCNK1	ENSG00000135750	3775	-1
RHPN2	ENSG00000131941	85415	-1
KIAA0895	ENSG00000164542	23366	-1
KIF4A	ENSG00000090889	24137	-1
IRX5	ENSG00000176842	10265	-1
CRISP3	ENSG00000096006	10321	-1
FRK	ENSG00000111816	2444	-1
MNS1	ENSG00000138587	55329	-1
ESRP1	ENSG00000104413	54845	-1
PTPRF	ENSG00000142949	5792	-1
PPAPDC2	ENSG00000205808	403313	-1
		441453	-1
AC018452.11	ENSG00000114790	26084	-1
CISD3	ENSG00000230055	284106	-1
SLC39A4	ENSG00000147804	55630	-1
TOM1L1	ENSG00000141198	10040	-1
C3orf52	ENSG00000114529	79669	-1
CGN	ENSG00000143375	57530	-1
PRLR	ENSG00000113494	5618	-1
KCTD3	ENSG00000136636	51133	-1
SHANK2	ENSG00000162105	22941	-1
SPINT2	ENSG00000167642	10653	-1
PKIB	ENSG00000135549	5570	-1
OVOL2	ENSG00000125850	58495	-1
SERTAD4	ENSG00000082497	56256	-1
PRRG4	ENSG00000135378	79056	-1
ZNF750	ENSG00000141579	79755	-1
GPATCH2	ENSG00000092978	55105	-1
PTTG1	ENSG00000164611	9232	-1
MTX2	ENSG00000128654	10651	-1
PPFIA3	ENSG00000177380	8541	-1
STX6	ENSG00000135823	10228	-1
EPCAM	ENSG00000119888	4072	-1
TM4SF1	ENSG00000169908	4071	-1
SDR16C5	ENSG00000170786	195814	-1
BCAM	ENSG00000187244	4059	-1
PODXL	ENSG00000128567	5420	-1
LIMCH1	ENSG00000064042	22998	-1
EPB41L5	ENSG00000115109	57669	-1
CDS1	ENSG00000163624	1040	-1
PAWR	ENSG00000177425	5074	-1
RPL39L	ENSG00000163923	116832	-1
GRHL2	ENSG00000083307	79977	-1
MAP3K13	ENSG00000073803	9175	-1
ZNF823	ENSG00000197933	55552	-1
ULK2	ENSG00000083290	9706	-1
CISH	ENSG00000114737	1154	-1
GRHL1	ENSG00000134317	29841	-1
GGCT	ENSG00000006625	79017	-1
JARID1B	ENSG00000117139	10765	-1
PDLIM5	ENSG00000163110	10611	-1
C6orf168	ENSG00000146267	84553	-1
PK4P	ENSG00000144283	8502	-1
KIAA1217	ENSG00000120549	56243	-1
GPR137C	ENSG00000180998	283554	-1
PGM2	ENSG00000169299	55276	-1
MCM4	ENSG00000104738	4173	-1
TM4SF18	ENSG00000163762	116441	-1
TCEA3	ENSG00000204219	6920	-1
POLA2	ENSG00000014138	23649	-1
H2AFY	ENSG00000113648	9555	-1
SH3RF1	ENSG00000154447	57630	-1
FRMD3	ENSG00000172159	257019	-1
PAK3	ENSG00000077264	5063	-1
C21orf45	ENSG00000159055	54069	-1
FBXO3	ENSG00000110429	26273	-1
NKX3-1	ENSG00000167034	4824	-1
AC021649.18	ENSG00000169255	8706	-1
C8orf4	ENSG00000176907	56892	-1
KIF1B	ENSG00000054523	23095	-1
EPN3	ENSG00000049283	55040	-1
TMPRSS3	ENSG00000160183	64699	-1
PARD6B	ENSG00000124171	84612	-1
CHMP4C	ENSG00000164695	92421	-1
LNX2	ENSG00000139517	222484	-1
MCM2	ENSG00000073111	4171	-1
AMOTL2	ENSG00000114019	51421	-1
UBE2C	ENSG00000175063	11065	-1
NPNT	ENSG00000168743	255743	-1
TMEM30B	ENSG00000182107	161291	-1
SHB	ENSG00000107338	6461	-1
RASEF	ENSG00000165105	158158	-1
COX6C	ENSG00000164919	1345	-1
MAL2	ENSG00000147676	114569	-1
CCDC34	ENSG00000109881	91057	-1
SEMA3F	ENSG00000001617	6405	-1
CSE1L	ENSG00000124207	1434	-1
MYO6	ENSG00000196586	4646	-1
ERI2	ENSG00000196678	112479	-1
KRTCAP3	ENSG00000157992	200634	-1
		645508	-1
NFATC3	ENSG00000072736	4775	-1
ELAVL2	ENSG00000107105	1993	-1
ERMP1	ENSG00000099219	79956	-1
PLCH1	ENSG00000114805	23007	-1
NFIA	ENSG00000162599	4774	-1
DSC2	ENSG00000134755	1824	-1
RP11-369J21.6	ENSG00000133678	80195	-1
PLS1	ENSG00000120756	5357	-1
LRRC1	ENSG00000137269	55227	-1
PRR5	ENSG00000186654	23779	-1
PARD3	ENSG00000148498	56288	-1
GATA3	ENSG00000107485	2625	-1
PRR5	ENSG00000186654	553158	-1

[truncated: 2 more sheets: CD24.CD44, GGI]
