# Supplementary material for: Molecular characterisation of cell line models for triple-negative breast cancers
Source: BMC Genomics. 2012 Nov 14;13:619. doi: 10.1186/1471-2164-13-619 (PMC3546428; doi:10.1186/1471-2164-13-619)
Supplement: Additional file 5 — Table S3. Recurrent amplicons of 56 Grade 3 TNBC in BCCLs. Recurrent amplicons of TNBC found in BC cell lines of “Cluster 1, 2 and 3”. [file 1471-2164-13-619-S5.xlsx]

## Sheet: TNT.amplicons.BasalA&B.lines.tx
		Supplementary Table 3. Recurrent Amplicons of 56 Grade 3 TNBC in BC cell lines
Cytoband	Physical.Position	TNT.cases		Cluster3.amps	Cluster3.amp.cases	Cluster2.amps	Cluster2.amp.cases	Cluster1.amps	Cluster1.amp.cases		Cluster3.gains	Cluster3.gain.cases	Cluster2.gains	Cluster2.gain.cases	Cluster1.gains	Cluster1.gain.cases
1.p12	1:119263355…119877662	2		1	BT20	1	MDAMB436	0			4	HCC1187, HCC1937, HCC70, MDAMB468	4	MDAMB231, MDAMB436, SUM1315, HS578T	2	SKBR3, ZR7530
1.p12-p11.2	1:120449470…121345350	7		2	HCC1187, BT20	1	MDAMB436	0			5	HCC1187, HCC1937, HCC1954, HCC70, MDAMB468	2	SUM1315, HS578T	3	SKBR3, ZR7530, BT483
1.p22.3	1:87520109…87979628	2		0		1	SUM1315	0			4	HCC1937, SUM149, HCC70, MDAMB468	4	MDAMB231, MDAMB436, BT549, HS578T	4	SUM225, SUM190, SKBR3, ZR7530
1.p31.3	1:64000689…64857576	2		0		0		0			3	HCC1187, HCC70, MDAMB468	4	MDAMB436, SUM1315, BT549, HS578T	2	SUM225, SKBR3
1.p31.3-p31.2	1:66644133…69364802	3		0		1	MDAMB436	0			4	HCC1187, SUM149, HCC70, MDAMB468	4	MDAMB436, SUM1315, BT549, HS578T	4	SUM225, SUM190, SKBR3, ZR7530
1.p32.2-p31.3	1:58263452…61783267	3		0		0		0			4	HCC1187, HCC1954, HCC70, MDAMB468	5	MDAMB231, MDAMB436, SUM1315, BT549, HS578T	4	SUM225, SUM190, SKBR3, ZR7530
1.q21.1-q31.1	1:143510356…189984679	8		3	HCC1187, HCC1954, HCC70	1	MDAMB436	3	ZR7530, BT483, BT474		10	HCC1569, HCC1187, HCC38, HCC1143, HCC1937, SUM149, HCC1954, HCC70, MDAMB468, BT20	6	MDAMB231, SUM159, MDAMB436, SUM1315, BT549, MDAMB157	8	SUM225, SUM190, SKBR3, ZR7530, BT483, HCC1428, T47D, BT474
1.q31.2-q31.3	1:191261992…197588634	3		0		0		3	ZR7530, BT483, BT474		9	HCC1569, HCC1187, HCC38, HCC1143, SUM149, HCC1954, HCC70, MDAMB468, BT20	5	MDAMB231, MDAMB436, SUM1315, BT549, MDAMB157	8	SUM225, SUM190, SKBR3, ZR7530, BT483, HCC1428, T47D, BT474
1.q31.3-q32.1	1:197929862…200845127	3		0		0		3	ZR7530, BT483, BT474		9	HCC1569, HCC1187, HCC1143, HCC1937, SUM149, HCC1954, HCC70, MDAMB468, BT20	4	MDAMB231, MDAMB436, SUM1315, BT549	8	SUM225, SUM190, SKBR3, ZR7530, BT483, HCC1428, T47D, BT474
1.q32.1	1:203637816…204031277	2		0		0		1	ZR7530		6	HCC1569, HCC1187, HCC1143, HCC1954, HCC70, MDAMB468	0		6	SKBR3, ZR7530, BT483, HCC1428, T47D, BT474
1.q32.1-q32.2	1:206612751…211102163	4		0		0		2	ZR7530, BT483		8	HCC1569, HCC1187, HCC1143, SUM149, HCC1954, HCC70, MDAMB468, BT20	2	MDAMB436, MDAMB157	5	SUM225, SKBR3, BT483, HCC1428, T47D
1.q32.3-q41	1:213379796…223707745	6		3	HCC1569, HCC1143, SUM149	2	MDAMB436, MDAMB157	3	ZR7530, BT483, T47D		10	HCC1569, HCC1187, HCC38, HCC1143, HCC1937, SUM149, HCC1954, HCC70, MDAMB468, BT20	5	MDAMB231, SUM159, MDAMB436, SUM1315, MDAMB157	7	SUM225, SUM190, SKBR3, ZR7530, BT483, T47D, BT474
1.q42.12-q42.13	1:226394220…227627956	2		1	SUM149	0		0			8	HCC1569, HCC1187, HCC1937, SUM149, HCC1954, HCC70, MDAMB468, BT20	2	SUM1315, MDAMB157	6	SUM225, SKBR3, ZR7530, BT483, T47D, BT474
1.q42.13-q44	1:228789450…248876423	5		4	HCC1569, HCC38, SUM149, BT20	1	MDAMB436	3	ZR7530, BT483, BT474		10	HCC1569, HCC1187, HCC38, HCC1143, HCC1937, SUM149, HCC1954, HCC70, MDAMB468, BT20	5	MDAMB231, SUM159, MDAMB436, BT549, MDAMB157	8	SUM225, SUM190, SKBR3, ZR7530, BT483, HCC1428, T47D, BT474
3.p26.1	3:4382322…4856552	2		1	HCC38	0		1	SKBR3		2	HCC1937, BT20	4	MDAMB436, SUM1315, BT549, HS578T	2	SKBR3, T47D
3.q23	3:139291173…140585785	2		0		0		1	SKBR3		7	HCC1569, HCC38, HCC1143, SUM149, HCC70, MDAMB468, BT20	1	HS578T	4	SUM190, BT483, T47D, BT474
3.q24-q25.1	3:148899229…149313099	3		2	HCC38, HCC1937	0		0			6	HCC1569, HCC1143, SUM149, HCC70, MDAMB468, BT20	2	SUM1315, HS578T	5	SUM190, BT483, HCC1428, T47D, BT474
3.q25.1-q25.2	3:149650498…153015655	4		2	HCC38, HCC1937	0		1	SKBR3		7	HCC1569, HCC38, HCC1143, SUM149, HCC70, MDAMB468, BT20	2	SUM1315, HS578T	6	SUM190, SKBR3, BT483, HCC1428, T47D, BT474
3.q25.31-q25.32	3:155867010…157657998	2		1	HCC1937	0		0			7	HCC1569, HCC38, HCC1143, SUM149, HCC70, MDAMB468, BT20	3	MDAMB436, SUM1315, HS578T	6	SUM190, SKBR3, BT483, HCC1428, T47D, BT474
3.q25.32-q25.33	3:158376202…160258368	2		2	HCC1937, HCC70	0		0			7	HCC1569, HCC38, HCC1143, SUM149, HCC70, MDAMB468, BT20	2	SUM1315, HS578T	6	SUM190, SKBR3, BT483, HCC1428, T47D, BT474
3.q26.1-q26.32	3:166130217…176799999	3		2	HCC1937, HCC70	0		2	SKBR3, T47D		7	HCC1569, HCC38, HCC1143, SUM149, HCC70, MDAMB468, BT20	3	MDAMB436, SUM1315, HS578T	7	SUM190, SKBR3, ZR7530, BT483, HCC1428, T47D, BT474
4.p16.3	4:3393681…3662419	2		0		0		0			1	HCC38	2	MDAMB436, BT549	0
5.p12	5:44250447…44494868	2		1	HCC1954	0		1	T47D		7	HCC1569, HCC1187, HCC1143, HCC1937, HCC1954, MDAMB468, BT20	7	MDAMB231, SUM159, MDAMB436, SUM1315, BT549, MDAMB157, HS578T	7	SUM190, SKBR3, ZR7530, BT483, HCC1428, T47D, BT474
5.p14.3	5:20560815…21200212	2		3	HCC1937, HCC70, BT20	0		2	ZR7530, BT474		6	HCC1187, HCC1143, HCC1937, HCC1954, HCC70, MDAMB468	6	MDAMB231, SUM159, MDAMB436, BT549, MDAMB157, HS578T	8	SUM225, SUM190, SKBR3, ZR7530, BT483, HCC1428, T47D, BT474
5.p14.3-p14.1	5:22324255…26561638	3		2	HCC1937, HCC70	0		0			7	HCC1187, HCC38, HCC1143, HCC1937, HCC1954, MDAMB468, BT20	6	MDAMB231, SUM159, MDAMB436, BT549, MDAMB157, HS578T	8	SUM225, SUM190, SKBR3, ZR7530, BT483, HCC1428, T47D, BT474
5.p15.33-p15.1	5:1561279…16721431	5		6	HCC1143, HCC1937, HCC1954, HCC70, MDAMB468, BT20	1	SUM159	0			8	HCC1187, HCC38, HCC1143, HCC1937, HCC1954, HCC70, MDAMB468, BT20	5	MDAMB231, SUM159, BT549, MDAMB157, HS578T	8	SUM225, SUM190, SKBR3, ZR7530, BT483, HCC1428, T47D, BT474
6.q22.31-q22.33	6:124136413…129065321	3		0		1	MDAMB436	0			7	HCC1187, HCC38, HCC1143, HCC1937, SUM149, HCC1954, MDAMB468	5	SUM159, MDAMB436, SUM1315, BT549, MDAMB157	1	BT474
6.q23.3	6:135241472…137362747	2		0		0		0			3	HCC38, MDAMB468, BT20	3	MDAMB436, SUM1315, MDAMB157	0
7.p11.2	7:54988969…55702142	2		2	MDAMB468, BT20	0		0			7	HCC1187, HCC38, HCC1143, HCC1937, SUM149, HCC1954, HCC70	4	MDAMB436, SUM1315, BT549, HS578T	8	SUM225, SUM190, SKBR3, ZR7530, BT483, HCC1428, T47D, BT474
7.q11.1	7:61058297…61265855	2		4	HCC1143, HCC70, MDAMB468, BT20	1	MDAMB231	0			6	HCC1569, HCC1187, HCC38, HCC1937, SUM149, HCC1954	5	MDAMB436, SUM1315, BT549, MDAMB157, HS578T	6	SUM225, SKBR3, ZR7530, HCC1428, T47D, BT474
7.q11.21	7:64420663…65190324	2		0		0		0			4	HCC1569, HCC1187, SUM149, HCC70	2	MDAMB231, MDAMB157	6	SUM225, SUM190, SKBR3, BT483, T47D, BT474
7.q21.13-q21.2	7:90859249…91463372	2		0		0		2	SUM225, SKBR3		6	HCC1569, HCC1187, HCC38, SUM149, HCC1954, HCC70	4	MDAMB231, MDAMB436, MDAMB157, HS578T	3	SUM190, BT483, BT474
7.q21.2-q21.3	7:91601757…93684409	2		0		0		2	SUM225, SKBR3		6	HCC1569, HCC1187, HCC38, SUM149, HCC1954, HCC70	4	MDAMB231, MDAMB436, MDAMB157, HS578T	4	SUM190, BT483, HCC1428, BT474
7.q33	7:136965409…137456087	2		0		0		0			7	HCC1569, HCC1187, HCC38, HCC1954, HCC70, MDAMB468, BT20	5	MDAMB231, MDAMB436, SUM1315, MDAMB157, HS578T	3	SUM190, BT483, BT474
7.q34	7:138978477…139716503	2		0		0		0			4	HCC1569, HCC1187, HCC38, HCC70	4	MDAMB231, MDAMB436, MDAMB157, HS578T	2	SUM190, BT474
7.q36.1	7:150840388…151653861	2		0		0		0			2	HCC1569, HCC70	3	MDAMB231, MDAMB436, SUM1315	3	SUM190, BT483, BT474
8.p12-q24.3	8:34930734…146236289	18		6	HCC1569, HCC38, HCC1143, HCC1937, HCC1954, HCC70	6	SUM159, MDAMB436, SUM1315, BT549, MDAMB157, HS578T	7	SUM225, SUM190, SKBR3, ZR7530, BT483, HCC1428, BT474		10	HCC1569, HCC1187, HCC38, HCC1143, HCC1937, SUM149, HCC1954, HCC70, MDAMB468, BT20	6	MDAMB231, MDAMB436, SUM1315, BT549, MDAMB157, HS578T	8	SUM225, SUM190, SKBR3, ZR7530, BT483, HCC1428, T47D, BT474
9.p22.2-p21.3	9:17649551…20475591	2		3	SUM149, HCC1954, HCC70	0		0			3	HCC1187, SUM149, HCC70	2	BT549, MDAMB157	0
9.p22.3-p22.2	9:15975174…16866046	2		3	SUM149, HCC1954, HCC70	0		0			4	HCC1187, HCC38, SUM149, HCC70	3	BT549, MDAMB157, HS578T	0
9.p24.3-p22.3	9:1975288…15136327	5		4	HCC38, SUM149, HCC1954, HCC70	1	BT549	0			6	HCC1569, HCC1187, HCC38, SUM149, HCC70, BT20	4	MDAMB231, MDAMB436, BT549, MDAMB157	0
10.p11.21	10:36008307…36327833	2		1	BT20	0		0			5	HCC38, HCC1143, HCC1937, SUM149, HCC70	2	SUM1315, BT549	2	T47D, BT474
10.p15.3-p12.1	10:61001…26981661	9		2	HCC1143, HCC70	1	MDAMB436	1	HCC1428		9	HCC1569, HCC1187, HCC38, HCC1143, HCC1937, SUM149, HCC70, MDAMB468, BT20	5	SUM159, MDAMB436, SUM1315, BT549, MDAMB157	6	SKBR3, ZR7530, BT483, HCC1428, T47D, BT474
10.q11.22	10:46688712…48278407	2		1	HCC38	0		0			3	HCC1187, HCC38, HCC1143	0		1	T47D
10.q11.23	10:51773395…52577659	2		0		0		0			2	HCC38, HCC1143	2	MDAMB436, BT549	3	SUM190, HCC1428, T47D
10.q21.1-q21.3	10:60426344…66414860	3		1	HCC38	1	MDAMB436	1	SKBR3		4	HCC1187, HCC38, HCC1143, MDAMB468	3	SUM159, MDAMB436, BT549	5	SUM190, SKBR3, ZR7530, HCC1428, T47D
10.q22.1	10:71835047…73601980	3		0		1	MDAMB436	0			1	HCC1187	2	MDAMB436, SUM1315	3	SKBR3, ZR7530, HCC1428
10.q22.3	10:78650636…81080386	2		1	HCC1187	0		1	SKBR3		1	HCC1187	2	MDAMB436, SUM1315	4	SKBR3, ZR7530, HCC1428, T47D
10.q26.12-q26.13	10:123045956…125676009	2		0		0		0			2	HCC38, HCC1937	0		0
11.p13-p12	11:34167847…39223020	3		2	SUM149, MDAMB468	0		1	HCC1428		7	HCC1569, HCC1187, HCC1143, SUM149, HCC1954, MDAMB468, BT20	3	MDAMB231, MDAMB436, SUM1315	4	SUM225, SKBR3, ZR7530, T47D
11.q13.3-q13.4	11:69599748…70525730	3		2	HCC1143, HCC1954	0		1	SUM190		7	HCC1569, HCC1187, HCC38, HCC1937, SUM149, HCC1954, MDAMB468	1	MDAMB231	5	SUM225, SUM190, HCC1428, T47D, BT474
11.q23.3	11:119476600…119956724	2		0		0		0			4	HCC1187, HCC1937, MDAMB468, BT20	2	MDAMB231, SUM159	1	T47D
12.p12.3-p11.1	12:19737007…33441226	4		1	SUM149	1	MDAMB436	1	SUM225		4	HCC1569, HCC1187, HCC1937, SUM149	4	SUM159, MDAMB436, SUM1315, BT549	7	SUM225, SUM190, ZR7530, BT483, HCC1428, T47D, BT474
12.p13.2-p12.3	12:12471329…19000944	2		1	SUM149	1	MDAMB436	0			5	HCC1569, HCC1187, HCC1937, SUM149, BT20	2	SUM159, SUM1315	7	SUM225, SUM190, ZR7530, BT483, HCC1428, T47D, BT474
12.p13.31-p13.2	12:9247327…12334610	3		0		1	MDAMB436	0			4	HCC1187, HCC1937, SUM149, BT20	3	SUM159, MDAMB436, SUM1315	4	ZR7530, BT483, HCC1428, BT474
12.p13.33-p13.31	12:147333…6142344	7		1	HCC1937	1	MDAMB436	1	HCC1428		4	HCC1187, HCC1937, SUM149, HCC1954	1	MDAMB436	4	BT483, HCC1428, T47D, BT474
13.q31.3	13:93643197…94493513	2		1	HCC1937	1	MDAMB157	0			4	HCC1187, HCC38, HCC1937, MDAMB468	4	MDAMB436, SUM1315, BT549, MDAMB157	3	SUM225, SKBR3, ZR7530
13.q32.3	13:101233216…101681709	2		0		2	MDAMB436, MDAMB157	0			4	HCC1187, HCC1143, HCC1937, MDAMB468	3	MDAMB436, BT549, MDAMB157	3	SUM225, SKBR3, ZR7530
13.q33.2-q33.3	13:106369635…109056078	2		0		2	MDAMB436, MDAMB157	0			5	HCC1187, HCC1143, HCC1937, SUM149, MDAMB468	2	BT549, MDAMB157	2	SUM225, SKBR3
13.q33.3-q34	13:109832456…115074090	3		0		1	MDAMB157	0			5	HCC1187, HCC1143, HCC1937, SUM149, MDAMB468	4	MDAMB436, BT549, MDAMB157, HS578T	2	SUM225, SKBR3
14.q11.2	14:19968167…20414445	2		0		0		0			4	HCC1143, HCC1937, HCC70, MDAMB468	2	MDAMB436, MDAMB157	6	SUM225, SUM190, SKBR3, ZR7530, T47D, BT474
15.q11.2	15:20828305…21113071	2		1	SUM149	0		1	BT474		6	HCC38, HCC1143, HCC1937, HCC1954, HCC70, MDAMB468	3	SUM159, MDAMB436, SUM1315	4	SKBR3, ZR7530, BT483, T47D
15.q26.2	15:95896020…97637446	2		0		0		0			5	HCC1569, HCC38, HCC1143, SUM149, BT20	1	MDAMB436	2	SUM190, T47D
15.q26.2-q26.3	15:98305186…99782135	2		1	HCC38	0		0			5	HCC1569, HCC38, HCC1143, SUM149, BT20	1	MDAMB436	2	SUM190, T47D
15.q26.3	15:101366340…102272285	2		1	HCC38	0		0			3	HCC1569, HCC1143, SUM149	1	MDAMB436	1	SUM190
19.p13.12	19:14473434…15439063	2		1	HCC1143	0		0			2	HCC1187, HCC1937	0		1	BT474
19.q11-q13.11	19:27952332…32906559	5		1	HCC1569	1	MDAMB157	0			8	HCC1569, HCC1187, HCC1143, SUM149, HCC1954, HCC70, MDAMB468, BT20	2	SUM1315, MDAMB157	2	ZR7530, HCC1428
19.q13.11	19:33758229…34521276	2		0		1	MDAMB157	0			2	HCC1187, HCC1954	1	MDAMB157	1	HCC1428
19.q13.12	19:37849604…38212131	2		0		0		0			1	HCC1954	1	MDAMB157	4	SUM225, ZR7530, HCC1428, BT474
19.q13.2	19:40432674…41000507	2		0		0		0			0		0		2	SUM225, ZR7530
21.q11.2-q21.1	21:15737948…20445669	3		2	HCC1143, MDAMB468	1	SUM1315	1	SUM190		8	HCC1569, HCC1187, HCC38, HCC1143, HCC1954, HCC70, MDAMB468, BT20	4	MDAMB436, SUM1315, MDAMB157, HS578T	4	SUM190, SKBR3, HCC1428, T47D
21.q21.2-q21.3	21:24302218…30259402	2		1	HCC1954	0		1	SUM190		6	HCC1569, HCC1187, HCC38, HCC1954, MDAMB468, BT20	6	MDAMB231, SUM159, MDAMB436, SUM1315, MDAMB157, HS578T	5	SUM190, SKBR3, HCC1428, T47D, BT474
21.q21.3-q22.11	21:31062650…31589488	2		0		0		0			6	HCC1569, HCC1187, HCC38, HCC1954, MDAMB468, BT20	3	MDAMB436, SUM1315, HS578T	4	SUM225, SUM190, SKBR3, T47D
21.q22.13-q22.3	21:38995035…47366483	3		1	HCC1143	0		1	SUM190		6	HCC1569, HCC1143, SUM149, HCC1954, MDAMB468, BT20	3	MDAMB436, SUM1315, HS578T	3	SUM225, SUM190, T47D
22.q11.1	22:16061103…16505264	2		0		0		0			5	HCC1569, HCC38, HCC1143, HCC1937, MDAMB468	0		2	SUM190, ZR7530
22.q11.21	22:18724835…18964431	2		0		0		0			4	HCC1569, HCC38, HCC1143, HCC1954	1	HS578T	3	SUM190, ZR7530, BT483
23.q23	23:112827866…114732225	2		0		0		0			4	HCC1187, HCC38, MDAMB468, BT20	3	MDAMB436, BT549, MDAMB157	1	ZR7530
23.q26.3	23:134799618…134976990	2		1	HCC38	0		0			4	HCC38, HCC1143, HCC70, BT20	3	MDAMB436, BT549, MDAMB157	2	ZR7530, HCC1428
