# Supplementary material for: Molecular characterisation of cell line models for triple-negative breast cancers
Source: BMC Genomics. 2012 Nov 14;13:619. doi: 10.1186/1471-2164-13-619 (PMC3546428; doi:10.1186/1471-2164-13-619)
Supplement: Additional file 6 — Table S4. Gene centric analysis in 25 BCCL. Gene centric table of BC cell lines, showing the copy number state of each gene in each BC cell line, their un/adjusted Pearson’s correlation between gene expression and copy number; their correlation between gene expression and copy number in triple-negative BCs (both taken from Turner [31] their methylation states in BC cell lines, their Pearson’s correlation between methylated state and their gene expression in BC cell lines and basal-like BCs [38]. [file 1471-2164-13-619-S6.xls]

## Sheet: SupTable4
featureNames	ProbeID	TargetID	SYMBOL	CHROMOSOME	DEFINITION	ACCESSION	PROBE_START	PROBE_CHR_ORIENTATION	PROBE_COORDINATES	TRANSCRIPT	probeID	chrom	start	end	description	symbol	entrez	refseq	ensg	unigene	cytoband	status	pearson.p	pearson.adjp	pearson.cor	gain.fold	loss.fold	amp.fold	del.fold	Wilcox.p.gain	Wilcox.adjp.gain	Wilcox.p.loss	Wilcox.adjp.loss	Wilcox.p.amp	Wilcox.adjp.amp	Wilcox.p.del	Wilcox.adjp.del	HCC1937	HCC70	MDAMB468	SUM159	HCC1428	SUM149	HCC1954	MDAMB231	BT483	MDAMB157	HS578T	MDAMB436
KMudehS4xFaRXtehGc	6180519	LOC645128	LOC645128	15	PREDICTED: Homo sapiens similar to DEAD/H (Asp-Glu-Ala-Asp/His) box polypeptide 11 isoform 1 (LOC645128), mRNA.	XM_928159.1	493	-	100335387-100335433:100335434-100335436	ILMN_40515	ILMN_1698961	1	11874	14412	DEAD/H box polypeptide 11 like 1DEAD/H box polypeptide 11 like 3DEAD/H box polypeptide 11 like 9 ;; [Source:UniProtKB/TrEMBL;Acc:B7ZGX0]	AL627309.15-1		XM_928159	ENSG00000223972		15q26.3	KNOWN	0.706659	0.840241	-0.079206	0.994997	1.013			1	1	0.802828	0.915013					3.57283	2.55348	2.73862	3.29951	2.27782	2.48483	2.57617	2.23247	2.30834	3.58051	3.49527	2.85826
Wl7OQKKB0eALnpeKKk	730239				CR997556 RZPD no.9016 Homo sapiens cDNA clone RZPDp9016I2412 5, mRNA sequence	CR997556	449			ILMN_112072	ILMN_1888435	1	14363	29370	WAS protein family homolog 5 pseudogene (WASH5P), non-coding RNA [Source:RefSeq DNA;Acc:NR_024540]	WASH5P		CR997556	ENSG00000227232		NA	KNOWN	0.741679	0.862376	-0.0693996	0.987392	0.993022			0.206087	0.433203	0.677084	0.849868					2.88809	2.40821	2.90073	2.12694	2.32155	1.55005	1.70589	1.80094	2.04264	3.07318	2.80162	2.64123
lKqSg_quEoiewrdS6s	7100168	LOC645520	LOC645520	1	PREDICTED: Homo sapiens similar to signal-transducing adaptor protein-2 isoform 1, transcript variant 1 (LOC645520), mRNA.	XM_930492.1	151	-	25734-25783	ILMN_42446	ILMN_1661451	1	34554	36081	Protein FAM138A/B/C/F (Retina-specific protein F379) [Source:UniProtKB/Swiss-Prot;Acc:Q6VEP3]	FAM138A		XM_930492	ENSG00000237613		NA	KNOWN	0.628278	0.789037	-0.101789	1.00645	0.998749			0.722609	0.888627	0.846049	0.934236					3.23402	2.00415	2.8185	2.24605	2.56877	3.24015	2.70154	2.38777	2.10189	2.80141	2.02158	2.77344
B7ukGTu2k86e0Tqg_k	380768	OR4F5	OR4F5	1	Homo sapiens olfactory receptor, family 4, subfamily F, member 5 (OR4F5), mRNA.	NM_001005484.1	386	+	59339-59388	ILMN_13458	ILMN_1776601	1	69055	70108	Olfactory receptor 4F5 [Source:UniProtKB/Swiss-Prot;Acc:Q8NH21]	OR4F5	79501	NM_001005484	ENSG00000177693	Hs.554500	1p36.33	KNOWN	0.775604	0.882865	0.0600324	1.01731	1.01164			0.497391	0.742483	0.486717	0.720926					4.35204	2.56682	3.12838	3.45145	2.2049	2.51498	1.93382	2.7547	3.63224	2.57899	2.84402	2.90115
cSp6rtV9QUp7QpVB3o	5670551	LOC400807	LOC400807	5	PREDICTED: Homo sapiens hypothetical LOC400807, transcript variant 3 (LOC400807), mRNA.	XM_933808.1	191	+	180688689-180688738	ILMN_32838	ILMN_1697540	1	317811	328580	cDNA, FLJ79453 [Source:UniProtKB/TrEMBL;Acc:B4E3X0]	RP4-669L17.8		XM_933808	ENSG00000237094		NA	KNOWN	0.291464	0.50145	0.219637	1.01861	0.98757			0.733333	0.888627	0.387594	0.635241					2.89249	3.27227	3.14303	2.54372	2.41147	1.8157	3.16398	1.23575	2.1156	3.69531	2.73938	2.68556
0QH0VCSiDqF_ncfUqk	5870332	SAMD11	SAMD11	1	Homo sapiens sterile alpha motif domain containing 11 (SAMD11), mRNA.	NM_152486.2	2049	+	869319-869368	ILMN_17141	ILMN_1709067	1	860260	879961	Sterile alpha motif domain-containing protein 11 [Source:UniProtKB/Swiss-Prot;Acc:Q96NU1]	SAMD11	148398	NM_152486	ENSG00000187634	Hs.335293	1p36.33	KNOWN	0.366893	0.580626	-0.188486	1.19723	1.09421			0.24	0.4944	0.891812	0.956939					2.82399	6.1761	3.51274	2.80563	4.90927	3.32864	3.61137	2.97852	6.95703	6.01126	4.58033	2.68463
TektKXIp6be5L6qKSw	5900719	NOC2L	NOC2L	1	Homo sapiens nucleolar complex associated 2 homolog (S. cerevisiae) (NOC2L), mRNA.	NM_015658.1	2326	-	869822-869871	ILMN_10357	ILMN_1716428	1	879584	894679	Nucleolar complex protein 2 homolog (Protein NOC2 homolog)(NOC2-like) [Source:UniProtKB/Swiss-Prot;Acc:Q9Y3T9]	NOC2L	26155	NM_015658	ENSG00000188976	Hs.405987	1p36.33	KNOWN	3.69545e-05	0.000558647	0.728096	1.4709	0.753785			0.06	0.325263	0.00443532	0.0472039					16.7404	19.5793	15.2264	15.8524	19.6447	12.8584	19.3197	17.3902	15.6567	14.8531	17.4174	10.2255
WJXWkt1m1vCVmrXWYM	1980176	KLHL17	KLHL17	1	Homo sapiens kelch-like 17 (Drosophila) (KLHL17), mRNA.	NM_198317.1	36	+	885865-885914	ILMN_30075	ILMN_1749751	1	895967	901095	Kelch-like protein 17 (Actinfilin) [Source:UniProtKB/Swiss-Prot;Acc:Q6TDP4]	KLHL17	339451	NM_198317	ENSG00000187961	Hs.109212	1p36.33	KNOWN	0.731956	0.856393	0.0721074	0.984254	0.995013			0.48	0.727059	0.978303	0.990768					2.01942	2.66772	2.20399	2.3148	1.91771	2.77825	1.90371	2.37851	2.27531	2.30314	2.85682	1.87183
KGpuCtooSICtJKtIs4	5270400	PLEKHN1	PLEKHN1	1	Homo sapiens pleckstrin homology domain containing, family N member 1 (PLEKHN1), mRNA.	NM_032129.1	2200	+	900147-900196	ILMN_636	ILMN_1711422	1	901877	910476	Pleckstrin homology domain-containing family N member 1 [Source:UniProtKB/Swiss-Prot;Acc:Q494U1]	PLEKHN1		NM_032129	ENSG00000187583	Hs.528691	1p36.33	KNOWN	0.326786	0.539775	0.204509	1.10714	0.963743			0.6	0.81074	0.311045	0.564234					5.39612	4.06686	3.66033	2.55078	2.95885	3.60604	3.02517	2.55391	2.3026	3.38919	2.37875	3.39431
KqhUSUIotIjiuoK2uI	1570091	C1orf170	C1orf170	1	PREDICTED: Homo sapiens chromosome 1 open reading frame 170 (C1orf170), mRNA.	XM_372194.3	2882	-	900574-900623	ILMN_32300	ILMN_1784186	1	910584	917497	Uncharacterized protein C1orf170 [Source:UniProtKB/Swiss-Prot;Acc:Q5SV97]	C1orf170		XM_372194	ENSG00000187642		NA	KNOWN	0.715941	0.84588	0.076592	0.979966	0.999985			0.426667	0.676103	0.764653	0.891004					3.42385	1.99905	2.21928	3.45061	2.81935	2.41025	2.07492	2.0543	2.60098	2.19234	1.71228	2.5221
0Vb3Klul.liHskiAGw	4280725	HES4	HES4	1	Homo sapiens hairy and enhancer of split 4 (Drosophila) (HES4), mRNA.	NM_021170.2	817	-	924218-924267	ILMN_18566	ILMN_1653466	1	934342	935552	Transcription factor HES-4 (Hairy and enhancer of split 4)(hHES4)(bHLH factor Hes4) [Source:UniProtKB/Swiss-Prot;Acc:Q9HCC6]	HES4	57801	NM_021170	ENSG00000188290	Hs.154029	1p36.33	KNOWN	0.0371674	0.112006	0.418844	2.19224	0.55369			0.426667	0.676103	0.019211	0.104546					54.2734	511.437	243.98	63.4684	83.582	53.6778	70.551	43.7591	49.8824	86.9287	53.1878	36.0918
KReCSQuJqeiruShhe8	1070528	G1P2	G1P2	1	Homo sapiens interferon, alpha-inducible protein (clone IFI-15K) (G1P2), mRNA.	NM_005101.1	391	+	939539-939588	ILMN_6174	ILMN_1813289	1	948847	949915	Interferon-induced 17 kDa protein Precursor [Contains Ubiquitin cross-reactive protein(hUCRP)(Interferon-induced 15 kDa protein)] [Source:UniProtKB/Swiss-Prot;Acc:P05161]	ISG15	9636	NM_005101	ENSG00000187608	Hs.458485	1p36.33	KNOWN	0.318495	0.530942	0.207966	2.67366	0.963303			0.28	0.56549	0.934958	0.9727					229.88	144.353	25.0833	16.98	52.0746	24.6401	49.4345	167.196	21.8495	83.616	21.6248	129.583
TXVRJtLgLbX7dIOFKo	1340128	AGRN	AGRN	1	Homo sapiens agrin (AGRN), mRNA.	NM_198576.2	7023	+	981059-981108	ILMN_29539	ILMN_1770454	1	955503	991496	Agrin Precursor [Source:UniProtKB/Swiss-Prot;Acc:O00468]	AGRN	375790	NM_198576	ENSG00000188157	Hs.273330	1p36.33	KNOWN	0.55919	0.740298	0.122646	1.2516	0.981488			0.806667	0.903116	0.848957	0.934236					23.7983	59.6102	37.1627	18.2817	52.6544	16.6962	24.4656	22.3627	34.2024	26.3831	14.0946	16.0164
Zk.mm4ol7unoqRQnuc	3420768	LOC401934	LOC401934		PREDICTED: Homo sapiens similar to ring finger protein 183 (LOC401934), mRNA.	XM_377555.3	312			ILMN_45828	ILMN_1712177	1	1007126	1009687	cDNA FLJ60018 [Source:UniProtKB/TrEMBL;Acc:B4DKI4]	AL390719.47-1		XM_377555	ENSG00000237330		NA	KNOWN	0.129743	0.285498	-0.311373	0.983298	1.01552			0.666667	0.869198	0.237953	0.471696					2.85834	2.09937	3.09049	1.67752	2.2062	2.37399	2.17078	1.7893	2.42283	3.06566	2.07951	2.5726
WklFT9aJ5KMifXfjd4	990239	C1orf159	C1orf159	1	Homo sapiens chromosome 1 open reading frame 159 (C1orf159), mRNA.	NM_017891.2	2725	-	1007507-1007556	ILMN_1200	ILMN_1672811	1	1017198	1051736	Uncharacterized protein C1orf159 Precursor [Source:UniProtKB/Swiss-Prot;Acc:Q96HA4]	C1orf159		NM_017891	ENSG00000131591	Hs.235095	1p36.33	KNOWN	0.000756577	0.00555749	0.629018	1.25385	0.775309			0.166667	0.429167	0.00542836	0.0539749					7.20028	10.1157	8.00752	9.09382	10.9805	6.33854	7.94045	4.66166	6.05166	6.08454	10.0585	8.22502
ooaSZ0iiXUvH9dE3VA	6660156	TTLL10	TTLL10	1	Homo sapiens tubulin tyrosine ligase-like family, member 10 (TTLL10), mRNA.	NM_153254.1	2014	+	1111007-1111056	ILMN_9507	ILMN_1799329	1	1109283	1133315	Probable tubulin polyglutamylase TTLL10 (EC 6.-.-.-)(Tubulin--tyrosine ligase-like protein 10) [Source:UniProtKB/Swiss-Prot;Acc:Q6ZVT0]	TTLL10		NM_153254	ENSG00000162571	Hs.454835	1p36.33	KNOWN	0.590543	0.761834	-0.113052	1.00071	0.994918			0.806667	0.903116	0.72343	0.86854					2.16645	2.13439	2.46618	2.38077	1.98533	1.66798	2.11727	1.65388	2.9665	2.54033	2.83171	2.74174
ZClHkBfoSHnnorlltg	3370382	TNFRSF18	TNFRSF18	1	Homo sapiens tumor necrosis factor receptor superfamily, member 18 (TNFRSF18), transcript variant 2, mRNA.	NM_148901.1	512	-	1129178-1129203:1129642-1129665	ILMN_22838	ILMN_1743100	1	1138889	1142089	Tumor necrosis factor receptor superfamily member 18 Precursor (Glucocorticoid-induced TNFR-related protein)(Activation-inducible TNFR family receptor) [Source:UniProtKB/Swiss-Prot;Acc:Q9Y5U5]	TNFRSF18	8784	NM_148901	ENSG00000186891	Hs.212680	1p36.3	KNOWN	0.136668	0.296314	0.306135	1.45136	0.944045			0.2	0.433203	0.682951	0.849868					2.78498	7.91859	2.48774	2.18701	3.19282	2.56613	2.00914	2.32247	2.1858	2.96832	1.99765	2.09035
rNHtSVHgl6VIF0SoV0	2060148	TNFRSF4	TNFRSF4	1	Homo sapiens tumor necrosis factor receptor superfamily, member 4 (TNFRSF4), mRNA.	NM_003327.2	564	-	1137210-1137259	ILMN_18880	ILMN_1710204	1	1146720	1149548	Tumor necrosis factor receptor superfamily member 4 Precursor (OX40L receptor)(ACT35 antigen)(TAX transcriptionally-activated glycoprotein 1 receptor)(CD134 antigen) [Source:UniProtKB/Swiss-Prot;Acc:P43489]	TNFRSF4	7293	NM_003327	ENSG00000186827	Hs.129780	1p36	KNOWN	0.529454	0.718855	-0.131972	1.01297	1.00209			0.2	0.433203	0.567058	0.786693					2.66065	2.70499	3.13275	2.5012	2.42273	2.47692	2.66115	2.19138	2.0505	2.39146	2.96645	2.37907
u5JQykXwMlH25p6WaI	6900504	SDF4	SDF4	1	Homo sapiens stromal cell derived factor 4 (SDF4), mRNA.	NM_016547.1	1225	-	1142978-1143027	ILMN_25183	ILMN_1785605	1	1152289	1167447	45 kDa calcium-binding protein Precursor (Cab45)(Stromal cell-derived factor 4)(SDF-4) [Source:UniProtKB/Swiss-Prot;Acc:Q9BRK5]	SDF4	51150	NM_016547	ENSG00000078808	Hs.42806	1p36.33	KNOWN	0.0474222	0.13501	0.400241	1.07325	0.979977			0.326667	0.570282	0.396949	0.645206					2.57736	1.93625	2.51747	1.44626	2.25027	2.37697	2.56152	2.6187	2.5892	1.8742	2.94213	2.13301
Ev6D5_KBXm7n6IpSKk	5260494	B3GALT6	B3GALT6	1	Homo sapiens UDP-Gal:betaGal beta 1,3-galactosyltransferase polypeptide 6 (B3GALT6), mRNA.	NM_080605.2	2484	+	1159991-1160040	ILMN_21885	ILMN_1739749	1	1167629	1170421	Beta-1,3-galactosyltransferase 6 (beta 3GalT6)(EC 2.4.1.134)(Galactosylxylosylprotein 3-beta-galactosyltransferase)(UDP-Gal:betaGal beta 1,3-galactosyltransferase polypeptide 6)(Galactosyltransferase II)(GAG GalTII) [Source:UniProtKB/Swiss-Prot;Acc:Q96L58]	B3GALT6	126792	NM_080605	ENSG00000176022	Hs.284284	1p36.33	KNOWN	0.0793708	0.199762	0.357471	1.43307	0.799482			0.2	0.433203	0.160023	0.366565					18.1856	19.1878	30.9604	9.43141	12.9039	11.8502	5.83157	10.5107	6.18111	27.8859	8.43315	9.93826
3ahuu7vdN7Pi1e5SZQ	360050	C1QDC2	C1QDC2	1	PREDICTED: Homo sapiens C1q domain containing 2, transcript variant 1 (C1QDC2), mRNA.	XM_371208.3	344	-	1168307-1168356	ILMN_44524	ILMN_1662949	1	1177833	1182102	Protein FAM132A Precursor [Source:UniProtKB/Swiss-Prot;Acc:Q5T7M4]	FAM132A	388581	NM_001014980	ENSG00000184163	Hs.197613	1p36.33	KNOWN	0.521886	0.712932	0.134385	0.925934	0.832992			0.6	0.81074	0.0162759	0.0943045					2.92787	2.48355	2.83013	2.43038	3.63575	3.25609	1.70489	2.4791	2.10296	2.71584	3.67968	1.66309
06mJeuVS06T6QrnXkU	2070554	UBE2J2	UBE2J2	1	Homo sapiens ubiquitin-conjugating enzyme E2, J2 (UBC6 homolog, yeast) (UBE2J2), transcript variant 3, mRNA.	NM_194458.1	390	-	1192985-1193034	ILMN_14421	ILMN_1671362	1	1189289	1209234	Ubiquitin-conjugating enzyme E2 J2 (EC 6.3.2.19)(Non-canonical ubiquitin-conjugating enzyme 2)(NCUBE2) [Source:UniProtKB/Swiss-Prot;Acc:Q8N2K1]	UBE2J2		NM_194458	ENSG00000160087	Hs.191987	1p36.33	KNOWN	0.422419	0.630254	-0.167898	1.00069	1.01493			0.806667	0.903116	0.0622836	0.216019					2.56326	2.40458	2.81743	1.77304	2.35271	1.85957	2.42867	2.39272	1.90982	2.02946	2.28603	2.81251
KQpKVRoRH6nneAwJ74	6580241	SCNN1D	SCNN1D	1	Homo sapiens sodium channel, nonvoltage-gated 1, delta (SCNN1D), mRNA.	NM_002978.2	2444	+	1217213-1217262	ILMN_8248	ILMN_1754757	1	1215968	1227409	Amiloride-sensitive sodium channel subunit delta (Epithelial Na(+) channel subunit delta)(Delta-ENaC)(SCNED)(Nonvoltage-gated sodium channel 1 subunit delta)(Delta-NaCH) [Source:UniProtKB/Swiss-Prot;Acc:P51172]	SCNN1D		NM_002978	ENSG00000162572	Hs.512681	1p36.3-p36.2	KNOWN	0.270695	0.478247	0.229075	1.09207	0.942637			0.88	0.944167	0.643345	0.83959					7.14071	9.63885	12.5148	3.60064	6.03168	6.28641	4.15364	8.44137	4.68163	4.4769	4.22571	3.79559
fuL155AGiaG4FAiElo	2370414	CENTB5	CENTB5	1	Homo sapiens centaurin, beta 5 (CENTB5), mRNA.	NM_030649.1	1931	-	1219376-1219425	ILMN_3810	ILMN_1743847	1	1227764	1243269	ArfGAP with coiled-coil, ANK repeat and PH domain-containing protein 3 (Centaurin-beta-5)(Cnt-b5) [Source:UniProtKB/Swiss-Prot;Acc:Q96P50]	ACAP3		NM_030649	ENSG00000131584	Hs.535257	NA	KNOWN	0.111421	0.256007	0.326288	1.10569	0.952482			0.08	0.342907	0.366908	0.616731					2.71851	3.78007	3.44494	2.91666	3.06112	2.93655	2.69623	3.42432	2.47548	3.34174	3.22592	2.35409
WpRL2olGjhXoR0JQLw	7320537	PUSL1	PUSL1	1	Homo sapiens pseudouridylate synthase-like 1 (PUSL1), mRNA.	NM_153339.1	917	+	1236597-1236622:1236623-1236646	ILMN_8805	ILMN_1780315	1	1243977	1247056	tRNA pseudouridine synthase-like 1 (EC 5.4.99.-)(tRNA-uridine isomerase-like 1)(tRNA pseudouridylate synthase-like 1) [Source:UniProtKB/Swiss-Prot;Acc:Q8N0Z8]	PUSL1	126789	NM_153339	ENSG00000169972	Hs.400659	1p36.33	KNOWN	0.0194642	0.0681789	0.464016	1.05304	0.831709			0.806667	0.903116	0.070918	0.233626					8.48977	8.76194	21.6892	8.98486	8.73928	9.08611	15.3186	13.6966	7.40824	14.6403	9.0318	8.3805
06FxShiieqJ9dE3eeA	3890296	CPSF3L	CPSF3L	1	Homo sapiens cleavage and polyadenylation specific factor 3-like (CPSF3L), transcript variant 2, mRNA.	NM_032179.1	1723	-	1237128-1237167:1237261-1237270	ILMN_11917	ILMN_1718013	1	1246965	1260071	Integrator complex subunit 11 (Int11)(EC 3.1.27.-)(Cleavage and polyadenylation-specific factor 3-like protein)(CPSF3-like protein)(Protein related to CPSF subunits of 68 kDa)(RC-68) [Source:UniProtKB/Swiss-Prot;Acc:Q5TA45]	CPSF3L		NM_017871	ENSG00000127054	Hs.6449	1p36.33	KNOWN	6.07133e-05	0.000815993	0.714217	1.29064	0.780252			0.106667	0.35382	0.00961649	0.0696488					12.869	20.2928	18.41	14.1428	14.383	12.3163	10.6657	12.0054	6.75058	19.8478	8.12449	10.315
Kh3nEVLgOe7V91VuVc	1780358	MGC10334	MGC10334	1	Homo sapiens hypothetical protein MGC10334 (MGC10334), mRNA.	NM_001029885.1	1857	+	1253803-1253852	ILMN_4647	ILMN_1681325	1	1260143	1264276	Glycolipid transfer protein domain-containing protein 1 [Source:UniProtKB/Swiss-Prot;Acc:Q5TA50]	GLTPD1	80772	XR_015127	ENSG00000224051		NA	KNOWN	0.01329	0.0504855	0.488193	1.15706	0.900302			0.326667	0.570282	0.237953	0.471696					9.63459	7.86884	7.10481	4.43549	7.62057	3.69121	4.54645	6.89806	4.39187	5.59794	5.95212	6.01361
NolJFOhIAeVFKN4ZSQ	5670392	TAS1R3	TAS1R3	1	PREDICTED: Homo sapiens taste receptor, type 1, member 3 (TAS1R3), mRNA.	XM_371210.4	3181	+	75506-75555	ILMN_43639	ILMN_1798875	1	1266726	1270687	Taste receptor type 1 member 3 Precursor (Sweet taste receptor T1R3) [Source:UniProtKB/Swiss-Prot;Acc:Q7RTX0]	TAS1R3	83756	XR_015130	ENSG00000169962		NA	KNOWN	0.847589	0.924392	-0.0404967	1.0009	1.01545			0.806667	0.903116	0.260896	0.498995					2.70444	1.78226	2.38195	1.80177	2.71969	1.65257	1.58706	2.34278	1.3867	2.51526	1.81345	2.08324
QEBlpooJJl9pKaFqXU	670497	DVL1	DVL1	1	Homo sapiens dishevelled, dsh homolog 1 (Drosophila) (DVL1), transcript variant 1, mRNA.	NM_004421.2	703	-	1265553-1265559:1265653-1265695	ILMN_20224	ILMN_1655632	1	1270659	1284492	Segment polarity protein dishevelled homolog DVL-1 (Dishevelled-1)(DSH homolog 1) [Source:UniProtKB/Swiss-Prot;Acc:O14640]	DVL1		NM_004421	ENSG00000107404	Hs.74375	1p36	KNOWN	0.0590495	0.159842	0.382641	1.04949	0.983511			0.166667	0.429167	0.0909715	0.26909					2.46495	2.02586	2.0752	2.23719	3.52327	2.27756	2.11975	2.66671	1.95274	1.77954	3.42967	2.82474
oqnqI716KKEdU0gfpI	2070692	MXRA8	MXRA8	1	Homo sapiens matrix-remodelling associated 8 (MXRA8), mRNA.	NM_032348.2	1762	-	1278395-1278444	ILMN_20155	ILMN_1809868	1	1288072	1296643	Matrix-remodeling-associated protein 8 Precursor (Limitrin) [Source:UniProtKB/Swiss-Prot;Acc:Q9BRK3]	MXRA8		NM_032348	ENSG00000162576	Hs.515687	1p36.33	KNOWN	0.443652	0.64979	0.160425	0.924663	0.932348			0.733333	0.888627	1	1					2.32203	2.73369	2.65825	2.03264	2.25427	2.56243	1.69568	4.44431	2.80636	7.34309	9.67473	2.66131
ulpUrKml3dXZCqlSeg	4810209	AURKAIP1	AURKAIP1	1	Homo sapiens aurora kinase A interacting protein 1 (AURKAIP1), mRNA.	NM_017900.1	208	+	190345-190394	ILMN_28786	ILMN_1700793	1	1309110	1310818	Aurora kinase A-interacting protein (AURKA-interacting protein) [Source:UniProtKB/Swiss-Prot;Acc:Q9NWT8]	AURKAIP1		NM_017900	ENSG00000175756	Hs.632515	1p36.33	KNOWN	3.62918e-05	0.000552188	0.728587	1.33057	0.715697			0.2	0.433203	0.00443532	0.0472039					11.5663	21.0731	14.5791	13.2625	16.391	16.3339	18.1193	21.6045	10.4327	15.79	16.3366	15.9157
NgugAICRnNgiQpUJWo	2140468	CCNL2	CCNL2	1	Homo sapiens cyclin L2 (CCNL2), mRNA.	NM_030937.2	1374	+	173156-173205	ILMN_139321	ILMN_1742236	1	1321092	1334718	Cyclin-L2 (Paneth cell-enhanced expression protein) [Source:UniProtKB/Swiss-Prot;Acc:Q96S94]	CCNL2	81669	NM_030937	ENSG00000221978	Hs.515704	1p36.33	KNOWN	0.996114	0.998269	-0.00102674	0.991451	1.00036			0.6	0.81074	0.934958	0.9727					2.72915	2.3054	2.18418	2.05994	3.88669	2.29924	3.15707	2.20732	1.81966	1.79773	2.25084	2.02107
Zhd_okKhRRvlwoquBQ	940382	LOC642393	LOC642393	1	PREDICTED: Homo sapiens similar to mitochondrial ribosomal protein L20, transcript variant 2 (LOC642393), mRNA.	XM_930777.1	532	-	115229-115277:115278-115278	ILMN_41363	ILMN_1716012	1	1337277	1342693	39S ribosomal protein L20, mitochondrial Precursor (L20mt)(MRP-L20) [Source:UniProtKB/Swiss-Prot;Acc:Q9BYC9]	MRPL20	55052	XM_930777	ENSG00000131586		NA	KNOWN	0.374402	0.587467	0.185603	1.07908	0.949211			0.326667	0.570282	0.128889	0.327204					4.35613	4.47983	3.7455	3.6525	6.1695	3.72388	3.81812	4.17016	5.91402	3.64121	5.03139	3.15225
fHhKAX1tuKiR9Uqlko	2370148	VWA1	VWA1	1	Homo sapiens von Willebrand factor A domain containing 1 (VWA1), transcript variant 1, mRNA.	NM_022834.3	2245	+	1365717-1365766	ILMN_4293	ILMN_1660554	1	1370909	1376145	von Willebrand factor A domain-containing protein 1 Precursor [Source:UniProtKB/Swiss-Prot;Acc:Q6PCB0]	VWA1	64856	NM_199121	ENSG00000179403	Hs.449009	1p36.33	KNOWN	0.796481	0.895915	-0.0543239	1.13559	1.04516			0.6	0.81074	0.848957	0.934236					6.1855	11.1449	8.49423	2.30013	6.14609	2.73949	15.5005	5.76679	8.5656	10.1027	6.87786	1.75039
fvokEtQnQIs4pZbokk	6270196	ATAD3B	ATAD3B	1	Homo sapiens ATPase family, AAA domain containing 3B (ATAD3B), mRNA.	NM_031921.4	359	+	1402569-1402593:1403887-1403911	ILMN_15482	ILMN_1809131	1	1407143	1431581	ATPase family AAA domain-containing protein 3B [Source:UniProtKB/Swiss-Prot;Acc:Q5T9A4]	ATAD3B		NM_031921	ENSG00000160072	Hs.23413	1p36.33	KNOWN	0.0479893	0.136219	0.399308	1.34752	0.93957			0.06	0.325263	0.237953	0.471696					8.27562	4.99088	4.33549	4.54892	4.46795	5.11586	6.79047	5.68187	3.85177	4.70069	4.54678	7.73918
rk5Vjf0RHrhXiIoqKI	3610148	ATAD3A	ATAD3A	1	Homo sapiens ATPase family, AAA domain containing 3A (ATAD3A), mRNA.	NM_018188.2	2460	+	1459776-1459825	ILMN_3490	ILMN_1738530	1	1447533	1470065	ATPase family AAA domain-containing protein 3A [Source:UniProtKB/Swiss-Prot;Acc:Q9NVI7]	ATAD3A		NM_018188	ENSG00000197785	Hs.23413	1p36.33	KNOWN	0.00764717	0.0330323	0.520469	1.46365	0.789909			0.166667	0.429167	0.070918	0.233626					26.7681	30.7342	9.90734	19.871	20.4843	27.9699	25.2425	23.6	9.74209	18.2013	22.6307	18.1123
H1_meFrTid9SlNm5_M	2260300	LOC647400	LOC647400		PREDICTED: Homo sapiens hypothetical protein LOC647400 (LOC647400), mRNA.	XM_942825.1	61			ILMN_45394	ILMN_1669304	1	1470159	1475833	Transmembrane protein C1orf70 [Source:UniProtKB/Swiss-Prot;Acc:Q5SV17]	C1orf70		XM_942825	ENSG00000205090		NA	KNOWN	0.621913	0.783953	0.103669	1.01255	1.0019			0.733333	0.888627	0.311045	0.564234					2.3542	1.86417	2.04267	2.42291	1.80152	1.86588	1.55758	2.03016	1.9727	3.25492	2.293	2.47899
cv7uR9WExe7fbuXl9U	1300735	SSU72	SSU72	1	Homo sapiens Ssu72 RNA polymerase II CTD phosphatase homolog (yeast) (SSU72), mRNA.	NM_014188.2	1163	-	1467006-1467055	ILMN_29116	ILMN_1664956	1	1477054	1510262	RNA polymerase II subunit A C-terminal domain phosphatase SSU72 (CTD phosphatase SSU72)(EC 3.1.3.16) [Source:UniProtKB/Swiss-Prot;Acc:Q9NP77]	SSU72	29101	NM_014188	ENSG00000160075	Hs.30026	1p36.33	KNOWN	5.07698e-05	0.000711246	0.719311	1.75598	0.766252			0.00666667	0.114444	0.0137226	0.0866461					167.483	244.625	111.729	92.5641	122.499	115.347	144.088	194.706	92.0843	103.373	93.5715	74.0011
iWdXmZSbXmQWSbXXks	830524	LOC643988	LOC643988	1	PREDICTED: Homo sapiens hypothetical protein LOC643988 (LOC643988), mRNA.	XM_927238.1	303	-	1524981-1525030	ILMN_32566	ILMN_1781677	1	1533392	1535476		RP11-345P4.5		XM_927238	ENSG00000228594		NA	KNOWN	0.256291	0.461778	0.235895	1.05223	0.987529			0.326667	0.570282	0.647494	0.83959					2.9606	2.28986	2.10292	1.73159	3.74053	3.36029	1.6136	2.15553	2.81494	4.985	2.73344	2.00636
Q4ILk0rlK620kIB5lQ	3310482	MIB2	MIB2	1	Homo sapiens mindbomb homolog 2 (Drosophila) (MIB2), mRNA.	NM_080875.1	2880	+	1554897-1554946	ILMN_9992	ILMN_1712009	1	1550801	1565990	E3 ubiquitin-protein ligase MIB2 (EC 6.3.2.-)(Mind bomb homolog 2)(Zinc finger ZZ type with ankyrin repeat domain protein 1)(Skeletrophin)(Novel zinc finger protein)(Novelzin)(Putative NF-kappa-B-activating protein 002N) [Source:UniProtKB/Swiss-Prot;Acc:Q96AX9]	MIB2	142678	NM_080875	ENSG00000197530	Hs.135805	1p36.33	KNOWN	0.00382135	0.0191721	0.557054	1.54262	0.880879			0.00666667	0.114444	0.149216	0.35761					10.4945	14.4337	9.70687	7.16979	12.2153	5.10253	5.54663	13.0164	6.18745	13.2253	9.15086	6.64031
ueVTkleJVEkLeU6lmo	2260725	MMP23B	MMP23B	1	Homo sapiens matrix metallopeptidase 23B (MMP23B), mRNA.	NM_006983.1	1	+	1557423-1557460:1557461-1557472	ILMN_3406	ILMN_1808107	1	1567560	1570029	Matrix metalloproteinase-23 Precursor (MMP-23)(EC 3.4.24.-)(Matrix metallopeptidase 21)(MMP-21)(Matrix metalloprotease 22)(MMP-22)(Femalysin)(MIFR-1) [Contains Matrix metalloproteinase-23, soluble form] [Source:UniProtKB/Swiss-Prot;Acc:O75900]	MMP23B	8510	NM_006983	ENSG00000189409	Hs.192316	1p36.3	KNOWN	0.397581	0.608191	0.176906	1.01133	0.991496			1	1	0.434242	0.676786					3.03144	3.78004	2.04048	2.34336	2.85039	3.35685	3.58425	2.56962	2.61769	3.83154	2.51593	2.88274
NKhZ_iS8gKCaiaiZCM	7380059	CDC2L2	CDC2L2	1	Homo sapiens cell division cycle 2-like 2 (PITSLRE proteins) (CDC2L2), transcript variant 3, mRNA.	NM_033528.1	563	-	1633652-1633701	ILMN_21258	ILMN_1711078	1	1571100	1655791	PITSLRE serine/threonine-protein kinase CDC2L2 (EC 2.7.11.22)(Cell division cycle 2-like protein kinase 2)(Galactosyltransferase-associated protein kinase p58/GTA)(CDK11) [Source:UniProtKB/Swiss-Prot;Acc:Q9UQ88]	CDC2L2	984	NM_024011	ENSG00000008128	Hs.651228	1p36.33	KNOWN	0.0134358	0.0509344	0.487524	1.29403	0.81555			0.106957	0.35382	0.0846615	0.258178					7.53398	12.7372	11.6922	10.869	10.7205	8.04839	5.60454	10.1108	4.57433	11.5279	6.9744	8.83976
60abGV06oA3Va4f0rU	3310274	SLC35E2	SLC35E2	1	Homo sapiens solute carrier family 35, member E2 (SLC35E2), mRNA.	NM_182838.1	1103	-		ILMN_8692	ILMN_1651209	1	1656277	1677431	solute carrier family 35, member E2 [Source:RefSeq peptide;Acc:NP_878258]	SLC35E2		NM_182838	ENSG00000215790	Hs.707620	1p36.33	KNOWN	0.0608216	0.163575	0.380202	1.19318	0.931328			0.151304	0.429167	0.222452	0.4584					2.52242	2.83016	3.9285	3.23719	4.1274	3.24957	3.09308	3.76903	3.35263	3.70602	3.07045	2.66242
H9bUEHeyJ3eRXxV.UU	240554	GNB1	GNB1	1	Homo sapiens guanine nucleotide binding protein (G protein), beta polypeptide 1 (GNB1), mRNA.	NM_002074.2	2971	-	1706696-1706745	ILMN_26098	ILMN_1760320	1	1716730	1822495	Guanine nucleotide-binding protein G(I)/G(S)/G(T) subunit beta-1 (Transducin beta chain 1) [Source:UniProtKB/Swiss-Prot;Acc:P62873]	GNB1		NM_002074	ENSG00000078369	Hs.430425	1p36.33	KNOWN	0.000709783	0.00528294	0.631533	1.50277	0.791185			0.00173913	0.114444	0.00750707	0.0634801					155.406	208.071	120.263	143.406	201.72	109.836	122.872	159.508	129.712	164.548	176.596	103.578
ookjjgopYQo6oShTYc	5420021	CALML6	CALML6	1	Homo sapiens calmodulin-like 6 (CALML6), mRNA.	NM_138705.2	898	+	1838318-1838367	ILMN_29310	ILMN_1739162	1	1846266	1848733	Calmodulin-like protein 6 (Calglandulin-like protein) [Source:UniProtKB/Swiss-Prot;Acc:Q8TD86]	CALML6		NM_138705	ENSG00000169885	Hs.85902	1p36.33	KNOWN	0.369621	0.583297	0.187435	0.997493	0.979496			0.844348	0.935138	0.247091	0.474434					3.04076	2.86763	2.86646	2.10225	2.26976	3.80549	3.9923	3.72412	2.76442	2.63297	2.37706	2.74187
lLalUMdBxRfsleuVfg	6180576	TMEM52	TMEM52	1	Homo sapiens transmembrane protein 52 (TMEM52), mRNA.	NM_178545.2	631	-	1839131-1839180	ILMN_3231	ILMN_1668246	1	1849029	1850740	Transmembrane protein 52 Precursor [Source:UniProtKB/Swiss-Prot;Acc:Q8NDY8]	TMEM52	339456	NM_178545	ENSG00000178821	Hs.123423	1p36.33	KNOWN	0.479429	0.679792	0.148249	1.02265	0.99351			0.550435	0.798518	1	1					3.04891	3.5054	2.65135	2.37014	4.07969	3.61589	4.40482	4.1799	4.51836	3.57548	2.19986	3.03952
fQlSoTUIkVdeIVSHSA	5360370	LOC339457	LOC339457	1	Homo sapiens hypothetical protein LOC339457 (LOC339457), mRNA.	NM_001003808.1	2600	-	1843362-1843411	ILMN_25308	ILMN_1749317	1	1853396	1859368	Uncharacterized protein C1orf222 [Source:UniProtKB/Swiss-Prot;Acc:Q69YW0]	C1orf222		NM_001003808	ENSG00000205073	Hs.259619	1p36.33	KNOWN	0.698241	0.835719	0.0815867	1.00716	0.992861			0.550435	0.798518	0.574293	0.786757					1.93242	2.71023	2.4456	2.31725	1.95699	1.99372	2.20195	1.90847	2.49204	2.06465	1.92588	1.98586
3KDi94l5J6rrpJ4bX8	3870369	LOC642155	LOC642155		PREDICTED: Homo sapiens hypothetical protein LOC642155 (LOC642155), mRNA.	XM_936307.1	207			ILMN_44791	ILMN_1665007	1	1884752	1935276	Uncharacterized protein KIAA1751 [Source:UniProtKB/Swiss-Prot;Acc:Q9C0B2]	KIAA1751	85452	XM_936307	ENSG00000142609		NA	KNOWN	0.592161	0.76312	0.112563	1.01541	1.00182			0.311304	0.570282	0.538245	0.75523					2.47213	2.01063	1.98643	2.17855	2.07658	2.00928	2.07238	2.20397	2.80619	2.61671	2.51524	1.88372
iSklYheRI4KJIr3hYg	2490025	GABRD	GABRD	1	Homo sapiens gamma-aminobutyric acid (GABA) A receptor, delta (GABRD), mRNA.	NM_000815.2	1584	+	1951786-1951835	ILMN_22124	ILMN_1779742	1	1950768	1962192	Gamma-aminobutyric acid receptor subunit delta Precursor (GABA(A) receptor subunit delta) [Source:UniProtKB/Swiss-Prot;Acc:O14764]	GABRD	2563	NM_000815	ENSG00000187730	Hs.113882	c(\1p\", \"1p36.3\")"	KNOWN	0.506274	0.700804	-0.139416	0.951985	1.03955			0.106957	0.35382	0.0596758	0.208442					2.36187	1.98636	1.7723	1.97932	3.67081	2.16827	2.13867	2.08995	1.91807	2.05223	2.06571	1.7393
EruJqh64u7nt9IiIIk	4780626	PRKCZ	PRKCZ	1	Homo sapiens protein kinase C, zeta (PRKCZ), transcript variant 3, mRNA.	NM_001033582.1	121	+	2026135-2026184	ILMN_21634	ILMN_1666689	1	1981909	2116832	Protein kinase C zeta type (EC 2.7.11.13)(nPKC-zeta) [Source:UniProtKB/Swiss-Prot;Acc:Q05513]	PRKCZ	5590	NM_001033582	ENSG00000067606	Hs.496255	1p36.33-p36.2	KNOWN	0.905534	0.953882	0.0250115	0.979023	1.00241			0.353043	0.596123	0.851719	0.934236					2.72719	2.61143	2.6832	2.75529	2.34348	2.55997	1.74761	2.84243	2.31136	3.38967	1.90054	2.5044
ZiCpSdZmpNNXFI_Lv8	6100477	C1orf86	C1orf86	1	Homo sapiens chromosome 1 open reading frame 86 (C1orf86), mRNA.	NM_182533.1	2128	-	2105815-2105864	ILMN_2880	ILMN_1726989	1	2115917	2132537	Uncharacterized protein C1orf86 [Source:UniProtKB/Swiss-Prot;Acc:Q6NZ36]	C1orf86		NM_182533	ENSG00000162585	Hs.107101	1p36.33	KNOWN	0.00664092	0.0295616	0.528242	1.7254	0.763367			0.0269565	0.198323	0.18607	0.402656					17.0569	11.3278	9.10205	10.1053	10.2784	13.4009	6.6686	14.1597	4.5468	23.2018	8.93137	9.79249
raq297l9STfsSQNeHY	4220408	SKI	SKI	1	Homo sapiens v-ski sarcoma viral oncogene homolog (avian) (SKI), mRNA.	NM_003036.1	3396	+	2229201-2229250	ILMN_440	ILMN_1710598	1	2160134	2241652	Ski oncogene (C-ski) [Source:UniProtKB/Swiss-Prot;Acc:P12755]	SKI	6497	NM_003036	ENSG00000157933	Hs.656507	1q22-q24	KNOWN	0.000872878	0.00618468	0.623305	1.18982	0.883685			0.0582609	0.325263	0.00797954	0.0634801					4.53547	3.7681	2.92682	3.85892	3.85862	3.3117	4.04153	4.70533	2.07004	3.92468	4.65889	3.16046
H6UlFU7XoIKV4JdCSc	4200437	MORN1	MORN1	1	Homo sapiens MORN repeat containing 1 (MORN1), mRNA.	NM_024848.1	1419	-	2242728-2242777	ILMN_13540	ILMN_1655161	1	2252696	2356219	MORN repeat-containing protein 1 [Source:UniProtKB/Swiss-Prot;Acc:Q5T089]	MORN1	79906	NM_024848	ENSG00000116151	Hs.642701	1p36.33-p36.32	KNOWN	0.830364	0.913833	-0.0451359	1.00513	1.01061			0.694545	0.883187	0.461149	0.694544					2.31494	2.89516	1.76739	2.63282	2.64207	1.936	2.13099	2.03699	2.74974	2.54586	1.66276	2.73676
Z.dGjoPctJ5KaglKas	5130630	RER1	RER1	1	Homo sapiens RER1 retention in endoplasmic reticulum 1 homolog (S. cerevisiae) (RER1), mRNA.	NM_007033.2	990	+	2324636-2324685	ILMN_16490	ILMN_1812067	1	2323214	2336874	Protein RER1 [Source:UniProtKB/Swiss-Prot;Acc:O15258]	RER1	11079	NM_007033	ENSG00000157916	Hs.525527	1p36	KNOWN	4.21232e-05	0.000619367	0.724515	1.52276	0.7342			0.00600791	0.114444	0.00797954	0.0634801					19.3563	23.7281	19.117	13.991	27.1855	12.0176	24.2541	13.8206	10.2046	17.073	18.0731	15.4597
rFGUV3kU5cJd7QdUBs	6040561	PLCL4	PLCL4	1	PREDICTED: Homo sapiens phospholipase C-like 4, transcript variant 2 (PLCL4), mRNA.	XM_933988.1	4477	+	2427013-2427062	ILMN_31594	ILMN_1706872	1	2398898	2436969	1-phosphatidylinositol-4,5-bisphosphate phosphodiesterase eta-2 (EC 3.1.4.11)(Phosphoinositide phospholipase C)(Phospholipase C-eta-2)(PLC-eta2)(Phosphoinositide phospholipase C-like 4)(Phospholipase C-like protein 4)(PLC-L4) [Source:UniProtKB/Swiss-Prot;Acc:O75038]	PLCH2		XM_933988	ENSG00000149527		NA	KNOWN	0.660333	0.810188	-0.0924345	0.992647	1.00754			0.802688	0.903116	0.848957	0.934236					2.48566	2.49216	2.12366	2.54186	3.08814	2.38583	2.52853	2.77641	2.32785	1.93684	2.09896	2.25587
W30m030LGK1SWLimeQ	2470563	PANK4	PANK4	1	Homo sapiens pantothenate kinase 4 (PANK4), mRNA.	NM_018216.1	2291	-	2430136-2430145:2430146-2430185	ILMN_26703	ILMN_1743910	1	2439975	2458050	Pantothenate kinase 4 (EC 2.7.1.33)(Pantothenic acid kinase 4)(hPanK4) [Source:UniProtKB/Swiss-Prot;Acc:Q9NVE7]	PANK4		NM_018216	ENSG00000157881	Hs.26156	1p36.32	KNOWN	5.3869e-05	0.000744159	0.717635	1.29844	0.855127			0.00284585	0.114444	0.0307823	0.144653					8.00687	6.57307	4.81558	6.41566	9.24351	5.64766	8.23442	7.89574	5.66392	4.57717	5.14023	3.6455
Ko9d7uro5u6kYf7HSA	5960040	HES5	HES5	1	Homo sapiens hairy and enhancer of split 5 (Drosophila) (HES5), mRNA.	NM_001010926.1	1180	-	2450120-2450169	ILMN_17780	ILMN_1794742	1	2460186	2461684	Transcription factor HES-5 (Hairy and enhancer of split 5) [Source:UniProtKB/Swiss-Prot;Acc:Q5TA89]	HES5	388585	NM_001010926	ENSG00000197921	Hs.57971	1p36.32	KNOWN	0.0315087	0.0991685	0.430931	1.97657	0.772604			0.0191304	0.171667	0.495228	0.72831					3.28466	7.93797	2.37679	2.60398	3.6988	4.23304	2.70694	2.97358	2.12811	2.12506	2.97347	1.92592
rJQp6Hq_nku678ujFE	3190551	TNFRSF14	TNFRSF14	1	Homo sapiens tumor necrosis factor receptor superfamily, member 14 (herpesvirus entry mediator) (TNFRSF14), mRNA.	NM_003820.2	1542	-	2479265-2479314	ILMN_3329	ILMN_1697409	1	2487078	2495265	Tumor necrosis factor receptor superfamily member 14 Precursor (Herpesvirus entry mediator A)(Tumor necrosis factor receptor-like 2)(TR2) [Source:UniProtKB/Swiss-Prot;Acc:Q92956]	TNFRSF14	8764	NM_003820	ENSG00000157873	Hs.512898	1p36.32	KNOWN	0.294976	0.505469	0.218084	2.33573	0.80616			0.0681423	0.342907	0.636828	0.83959					3.10452	40.0146	22.2487	7.25401	1.87854	7.52137	2.79564	23.4154	8.06691	24.2215	8.15812	3.05496
Nurq7hJKJPlN_hATpQ	6250338	C1orf93	C1orf93	1	Homo sapiens chromosome 1 open reading frame 93 (C1orf93), mRNA.	NM_152371.1	2342	+	2512395-2512444	ILMN_12752	ILMN_1732347	1	2518235	2522906	Uncharacterized protein C1orf93 [Source:UniProtKB/Swiss-Prot;Acc:Q8TBF2]	C1orf93		NM_152371	ENSG00000157870	Hs.462033	1p36.32	KNOWN	0.453844	0.658538	0.156906	1.0737	0.978959			0.40917	0.66896	0.387594	0.635241					12.6929	13.2852	8.11231	8.69857	15.2189	10.6144	11.5256	12.3831	22.6734	12.6483	12.1797	6.9282
x99NBzlSu65q1xaVi8	2060187	MELL1	MELL1	1	Homo sapiens mel transforming oncogene-like 1 (MELL1), mRNA.	NM_033467.2	2305	-	2512903-2512932:2513231-2513250	ILMN_17595	ILMN_1718488	1	2522081	2564429	Membrane metallo-endopeptidase-like 1 (EC 3.4.24.11)(Membrane metallo-endopeptidase-like 2)(Neprilysin-2)(Neprilysin II)(NL2)(NEPII)(NEP2(m)) [Contains Membrane metallo-endopeptidase-like 1, soluble form(Neprilysin-2 secreted)(NEP2(s))] [Source:UniProtKB/Swiss-Prot;Acc:Q495T6]	MMEL1		NM_033467	ENSG00000142606	Hs.591453	1p36	KNOWN	0.642371	0.798669	-0.0976544	0.871547	1.18493			0.858182	0.940348	0.452302	0.68859					2.8634	2.67083	2.73884	1.82806	3.78364	2.23399	2.3328	1.94225	4.04617	1.8694	5.68782	1.98812
NoQoRUqXX57qopnjQA	670674	LOC391205	LOC391205	1	PREDICTED: Homo sapiens hypothetical LOC391205 (LOC391205), mRNA.	XM_372838.3	174	-	2566648-2566697	ILMN_32760	ILMN_1717406	1	2572807	2706280	Tetratricopeptide repeat protein 34 (TPR repeat protein 34) [Source:UniProtKB/Swiss-Prot;Acc:A8MYJ7]	TTC34	391205	XM_936218	ENSG00000215912		NA	KNOWN	0.919967	0.961241	0.0211769	0.995396	0.9969			0.694545	0.883187	0.677084	0.849868					4.07663	2.23333	1.93116	2.41151	1.90253	2.24161	2.51211	2.01531	2.04192	3.20913	2.4979	2.15514
WqrgVyVSf6ijvQwKFA	6980184	ARPM2	ARPM2	1	Homo sapiens actin-related protein M2 (ARPM2), mRNA.	NM_080431.3	1345	+	2929270-2929319	ILMN_137382	ILMN_1740248	1	2938046	2939465	Actin-related protein T2 (ARP-T2)(Actin-related protein M2) [Source:UniProtKB/Swiss-Prot;Acc:Q8TDY3]	ACTRT2	140625	NM_080431	ENSG00000169717	Hs.236635	1p36.32	KNOWN	0.0199971	0.0695827	0.46224	1.01838	0.980218		0.986002	0.112366	0.35382	0.0384246	0.161056					1.66747	2.67957	3.45664	1.94226	1.86338	2.45932	2.02736	2.67008	2.1335	2.26937	2.24434	2.57416
9K0eiUbaLeiT9FU0FE	4260414	PRDM16	PRDM16	1	Homo sapiens PR domain containing 16 (PRDM16), transcript variant 1, mRNA.	NM_022114.2	3853	+	3340180-3340229	ILMN_13380	ILMN_1697631	1	2985744	3355185	PR domain zinc finger protein 16 (PR domain-containing protein 16)(Transcription factor MEL1) [Source:UniProtKB/Swiss-Prot;Acc:Q9HAZ2]	PRDM16	63976	NM_022114	ENSG00000142611	Hs.99500	1p36.23-p33	KNOWN	0.787451	0.88952	-0.0567884	0.96714	0.986903		1.08984	0.0832298	0.342907	0.571924	0.786757					2.66736	2.20545	1.9676	2.00673	2.02134	2.15599	2.43586	2.74031	2.71437	2.1236	2.23646	2.90922
ZloqKoVpKiP2v_K.cA	3060291	ARHGEF16	ARHGEF16	1	Homo sapiens Rho guanine exchange factor (GEF) 16 (ARHGEF16), mRNA.	NM_014448.2	2112	+	3387466-3387515	ILMN_3096	ILMN_1669928	1	3371147	3397677	Rho guanine nucleotide exchange factor 16 [Source:UniProtKB/Swiss-Prot;Acc:Q5VV41]	ARHGEF16	27237	NM_014448	ENSG00000130762	Hs.87435	1p36.3	KNOWN	0.709574	0.841981	0.0783838	1.34744	0.908813			0.302654	0.570282	0.373029	0.621443					12.9884	26.7743	28.5542	4.56954	11.4695	7.985	18.4303	4.41824	18.662	5.66414	6.94691	10.5899
K5Knl0gnp6odyXe70w	6380360	FAM79A	FAM79A	1	Homo sapiens family with sequence similarity 79, member A (FAM79A), mRNA.	NM_182752.3	2306	+	3536433-3536482	ILMN_27261	ILMN_1727479	1	3541556	3546689	Tumor protein p63-regulated gene 1-like protein (Mossy fiber terminal-associated vertebrate-specific presynaptic protein)(Protein FAM79A) [Source:UniProtKB/Swiss-Prot;Acc:Q5T0D9]	TPRG1L	127262	NM_182752	ENSG00000158109	Hs.20529	1p36.32	KNOWN	0.00371486	0.0187818	0.558462	1.36719	0.77169			0.0969697	0.35382	0.0019445	0.0294667					63.3721	122.002	54.1584	51.0051	58.0355	48.5838	51.4964	43.3438	28.7384	50.6261	52.8064	40.6952
lf5Lnd3uek.CaIdjpU	4260215	WDR8	WDR8	1	Homo sapiens WD repeat domain 8 (WDR8), mRNA.	NM_017818.2	1319	-	3537487-3537536	ILMN_13303	ILMN_1711166	1	3547332	3566671	WD repeat-containing protein 8 [Source:UniProtKB/Swiss-Prot;Acc:Q9P2S5]	WDR8	49856	NM_017818	ENSG00000116213	Hs.31714	1p36.3	KNOWN	0.00752798	0.0326377	0.521344	1.21117	0.837996			0.0814229	0.342907	0.0523235	0.191594					21.5622	23.2492	14.1259	20.3606	16.1729	11.027	14.946	18.8266	18.3698	32.5618	11.4118	14.3067
B9heVh5ClZCSVNCii8	5490176	TP73	TP73	1	Homo sapiens tumor protein p73 (TP73), mRNA.	NM_005427.1	1950	+	3639432-3639481	ILMN_17819	ILMN_1778188	1	3569129	3650467	Tumor protein p73 (p53-like transcription factor)(p53-related protein) [Source:UniProtKB/Swiss-Prot;Acc:O15350]	TP73	7161	NM_005427	ENSG00000078900	Hs.697294	1p36.3	KNOWN	0.289247	0.499266	-0.220624	0.985116	1.00889			0.40917	0.66896	0.46682	0.698716					3.24298	2.47105	2.06109	1.88116	2.02947	2.06215	2.86681	2.37807	1.74522	1.99651	2.30362	2.02237
uKX14UkDUIKoXULKVI	5860368	CCDC27	CCDC27	1	Homo sapiens coiled-coil domain containing 27 (CCDC27), mRNA.	NM_152492.1	2012	+	3677904-3677947:3677948-3677953	ILMN_24823	ILMN_1811167	1	3668962	3688209	Coiled-coil domain-containing protein 27 [Source:UniProtKB/Swiss-Prot;Acc:Q2M243]	CCDC27	148870	NM_152492	ENSG00000162592	Hs.348700	1p36.32	KNOWN	0.806474	0.901143	0.0516047	1.01776	0.992819			0.606087	0.81074	0.46682	0.698716					2.91705	3.67839	1.71256	2.42727	2.27846	2.91148	2.47711	2.57071	1.60894	2.45604	3.59608	2.92515
0exLTuUbBJt6tLhoR8	6980195	LRRC47	LRRC47	1	Homo sapiens leucine rich repeat containing 47 (LRRC47), mRNA.	NM_020710.1	2429	-	3686813-3686862	ILMN_18678	ILMN_1668484	1	3696784	3713068	Leucine-rich repeat-containing protein 47 [Source:UniProtKB/Swiss-Prot;Acc:Q8N1G4]	LRRC47	57470	NM_020710	ENSG00000130764	Hs.268488	1p36.32	KNOWN	3.43898e-05	0.000531511	0.730041	1.48719	0.7642			0.02	0.171667	0.00222462	0.0327356					35.2298	22.8285	17.8574	17.8751	17.7407	17.9111	36.0629	18.6515	18.5336	28.9073	21.3844	17.8819
6V0ABLdcFJTVde6i4k	6400315	GlyBP	GlyBP	1	Homo sapiens glycine-, glutamate-, thienylcyclohexylpiperidine-binding protein (GlyBP), mRNA.	NM_014704.1	4095	-	3720772-3720821	ILMN_7171	ILMN_1681123	1	3731344	3773797	Uncharacterized protein KIAA0562 [Source:UniProtKB/Swiss-Prot;Acc:O60308]	KIAA0562		NM_014704	ENSG00000116198	Hs.133089	1p36.32	KNOWN	0.12331	0.275212	0.316425	1.02086	0.99519			0.206087	0.433203	0.767498	0.891004					3.59717	2.09784	2.46773	2.61037	2.72223	3.20387	3.3091	2.58313	1.99333	3.00056	2.79324	1.92895
TqTaSeBXnW_tJvHNN0	1050221	DFFB	DFFB	1	Homo sapiens DNA fragmentation factor, 40kDa, beta polypeptide (caspase-activated DNase) (DFFB), transcript variant 2, mRNA.	NM_001004286.1	2711	+	3791514-3791563	ILMN_14817	ILMN_1678962	1	3773845	3801993	DNA fragmentation factor subunit beta (EC 3.-.-.-)(DNA fragmentation factor 40 kDa subunit)(DFF-40)(Caspase-activated deoxyribonuclease)(Caspase-activated DNase)(CAD)(Caspase-activated nuclease)(CPAN) [Source:UniProtKB/Swiss-Prot;Acc:O76075]	DFFB		NM_004402	ENSG00000169598	Hs.133089	1p36.3	KNOWN	0.0080033	0.0342042	0.517923	1.236	0.782175			0.151304	0.429167	0.010787	0.0769942					6.89374	9.53349	9.56577	12.0357	6.84878	9.89882	8.12316	8.39497	6.01288	6.85574	9.81906	5.96333
ZE446fi0nkqS6nw4io	3130288	C1orf174	C1orf174	1	Homo sapiens chromosome 1 open reading frame 174 (C1orf174), mRNA.	NM_207356.1	1403	-	3795762-3795811	ILMN_3872	ILMN_1781061	1	3805703	3816857	UPF0688 protein C1orf174 [Source:UniProtKB/Swiss-Prot;Acc:Q8IYL3]	C1orf174	339448	NM_207356	ENSG00000198912	Hs.103939	1p36.32	KNOWN	1.98365e-05	0.000354655	0.744394	1.62426	0.735642			0.00608696	0.114444	0.0090223	0.0696488					55.1732	94.1604	64.37	57.2728	38.3451	39.913	34.9198	83.8807	19.8875	66.8757	42.4761	54.9207
ElG9E.GyevnxAal4lU	240239	AJAP1	AJAP1	1	Homo sapiens adherens junction associated protein 1 (AJAP1), mRNA.	NM_018836.2	2762	+	4743550-4743599	ILMN_22889	ILMN_1723521	1	4715105	4843851	Adherens junction-associated protein 1 (Membrane protein shrew-1) [Source:UniProtKB/Swiss-Prot;Acc:Q9UKB5]	AJAP1		NM_018836	ENSG00000196581	Hs.25924	1p36.32	KNOWN	0.521072	0.712494	0.134646	0.924641	0.897409		0.921713	0.914783	0.961455	0.149216	0.35761			0.782609	0.782609	3.69414	2.11675	2.03342	4.88488	1.85599	1.4591	1.62842	2.75426	2.10012	2.52747	2.98809	2.57183
xik.5uCtNxS4qfirhs	2650474	NPHP4	NPHP4	1	Homo sapiens nephronophthisis 4 (NPHP4), mRNA.	NM_015102.2	4515	-	5845894-5845911:5845912-5845943	ILMN_17800	ILMN_1808417	1	5922870	6052531	Nephrocystin-4 (Nephroretinin) [Source:UniProtKB/Swiss-Prot;Acc:O75161]	NPHP4	261734	NM_015102	ENSG00000131697	Hs.462348	1p36.22	KNOWN	0.000139096	0.00151964	0.689127	1.2555	0.854815		0.757715	0.0112253	0.144526	0.00511913	0.0519829					5.26656	9.42035	5.79811	5.02485	3.82758	3.64977	3.76415	4.27424	5.78327	4.14179	4.38035	6.03973
BjSfec8WFVfTnlXplw	2570551	KCNAB2	KCNAB2	1	Homo sapiens potassium voltage-gated channel, shaker-related subfamily, beta member 2 (KCNAB2), transcript variant 1, mRNA.	NM_003636.2	2941	+	6082880-6082929	ILMN_7213	ILMN_1725496	1	6051526	6161253	Voltage-gated potassium channel subunit beta-2 (K(+) channel subunit beta-2)(Kv-beta-2)(HKvbeta2) [Source:UniProtKB/Swiss-Prot;Acc:Q13303]	KCNAB2		NM_003636	ENSG00000069424	Hs.440497	1p36.3	KNOWN	0.386744	0.59889	0.180935	1.08231	0.980917		0.91151	0.133333	0.403922	0.530544	0.75523					2.43513	2.93153	2.7833	3.41209	2.20492	3.54465	3.04293	2.62609	2.91944	2.407	2.24179	4.3154
0lRqKehIp7JQRDRfx8	6860019	CHD5	CHD5	1	Homo sapiens chromodomain helicase DNA binding protein 5 (CHD5), mRNA.	NM_015557.1	9541	-	6084495-6084544	ILMN_26787	ILMN_1698148	1	6161853	6240183	Chromodomain-helicase-DNA-binding protein 5 (CHD-5)(EC 3.6.1.-)(ATP-dependent helicase CHD5) [Source:UniProtKB/Swiss-Prot;Acc:Q8TDI0]	CHD5		NM_015557	ENSG00000116254	Hs.522898	1p36.31	KNOWN	0.747023	0.865251	-0.067916	1.05205	1.01415					0.643345	0.83959					3.19776	2.35031	2.84056	2.36304	2.85121	2.51525	2.12669	1.75306	2.5465	3.40447	1.4606	2.4082
ueYvkyegvQ50tcX6dU	6980082	RPL22	RPL22	1	Homo sapiens ribosomal protein L22 (RPL22), mRNA.	NM_000983.3	1557	-	6168145-6168194	ILMN_10289	ILMN_1653444	1	6245081	6259679	60S ribosomal protein L22 (Epstein-Barr virus small RNA-associated protein)(EBER-associated protein)(EAP)(Heparin-binding protein HBp15) [Source:UniProtKB/Swiss-Prot;Acc:P35268]	RPL22	6146	NM_000983	ENSG00000116251	Hs.515329	1p36.31	KNOWN	0.00499135	0.023603	0.543442	1.1471	0.731878					0.0162759	0.0943045					120.378	105.751	86.428	144.115	71.0077	59.9269	63.7419	128.418	69.0735	90.3817	77.2923	47.958
BS8QfZ5.VAdeSV14tY	6650168	C1orf188	C1orf188	1	Homo sapiens chromosome 1 open reading frame 188 (C1orf188), mRNA.	NM_173795.2	2838	+	6203270-6203319	ILMN_17081	ILMN_1789088	1	6266189	6281351	RING finger protein 207 [Source:UniProtKB/Swiss-Prot;Acc:Q6ZRF8]	C1orf188		NM_173795	ENSG00000158286		NA	KNOWN	0.14036	0.302159	0.303421	3.29819	0.897544					0.806542	0.915013					21.2771	24.4339	6.88311	6.05637	5.80403	9.00771	6.93206	11.9592	2.35867	3.85229	6.96085	4.62779
QXaXd7TnqC5cd3qUec	1660187	ICMT	ICMT	1	Homo sapiens isoprenylcysteine carboxyl methyltransferase (ICMT), transcript variant 1, mRNA.	NM_012405.2	3268	-	6204053-6204102	ILMN_137648	ILMN_1723021	1	6281253	6296044	Protein-S-isoprenylcysteine O-methyltransferase (EC 2.1.1.100)(Isoprenylcysteine carboxylmethyltransferase)(Prenylcysteine carboxyl methyltransferase)(pcCMT)(Prenylated protein carboxyl methyltransferase)(PPMT) [Source:UniProtKB/Swiss-Prot;Acc:O60725]	ICMT	23463	NM_012405	ENSG00000116237	Hs.515688	1p36.21	KNOWN	0.041744	0.122521	0.410097	1.23981	0.662354					0.00115395	0.0231968					13.9462	17.4898	16.2234	22.5371	13.5879	8.81385	13.7649	17.3874	9.08182	13.6513	15.4573	6.14806
Z3mbepMNRVR3J1FxEY	5390450	HES3	HES3	1	Homo sapiens hairy and enhancer of split 3 (Drosophila) (HES3), mRNA.	NM_001024598.1	993	+	6228320-6228369	ILMN_20919	ILMN_1696055	1	6303646	6305638	Transcription factor HES-3 (Hairy and enhancer of split 3) [Source:UniProtKB/Swiss-Prot;Acc:Q5TGS1]	HES3		NM_001024598	ENSG00000173673	Hs.532677	1p36.31	KNOWN	0.966078	0.983661	-0.00896447	0.960962	0.982055					0.070918	0.233626					2.03843	2.38429	2.1916	2.44803	1.7635	2.23992	2.17884	1.94016	1.99672	2.43466	3.60091	3.01449
uqKsSKt3CRKrvSJWBA	940072	GPR153	GPR153	1	Homo sapiens G protein-coupled receptor 153 (GPR153), mRNA.	NM_207370.1	2562	-	6231463-6231512	ILMN_3381	ILMN_1757961	1	6307406	6321035	Probable G-protein coupled receptor 153 (G-protein coupled receptor PGR1) [Source:UniProtKB/Swiss-Prot;Acc:Q6NV75]	GPR153		NM_207370	ENSG00000158292	Hs.531581	1p36.31	KNOWN	0.608355	0.773768	0.1077	1.06016	0.997263					1	1					2.40738	2.77984	2.17623	1.81916	2.06825	2.21105	2.25975	4.08736	2.95972	3.01162	2.89216	2.15671
x3k3jXqO1yUU6f1J4k	2260220	ACOT7	ACOT7	1	Homo sapiens acyl-CoA thioesterase 7 (ACOT7), transcript variant hBACHd, mRNA.	NM_181866.2	68	-	6341474-6341492:6341493-6341523	ILMN_3201	ILMN_1784756	1	6324333	6453826	Cytosolic acyl coenzyme A thioester hydrolase (EC 3.1.2.2)(Long chain acyl-CoA thioester hydrolase)(Acyl-CoA thioesterase 7)(CTE-IIa)(CTE-II)(Brain acyl-CoA hydrolase) [Source:UniProtKB/Swiss-Prot;Acc:O00154]	ACOT7	11332	NM_181866	ENSG00000097021	Hs.126137	1p36	KNOWN	0.840824	0.920967	0.0423163	1.15888	1.02668					0.72343	0.86854					2.16675	2.96107	2.6222	2.28319	2.40505	2.94615	3.85502	4.34487	2.27315	3.04416	2.61073	2.3012
69LhcKElIkcJ56gVN4	5270594	HES2	HES2	1	Homo sapiens hairy and enhancer of split 2 (Drosophila) (HES2), mRNA.	NM_019089.3	3734	-	6398357-6398406	ILMN_15240	ILMN_1709870	1	6472478	6484730	Transcription factor HES-2 (Hairy and enhancer of split 2) [Source:UniProtKB/Swiss-Prot;Acc:Q9Y543]	HES2		NM_019089	ENSG00000069812	Hs.118727	1p36.31	KNOWN	0.0411278	0.121057	0.411229	3.33045	0.904146					0.187225	0.402656					2.89743	13.2567	4.00254	2.25457	2.38147	2.56534	5.20865	3.07461	1.94604	2.77319	2.29985	2.33446
lVqXT981WUKv13S0.s	6560373	ESPN	ESPN	1	Homo sapiens espin (ESPN), mRNA.	NM_031475.1	3218	+	6443278-6443327	ILMN_7287	ILMN_1710896	1	6484848	6521430	Espin (Ectoplasmic specialization protein)(Autosomal recessive deafness type 36 protein) [Source:UniProtKB/Swiss-Prot;Acc:B1AK53]	ESPN	83715	NM_031475	ENSG00000187017	Hs.725171	1p36.31	KNOWN	0.707472	0.840801	0.0789766	1.54888	0.963271					0.889705	0.956939					4.22845	5.72382	4.49366	2.03085	2.90709	4.39954	1.77043	2.0329	4.12674	2.32632	3.45412	2.17117
EtiKq4IT90H3aWi.p4	620040	TNFRSF25	TNFRSF25	1	Homo sapiens tumor necrosis factor receptor superfamily, member 25 (TNFRSF25), transcript variant 10, mRNA.	NM_148973.1	1228	-	6443843-6443892	ILMN_14916	ILMN_1723900	1	6521211	6526268	Tumor necrosis factor receptor superfamily member 25 Precursor (WSL-1 protein)(Apoptosis-mediating receptor DR3)(Apoptosis-mediating receptor TRAMP)(Death domain receptor 3)(WSL protein)(Apoptosis-inducing receptor AIR)(Apo-3)(Lymphocyte-associated receptor of death)(LARD) [Source:UniProtKB/Swiss-Prot;Acc:Q93038]	TNFRSF25		NM_148973	ENSG00000215788		NA	KNOWN	0.434361	0.641596	0.163671	0.715901	0.93937					0.889705	0.956939					19.3205	9.30545	11.8518	8.13014	18.2412	7.43555	12.6313	15.9053	13.4729	25.4476	8.13561	9.16113
chohe7t48iKXuk_k7o	6840228	PLEKHG5	PLEKHG5	1	Homo sapiens pleckstrin homology domain containing, family G (with RhoGef domain) member 5 (PLEKHG5), transcript variant 2, mRNA.	NM_198681.1	408	-	6502199-6502248	ILMN_12403	ILMN_1780047	1	6526152	6580069	Pleckstrin homology domain-containing family G member 5 (Guanine nucleotide exchange factor 720)(GEF720) [Source:UniProtKB/Swiss-Prot;Acc:O94827]	PLEKHG5		NM_198681	ENSG00000171680	Hs.284232	1p36.31	KNOWN	0.53602	0.723784	-0.129892	0.96441	1.00862					0.275614	0.516121					2.21379	2.40136	2.46957	3.05665	2.43851	2.14114	1.87768	1.82504	2.00608	2.87189	2.2937	2.21211
0q1JrefX6JS7o68SVM	990039	NOL9	NOL9	1	Homo sapiens nucleolar protein 9 (NOL9), mRNA.	NM_024654.3	2575	-	6508004-6508053	ILMN_27370	ILMN_1789849	1	6585222	6614595	Nucleolar protein 9 [Source:UniProtKB/Swiss-Prot;Acc:Q5SY16]	NOL9	79707	NM_024654	ENSG00000162408	Hs.59425	1p36.31	KNOWN	0.00228994	0.0128797	0.581653	1.25408	0.765289					0.00654731	0.0593514					11.4401	9.47259	3.97029	11.3269	4.566	4.77891	7.97511	8.0531	6.04772	7.37617	7.04136	7.05615
Hmn2urP95cLnG413lk	6350008	TAS1R1	TAS1R1	1	Homo sapiens taste receptor, type 1, member 1 (TAS1R1), transcript variant 2, mRNA.	NM_138697.2	2405	+	6562110-6562159	ILMN_783	ILMN_1805197	1	6615338	6639816	Taste receptor type 1 member 1 Precursor (G-protein coupled receptor 70) [Source:UniProtKB/Swiss-Prot;Acc:Q7RTX1]	TAS1R1	80835	NM_177541	ENSG00000173662	Hs.124574	1p36.23	KNOWN	0.39841	0.60899	0.176601	1.0498	0.994256					0.636828	0.83959					1.64247	3.6846	1.95798	1.81565	2.18272	1.86423	2.14436	2.05476	2.16769	2.03825	1.58824	2.03047
cJUfpVFXQwFu6f6Hds	1850148	HKR3	HKR3	1	Homo sapiens GLI-Kruppel family member HKR3 (HKR3), mRNA.	NM_005341.1	2240	+	6571877-6571926	ILMN_29232	ILMN_1801101	1	6640061	6649339	Zinc finger and BTB domain-containing protein 48 (Krueppel-related zinc finger protein 3)(Protein HKR3) [Source:UniProtKB/Swiss-Prot;Acc:P10074]	ZBTB48	3104	NM_005341	ENSG00000204859	Hs.502330	1p36.3	KNOWN	0.000833342	0.00597013	0.625169	1.31465	0.804113					0.0022291	0.0327356					12.2357	13.1029	9.10264	11.2502	7.91307	9.74667	8.35592	11.617	7.77401	10.743	6.83551	9.60027
iV3nur3qe07dRR8KO0	6650470	KLHL21	KLHL21	1	Homo sapiens kelch-like 21 (Drosophila) (KLHL21), mRNA.	NM_014851.2	4104	-	6573704-6573753	ILMN_14418	ILMN_1784771	1	6650785	6662929	Kelch-like protein 21 [Source:UniProtKB/Swiss-Prot;Acc:Q9UJP4]	KLHL21	9903	NM_014851	ENSG00000162413	Hs.7764	1p36.31	KNOWN	0.0237954	0.0798961	0.450587	0.934539	0.816183					0.187225	0.402656					27.7533	14.1944	7.04496	14.075	9.71723	13.73	11.7938	28.1791	10.8445	16.0273	19.0766	19.1787
QykYVN7r16_unDguKo	7150730	PHF13	PHF13	1	Homo sapiens PHD finger protein 13 (PHF13), mRNA.	NM_153812.1	3422	+	6606421-6606470	ILMN_27355	ILMN_1761560	1	6673756	6684093	PHD finger protein 13 [Source:UniProtKB/Swiss-Prot;Acc:Q86YI8]	PHF13	148479	NM_153812	ENSG00000116273	Hs.516079	1p36.31	KNOWN	0.0313196	0.0987179	0.431364	1.7117	0.754402					0.0162759	0.0943045					45.4804	82.8073	34.0712	32.9068	47.8663	17.0806	28.0529	37.6858	50.622	31.7948	47.914	21.8203
QJ9L5VQOWClGwBKQ74	2750437	THAP3	THAP3	1	Homo sapiens THAP domain containing, apoptosis associated protein 3 (THAP3), mRNA.	NM_138350.2	446	+	6615102-6615142:6616667-6616675	ILMN_21229	ILMN_1766128	1	6684926	6695632	THAP domain-containing protein 3 [Source:UniProtKB/Swiss-Prot;Acc:Q8WTV1]	THAP3		NM_138350	ENSG00000041988	Hs.709655	1p36.31	KNOWN	0.00821048	0.0349219	0.516485	0.922981	0.915424					0.00443532	0.0472039					2.52794	2.79115	2.87823	3.30498	2.7213	2.84343	1.86805	3.80941	3.5628	3.64641	5.35774	4.66622
ZQiSgiYgrgrj4bh7lU	3290136	DNAJC11	DNAJC11	1	Homo sapiens DnaJ (Hsp40) homolog, subfamily C, member 11 (DNAJC11), mRNA.	NM_018198.1	1440	-	6619892-6619941	ILMN_14957	ILMN_1747903	1	6694228	6761966	DnaJ homolog subfamily C member 11 [Source:UniProtKB/Swiss-Prot;Acc:Q9NVH1]	DNAJC11		NM_018198	ENSG00000007923	Hs.462640	1p36.31	KNOWN	0.00259175	0.0142177	0.575877	1.01005	0.83635					0.019211	0.104546					8.80324	6.9534	5.35662	5.03372	6.23993	6.87159	7.27549	4.21893	7.91351	4.88632	5.16763	5.83482
iGBV3enka2fOkvURLI	3870291	CAMTA1	CAMTA1	1	Homo sapiens calmodulin binding transcription activator 1 (CAMTA1), mRNA.	NM_015215.1	8151	+	7752060-7752109	ILMN_5394	ILMN_1661940	1	6845384	7829764	Calmodulin-binding transcription activator 1 [Source:UniProtKB/Swiss-Prot;Acc:Q9Y6Y1]	CAMTA1	23261	NM_015215	ENSG00000171735	Hs.397705	1p36.31-p36.23	KNOWN	0.218863	0.414621	-0.254874	0.752013	1.08041		1.57193	0.28	0.522388	0.728339	0.86854					3.721	2.27181	2.03877	4.67784	6.2684	2.7432	4.62314	2.58638	5.97663	11.9787	4.8471	3.28361
HHvgiOX5rulJ7iiAkk	6020327	VAMP3	VAMP3	1	Homo sapiens vesicle-associated membrane protein 3 (cellubrevin) (VAMP3), mRNA.	NM_004781.3	1946	+	7763820-7763869	ILMN_19403	ILMN_1714527	1	7831329	7841491	Vesicle-associated membrane protein 3 (VAMP-3)(Synaptobrevin-3)(Cellubrevin)(CEB) [Source:UniProtKB/Swiss-Prot;Acc:Q15836]	VAMP3	9341	NM_004781	ENSG00000049245	Hs.66708	1p36.23	KNOWN	1.28144e-05	0.000257135	0.755167	1.8135	0.700293			0.04	0.2	0.00621663	0.0577677					57.7545	76.0973	31.0727	51.1358	41.8821	52.1101	51.2715	66.68	30.6171	61.4253	79.213	37.8146
BEAitnUlcUSt4ekeX8	4850091	PER3	PER3	1	Homo sapiens period homolog 3 (Drosophila) (PER3), mRNA.	NM_016831.1	4681	+	7826302-7826351	ILMN_30242	ILMN_1732519	1	7844380	7905237	Period circadian protein homolog 3 (Circadian clock protein PERIOD 3)(hPER3)(Cell growth-inhibiting gene 13 protein) [Source:UniProtKB/Swiss-Prot;Acc:P56645]	PER3		NM_016831	ENSG00000049246	Hs.162200	1p36.23	KNOWN	0.532351	0.72093	0.131053	1.26422	0.980204			0.06	0.258621	0.726735	0.86854					5.19304	5.83945	4.31466	4.20228	3.64722	2.63267	2.36904	4.30095	5.21573	2.87371	4.05166	2.33494
KJbc37pjTswnpdee.k	4860327	UTS2	UTS2	1	Homo sapiens urotensin 2 (UTS2), transcript variant 2, mRNA.	NM_006786.2	11	-	7835622-7835650:7835651-7835671	ILMN_30273	ILMN_1748520	1	7903143	7913572	Urotensin-2 Precursor (Urotensin-II)(U-II)(UII) [Source:UniProtKB/Swiss-Prot;Acc:O95399]	UTS2		NM_006786	ENSG00000049247	Hs.715862	1p36	KNOWN	0.707535	0.840837	-0.0789588	1.00568	0.98934			0.24	0.483871	0.267086	0.506898					2.66221	2.44017	2.45763	2.20156	1.95078	2.25699	2.45019	2.26534	2.25831	1.9914	1.82112	2.01859
03U10RfeX_151f8JSs	1190202	TNFRSF9	TNFRSF9	1	Homo sapiens tumor necrosis factor receptor superfamily, member 9 (TNFRSF9), mRNA.	NM_001561.4	1766	-	7902562-7902611	ILMN_13404	ILMN_1813379	1	7979908	8000887	Tumor necrosis factor receptor superfamily member 9 Precursor (4-1BB ligand receptor)(T-cell antigen 4-1BB homolog)(T-cell antigen ILA)(CDw137)(CD137 antigen) [Source:UniProtKB/Swiss-Prot;Acc:Q07011]	TNFRSF9	3604	NM_001561	ENSG00000049249	Hs.654459	1p36	KNOWN	0.359486	0.57383	-0.191365	0.936687	1.06313			0.733333	0.925926	0.609202	0.818263					4.53436	3.28654	1.9311	3.09604	2.81265	3.16953	2.73745	4.22789	2.33433	4.76842	2.7749	6.15265
BD74JXg6Qorpp0Lgp0	3840390	PARK7	PARK7	1	Homo sapiens Parkinson disease (autosomal recessive, early onset) 7 (PARK7), mRNA.	NM_007262.3	585	+	7967632-7967681	ILMN_6178	ILMN_1744713	1	8021714	8045341	Protein DJ-1 (Oncogene DJ1)(Parkinson disease protein 7) [Source:UniProtKB/Swiss-Prot;Acc:Q99497]	PARK7		NM_007262	ENSG00000116288	Hs.419640	1p36.23	KNOWN	6.08559e-06	0.000150097	0.772352	1.45738	0.748832			0.06	0.258621	0.000870911	0.0204249					207.068	222.686	116.59	201.831	117.611	192.117	118.71	167.088	150.998	147.449	189.385	115.811
Nnunn0fI5LiETL671g	2940068	ERRFI1	ERRFI1	1	Homo sapiens ERBB receptor feedback inhibitor 1 (ERRFI1), mRNA.	NM_018948.2	2719	-	7994689-7994738	ILMN_4328	ILMN_1665510	1	8071780	8086393	ERBB receptor feedback inhibitor 1 (Mitogen-inducible gene 6 protein)(Mig-6) [Source:UniProtKB/Swiss-Prot;Acc:Q9UJM3]	ERRFI1	54206	NM_018948	ENSG00000116285	Hs.605445	1p36	KNOWN	0.00282675	0.0152348	0.571764	2.3017	0.461463			0.106667	0.334239	0.00621663	0.0577677					87.907	102.3	70.6095	86.2907	17.2584	71.1071	158.312	178.237	24.0213	18.639	27.7625	29.1059
BbtSIqIlSSCe75.s44	580593				UI-H-DF1-auf-d-07-0-UI.s1 NCI_CGAP_DF1 Homo sapiens cDNA clone IMAGE:5868630 3, mRNA sequence	BM992118	315			ILMN_120793	ILMN_1884267	1	8412466	8877699	Arginine-glutamic acid dipeptide repeats protein (Atrophin-1-related protein)(Atrophin-1-like protein) [Source:UniProtKB/Swiss-Prot;Acc:Q9P2R6]	RERE		BM992118	ENSG00000142599		NA	KNOWN	0.904346	0.953139	0.0253275	0.97096	0.99933			0.606087	0.823488	0.978697	0.990768					2.23221	1.98916	3.52848	2.3433	2.99027	2.3483	2.36318	2.49372	2.42882	2.0824	2.75001	2.23264
xgfcSCUJ1eiV76Sdyc	2680653	ENO1	ENO1	1	Homo sapiens enolase 1, (alpha) (ENO1), mRNA.	NM_001428.2	1607	-	8843805-8843854	ILMN_11995	ILMN_1710756	1	8921063	8938780	Alpha-enolase (EC 4.2.1.11)(2-phospho-D-glycerate hydro-lyase)(Non-neural enolase)(NNE)(Enolase 1)(Phosphopyruvate hydratase)(C-myc promoter-binding protein)(MBP-1)(MPB-1)(Plasminogen-binding protein) [Source:UniProtKB/Swiss-Prot;Acc:P06733]	ENO1	2023	NM_001428	ENSG00000074800	Hs.517145	1p36.2	KNOWN	0.000234557	0.00225765	0.671951	1.17845	0.773087			0.311304	0.563957	0.000756495	0.0191063					486.91	615.062	375.632	613.052	403.63	362.139	449.334	551.937	163.504	870.896	683.87	370.784
BV6pJ76j3jwCKoBjTU	3450142	CA6	CA6	1	Homo sapiens carbonic anhydrase VI (CA6), mRNA.	NM_001215.2	1076	+	8957475-8957524	ILMN_5995	ILMN_1708790	1	9005922	9035146	Carbonic anhydrase 6 Precursor (EC 4.2.1.1)(Carbonic anhydrase VI)(CA-VI)(Carbonate dehydratase VI)(Secreted carbonic anhydrase)(Salivary carbonic anhydrase) [Source:UniProtKB/Swiss-Prot;Acc:P23280]	CA6		NM_001215	ENSG00000131686	Hs.100322	1p36.2	KNOWN	0.0111161	0.04409	0.498959	1.06007	0.975507			0.0269565	0.160455	0.122518	0.317579					2.06908	2.5356	2.34319	3.28916	1.98764	2.2719	3.42255	2.08966	1.58672	2.57652	1.67074	2.27442
WJ9SKICCAU_OepdUSU	4050711	SLC2A7	SLC2A7	1	Homo sapiens solute carrier family 2 (facilitated glucose transporter), member 7 (SLC2A7), mRNA.	NM_207420.1	1499	-	8985972-8986021	ILMN_27670	ILMN_1707370	1	9063359	9086404	Solute carrier family 2, facilitated glucose transporter member 7 (Glucose transporter type 7)(GLUT-7) [Source:UniProtKB/Swiss-Prot;Acc:Q6PXP3]	SLC2A7	155184	NM_207420	ENSG00000197241	Hs.531239	1p36.2	KNOWN	0.336912	0.55015	0.200357	1.01108	0.990418			0.133333	0.378788	0.18607	0.402656					1.56761	2.08735	1.90602	1.63183	1.78261	2.27376	1.65359	2.05039	1.68805	2.44736	1.89593	1.87898
TdR.nr0l9u6desG6dQ	1340025	SLC2A5	SLC2A5	1	Homo sapiens solute carrier family 2 (facilitated glucose/fructose transporter), member 5 (SLC2A5), mRNA.	NM_003039.1	1825	-	9019938-9019987	ILMN_14785	ILMN_1671337	1	9097007	9129887	Solute carrier family 2, facilitated glucose transporter member 5 (Glucose transporter type 5, small intestine)(GLUT-5)(Fructose transporter) [Source:UniProtKB/Swiss-Prot;Acc:P22732]	SLC2A5		NM_003039	ENSG00000142583	Hs.530003	1p36.2	KNOWN	0.0589581	0.159628	0.382769	1.02678	0.814709			0.806667	0.960317	0.0768398	0.241812					2.23042	2.97857	1.90319	2.42948	2.00901	3.56964	2.04153	2.26339	2.10836	9.06333	5.82472	2.2807
iKdWZfUJSiDdKDVCoU	630053	GPR157	GPR157	1	Homo sapiens G protein-coupled receptor 157 (GPR157), mRNA.	NM_024980.3	1078	-	9087088-9087137	ILMN_22696	ILMN_1654703	1	9164081	9189250	Probable G-protein coupled receptor 157 [Source:UniProtKB/Swiss-Prot;Acc:Q5UAW9]	GPR157		NM_024980	ENSG00000180758	Hs.632367	1p36.23	KNOWN	0.939906	0.971132	0.0158902	1.01332	1.01232			0.733333	0.925926	0.149216	0.35761					2.4509	2.40054	1.98678	2.81353	2.95359	1.77694	2.13673	2.46949	2.51564	2.84874	2.66996	2.20721
f4okiIe9X6uiK7qTiI	2570180	H6PD	H6PD	1	Homo sapiens hexose-6-phosphate dehydrogenase (glucose 1-dehydrogenase) (H6PD), mRNA.	NM_004285.3	8549	+	9253415-9253464	ILMN_9436	ILMN_1721136	1	9294863	9331396	GDH/6PGL endoplasmic bifunctional protein Precursor [Includes Glucose 1-dehydrogenase(EC 1.1.1.47)(Hexose-6-phosphate dehydrogenase);6-phosphogluconolactonase(6PGL)(EC 3.1.1.31)] [Source:UniProtKB/Swiss-Prot;Acc:O95479]	H6PD	9563	NM_004285	ENSG00000049239	Hs.463511	1p36	KNOWN	8.77354e-05	0.0010735	0.703384	1.42881	0.769299			0.06	0.258621	0.000676628	0.0175389					5.67633	9.55348	2.44818	5.32931	4.66717	4.50806	4.63182	4.99188	2.4817	3.24687	5.42951	3.00952
lsSNUnzpfhUltdEjlo	4070253	SPSB1	SPSB1	1	Homo sapiens splA/ryanodine receptor domain and SOCS box containing 1 (SPSB1), mRNA.	NM_025106.2	2840	+	9351943-9351992	ILMN_12158	ILMN_1714170	1	9352941	9429588	SPRY domain-containing SOCS box protein 1 (SSB-1) [Source:UniProtKB/Swiss-Prot;Acc:Q96BD6]	SPSB1		NM_025106	ENSG00000171621	Hs.721335	1p36.22	KNOWN	0.145772	0.310547	0.299532	1.30327	0.775101			0.326667	0.583333	0.107208	0.303643					7.10766	8.8802	10.319	3.58509	11.2392	2.79651	6.82515	12.7968	7.23103	5.23679	8.19347	11.9303
WiHgEoClMAzevTNF74	3460343	MGC4399	MGC4399	1	Homo sapiens PNC1 protein (MGC4399), mRNA.	NM_032315.1	1242	+	9565229-9565278	ILMN_138596	ILMN_1685974	1	9599528	9642828	Solute carrier family 25 member 33 (Bone marrow stromal cell mitochondrial carrier protein)(HuBMSC-MCP)(BMSC-MCP)(Protein PNC1) [Source:UniProtKB/Swiss-Prot;Acc:Q9BSK2]	SLC25A33	84275	NM_032315	ENSG00000171612	Hs.568613	1p36.22	KNOWN	0.314148	0.526859	0.2098	1.06612	1.00573			0.133333	0.378788	0.609202	0.818263					5.07032	2.99828	4.15947	2.30257	3.26368	1.7875	2.88157	3.10529	2.14028	3.59569	2.24735	2.07832
iaS_epcdViROmiCe7g	5870239	RP13-15M17.2	RP13-15M17.2		PREDICTED: Homo sapiens novel protein (RP13-15M17.2), mRNA.	XM_937905.1	1225			ILMN_40911	ILMN_1729231	1	9648977	9674935	Transmembrane protein 201 [Source:UniProtKB/Swiss-Prot;Acc:Q5SNT2]	TMEM201		XM_937905	ENSG00000188807		NA	KNOWN	0.509047	0.702833	-0.138517	0.997132	1.00268			0.806667	0.960317	1	1					2.76392	2.20324	1.96974	2.19186	2.26629	1.93784	1.99978	1.52329	1.89248	2.27871	2.94409	1.70387
cJ3vePRSq1tLLT5RWY	7510427	PIK3CD	PIK3CD	1	Homo sapiens phosphoinositide-3-kinase, catalytic, delta polypeptide (PIK3CD), mRNA.	NM_005026.2	4829	+	9711190-9711239	ILMN_15406	ILMN_1766275	1	9711790	9789172	Phosphatidylinositol-4,5-bisphosphate 3-kinase catalytic subunit delta isoform (EC 2.7.1.153)(PI3-kinase p110 subunit delta)(PtdIns-3-kinase p110)(PI3K)(p110delta) [Source:UniProtKB/Swiss-Prot;Acc:O00329]	PIK3CD	5293	NM_005026	ENSG00000171608	Hs.518451	1p36.2	KNOWN	0.0573498	0.156158	0.385035	1.38925	0.871617			0.166667	0.42517	0.0867615	0.259757					3.72471	5.89217	3.13528	3.7165	4.54213	6.4407	2.12599	9.69128	2.74946	14.4611	8.07336	7.97678
QtewlVSqeOV1S3l5Xs	7610047	LOC644997	LOC644997	1	PREDICTED: Homo sapiens similar to Serine/threonine-protein kinase Nek4 (NimA-related protein kinase 4) (Serine/threonine-protein kinase 2) (Serine/threonine-protein kinase NRK2) (LOC644997), mRNA.	XM_928065.1	121	-	9637055-9637081:9637082-9637104	ILMN_34298	ILMN_1703119	1	9712679	9714644	Putative uncharacterized protein C1orf200 [Source:UniProtKB/Swiss-Prot;Acc:Q5SR53]	C1orf200		NM_001045478	ENSG00000179840		NA	KNOWN	0.933819	0.96807	0.017503	0.996105	0.99479			0.96	0.984447	0.538245	0.75523					2.62746	2.62966	2.87302	2.65314	2.98773	2.48137	1.77388	2.53978	2.45689	1.96163	2.87727	2.74848
QUlEvbkVoEWdf74XtI	270372	CLSTN1	CLSTN1		PREDICTED: Homo sapiens calsyntenin 1 (CLSTN1), mRNA.	XM_937951.1	2745			ILMN_136995	ILMN_1720181	1	9789086	9884584	Calsyntenin-1 Precursor (Alcadein-alpha)(Alc-alpha)(Alzheimer-related cadherin-like protein)(Non-classical cadherin XB31alpha) [Contains Soluble Alc-alpha(SAlc-alpha);CTF1-alpha(C-terminal fragment 1-alpha)] [Source:UniProtKB/Swiss-Prot;Acc:O94985]	CLSTN1		NM_001009566	ENSG00000171603	Hs.29665	1p36.22	KNOWN	0.00630297	0.028326	0.531074	1.16763	0.917667			0.127826	0.378788	0.18607	0.402656					2.67856	6.0595	3.78671	3.79199	4.10502	3.92839	5.52741	3.97515	3.20607	5.56804	3.91567	3.10004
9wSQYDhelpEYgRIjik	1770349	LOC645010	LOC645010	1	PREDICTED: Homo sapiens hypothetical protein LOC645010 (LOC645010), mRNA.	XM_928072.1	112	-	9810749-9810798	ILMN_137491	ILMN_1742376	1	9887909	9888292	Hypothetical LOC645010 [Source:UniProtKB/TrEMBL;Acc:A1L4E0]	AL357140.33-1		XM_928072	ENSG00000226077		NA	KNOWN	0.702463	0.837815	-0.0803915	0.994268	1.00417			0.844348	0.968289	0.978697	0.990768					1.77067	1.57139	1.65242	1.45721	1.85962	1.38699	1.6043	1.75722	1.7631	1.99396	1.62551	2.14669
BLSu2KUT56eVXf7J1w	4150278	CTNNBIP1	CTNNBIP1	1	Homo sapiens catenin, beta interacting protein 1 (CTNNBIP1), transcript variant 2, mRNA.	NM_001012329.1	2696	-	9831136-9831185	ILMN_22311	ILMN_1688103	1	9908334	9970321	Beta-catenin-interacting protein 1 (Inhibitor of beta-catenin and Tcf-4) [Source:UniProtKB/Swiss-Prot;Acc:Q9NSA3]	CTNNBIP1		NM_020248	ENSG00000178585	Hs.463759	1p36.22	KNOWN	0.0380549	0.1142	0.417084	1.50129	0.739115			0.177391	0.443478	0.225414	0.460648					13.4561	12.7643	15.5049	4.97508	20.2303	6.96815	9.67573	24.2969	11.5414	19.1797	11.7803	5.25557
uAtk0iJ4qwh0rteHVI	4060008	LZIC	LZIC	1	Homo sapiens leucine zipper and CTNNBIP1 domain containing (LZIC), mRNA.	NM_032368.3	1242	-	9912478-9912527	ILMN_17648	ILMN_1661627	1	9988997	10003465	Protein LZIC (Leucine zipper and ICAT homologous domain-containing protein)(Leucine zipper and CTNNBIP1 domain-containing protein) [Source:UniProtKB/Swiss-Prot;Acc:Q8WZA0]	LZIC		NM_032368	ENSG00000162441	Hs.327252	1p36.22	KNOWN	8.4628e-05	0.00104489	0.704466	1.47207	0.704499			0.02	0.160455	0.0015526	0.0259206					12.2309	19.365	9.01903	7.04246	11.5459	9.50505	12.0967	16.2683	8.89537	17.7315	8.45215	12.594
xUTPr.7WgRVXtt11io	7400446				AGENCOURT_6641303 NIH_MGC_68 Homo sapiens cDNA clone IMAGE:5735708 5, mRNA sequence	BM907450	1005			ILMN_94529	ILMN_1872072	1	10003486	10045556	Nicotinamide mononucleotide adenylyltransferase 1 (NMN adenylyltransferase 1)(EC 2.7.7.1)(Nicotinate-nucleotide adenylyltransferase 1)(NaMN adenylyltransferase 1)(EC 2.7.7.18) [Source:UniProtKB/Swiss-Prot;Acc:Q9HAN9]	NMNAT1	64802	BM907450	ENSG00000173614	Hs.633762	1p36.22	KNOWN	0.0364521	0.110482	-0.420287	0.960291	1.03372			0.0269565	0.160455	0.0159718	0.0942048					2.17021	3.3689	3.28297	3.29348	2.58641	3.12627	2.91142	2.2797	2.72814	3.44866	2.1075	4.42531
3uQEhPUiJeNRNSSSJU	4810131	RBP7	RBP7	1	Homo sapiens retinol binding protein 7, cellular (RBP7), mRNA.	NM_052960.1	421	+	9998450-9998477:9998478-9998499	ILMN_29405	ILMN_1716465	1	10057255	10076078	Retinoid-binding protein 7 (Cellular retinoic acid-binding protein 4)(CRABP4)(CRBP4)(Cellular retinoic acid-binding protein IV)(CRABP-IV) [Source:UniProtKB/Swiss-Prot;Acc:Q96R05]	RBP7		NM_052960	ENSG00000162444	Hs.422688	1p36.22	KNOWN	0.966953	0.984014	0.00873288	1.62255	1.22502			0.663478	0.877193	0.469594	0.698716					9.47139	3.15745	2.32769	2.30825	22.0672	2.81571	2.14382	2.43831	3.09558	44.3521	2.84002	1.75141
opfFAkAirkIO6izt5Y	6900020	UBE4B	UBE4B	1	Homo sapiens ubiquitination factor E4B (UFD2 homolog, yeast) (UBE4B), mRNA.	NM_006048.2	5172	+	10163565-10163614	ILMN_28085	ILMN_1675674	1	10093016	10241289	Ubiquitin conjugation factor E4 B (Ubiquitin fusion degradation protein 2)(Homozygously deleted in neuroblastoma 1) [Source:UniProtKB/Swiss-Prot;Acc:O95155]	UBE4B	10277	NM_006048	ENSG00000130939	Hs.593974	1p36.3	KNOWN	0.000319401	0.00285844	0.661257	1.55634	0.824955			0.00173913	0.108696	0.0678326	0.228038					20.4993	31.8753	19.2419	28.1736	43.8871	18.0867	14.9572	17.0194	16.6823	35.485	18.7272	10.8452
0Nwe7usF_bRonvLgYo	610465	KIF1B	KIF1B	1	Homo sapiens kinesin family member 1B (KIF1B), transcript variant 1, mRNA.	NM_015074.2	10431	+	10364165-10364214	ILMN_7854	ILMN_1735552	1	10270764	10441661	Kinesin-like protein KIF1B (Klp) [Source:UniProtKB/Swiss-Prot;Acc:O60333]	KIF1B		NM_015074	ENSG00000054523	Hs.97858	1p36.2	KNOWN	0.582347	0.756684	-0.115538	0.996598	1.08699			0.968696	0.984447	0.767498	0.891004					20.581	41.5756	21.4913	17.2871	30.66	20.6403	29.5121	28.0973	24.2247	31.4023	20.7853	14.5039
6ede0V1GPUSFKE9TuU	650019	PGD	PGD	1	Homo sapiens phosphogluconate dehydrogenase (PGD), mRNA.	NM_002631.2	1548	+	10402399-10402448	ILMN_20390	ILMN_1794165	1	10459085	10480201	6-phosphogluconate dehydrogenase, decarboxylating (EC 1.1.1.44) [Source:UniProtKB/Swiss-Prot;Acc:P52209]	PGD	5226	NM_002631	ENSG00000142657	Hs.464071	1p36.3-p36.13	KNOWN	0.00533591	0.024765	0.53995	1.7949	0.657455			0.02	0.160455	0.0225786	0.11893					39.313	135.617	99.7082	56.6005	65.2446	43.4883	92.0142	62.295	20.4424	79.5109	37.1724	46.9358
KJKuoiCdS0lRCOU_1U	4180270	CORT	CORT	1	Homo sapiens cortistatin (CORT), mRNA.	NM_001302.3	275	+	10432832-10432881	ILMN_17270	ILMN_1685575	1	10490159	10512210	Centromere protein S (CENP-S)(Apoptosis-inducing TAF9-like domain-containing protein 1) [Source:UniProtKB/Swiss-Prot;Acc:Q8N2Z9]	APITD1	1325	NM_001302	ENSG00000175279	Hs.412311	c(\1p36\", \"1p36.22\")"	KNOWN	0.382928	0.59534	0.182369	1.03527	0.981948			0.606087	0.823488	0.33826	0.587629					2.71427	1.88843	3.7329	2.94557	2.9722	2.46351	2.04535	2.11499	2.24533	2.50644	3.82109	2.5132
KKIkkoimRIKVL3Sq.8	4730341	DFFA	DFFA	1	Homo sapiens DNA fragmentation factor, 45kDa, alpha polypeptide (DFFA), transcript variant 2, mRNA.	NM_213566.1	2174	-	10444359-10444408	ILMN_7552	ILMN_1805696	1	10520605	10532613	DNA fragmentation factor subunit alpha (DNA fragmentation factor 45 kDa subunit)(DFF-45)(Inhibitor of CAD)(ICAD) [Source:UniProtKB/Swiss-Prot;Acc:O00273]	DFFA	1676	NM_213566	ENSG00000160049	Hs.484782	1p36.3-p36.2	KNOWN	0.334662	0.548052	0.201273	1.0118	0.906942			0.906087	0.976387	0.070918	0.233626					3.40401	3.69836	4.51236	4.44868	2.41139	4.97966	3.53886	3.51657	4.44358	5.67394	3.37211	2.80457
r05VttdUhA4BRnmfWM	5960630	PEX14	PEX14	1	Homo sapiens peroxisomal biogenesis factor 14 (PEX14), mRNA.	NM_004565.1	1648	+	10613140-10613189	ILMN_21034	ILMN_1763634	1	10535003	10690813	Peroxisomal membrane protein PEX14 (Peroxisomal membrane anchor protein PEX14)(Peroxin-14)(PTS1 receptor-docking protein) [Source:UniProtKB/Swiss-Prot;Acc:O75381]	PEX14	5195	NM_004565	ENSG00000142655	Hs.149983	1p36.22	KNOWN	2.39151e-08	3.4866e-06	0.865191	1.52167	0.750055			0.00347826	0.108696	0.00141203	0.0259206					10.0635	11.9721	4.31931	7.40542	9.72207	8.03628	10.7335	11.0755	9.12312	18.415	10.7075	5.75923
BX5KiBrh.s_07uafXs	7330019	CASZ1	CASZ1	1	Homo sapiens castor homolog 1, zinc finger (Drosophila) (CASZ1), mRNA.	NM_017766.2	4021	-	10629887-10629936	ILMN_27214	ILMN_1655191	1	10696661	10856707	Zinc finger protein castor homolog 1 (Castor-related protein)(Zinc finger protein 693) [Source:UniProtKB/Swiss-Prot;Acc:Q86V15]	CASZ1		NM_017766	ENSG00000130940	Hs.439894	1p36.22	KNOWN	0.69452	0.833734	-0.0826422	1.06447	1.20222			0.906087	0.976387	0.434242	0.676786					14.363	25.5562	15.1236	5.32173	22.9128	9.75737	22.8109	13.4681	16.8092	9.88196	6.4875	6.7756
xenyOVJ7p6sS73qWgg	6110544	C1orf127	C1orf127	1	Homo sapiens chromosome 1 open reading frame 127 (C1orf127), mRNA.	NM_173507.1	2063	-	10929269-10929318	ILMN_20399	ILMN_1744089	1	11006533	11024290	Uncharacterized protein C1orf127 [Source:UniProtKB/Swiss-Prot;Acc:Q8N9H9]	C1orf127		NM_173507	ENSG00000175262	Hs.127026	1p36.22	KNOWN	0.378926	0.591649	-0.183882	0.986802	1.02206			1	1	0.202177	0.426432					2.13078	2.26349	3.13123	1.80893	2.23585	2.03861	1.82091	2.09798	1.81828	1.78114	2.94402	2.40632
u2qF1AhwHhCX0KJUqs	4900592	TARDBP	TARDBP	1	Homo sapiens TAR DNA binding protein (TARDBP), mRNA.	NM_007375.3	3886	+	11007805-11007854	ILMN_907	ILMN_1677532	1	11072679	11085546	TAR DNA-binding protein 43 (TDP-43) [Source:UniProtKB/Swiss-Prot;Acc:Q13148]	TARDBP	23435	NM_007375	ENSG00000120948	Hs.300624	1p36.22	KNOWN	0.00838886	0.0355284	0.515271	1.33799	0.846635			0.238261	0.483871	0.183239	0.402656					7.81379	6.29574	8.42991	6.13541	15.0913	4.9579	5.81982	9.5663	5.67374	14.5413	7.60532	5.549
ldSuKee0.dR_Uvw9SU	150465	MASP2	MASP2	1	Homo sapiens mannan-binding lectin serine peptidase 2 (MASP2), transcript variant 1, mRNA.	NM_006610.2	2212	-	11009349-11009398	ILMN_8128	ILMN_1691464	1	11086062	11107296	Mannan-binding lectin serine protease 2 Precursor (EC 3.4.21.104)(Mannose-binding protein-associated serine protease 2)(MASP-2)(MBL-associated serine protease 2) [Contains Mannan-binding lectin serine protease 2 A chain;Mannan-binding lectin serine protease 2 B chain] [Source:UniProtKB/Swiss-Prot;Acc:O00187]	MASP2		NM_006610	ENSG00000009724	Hs.655645	1p36.3-p36.2	KNOWN	0.909249	0.956001	0.0240239	0.999133	1.00529			0.398261	0.655034	0.810042	0.915013					2.64183	2.05215	2.31256	1.95605	2.1226	2.27613	2.31998	2.71964	2.08596	2.28904	2.48888	2.02304
rhdeendlRQULvEJVIM	6510725	SRM	SRM	1	Homo sapiens spermidine synthase (SRM), mRNA.	NM_003132.2	1083	-	11037376-11037425	ILMN_2445	ILMN_1661337	1	11114649	11120091	Spermidine synthase (SPDSY)(EC 2.5.1.16)(Putrescine aminopropyltransferase) [Source:UniProtKB/Swiss-Prot;Acc:P19623]	SRM	6723	NM_003132	ENSG00000116649	Hs.76244	1p36-p22	KNOWN	0.000117986	0.00134658	0.694312	1.66481	0.542297			0.106957	0.334239	0.0015526	0.0259206					17.8536	33.9036	14.3354	32.1726	55.0652	44.2213	23.4047	48.2565	9.83345	51.1038	28.2725	27.6118
QhFudW3dKSYL2NTQUA	5130142	EXOSC10	EXOSC10	1	Homo sapiens exosome component 10 (EXOSC10), transcript variant 1, mRNA.	NM_001001998.1	2149	-	11056586-11056635	ILMN_26222	ILMN_1711189	1	11126681	11159938	Exosome component 10 (Polymyositis/scleroderma autoantigen 2)(Autoantigen PM/Scl 2)(Polymyositis/scleroderma autoantigen 100 kDa)(PM/Scl-100)(P100 polymyositis-scleroderma overlap syndrome-associated autoantigen) [Source:UniProtKB/Swiss-Prot;Acc:Q01780]	EXOSC10	5394	NM_001001998	ENSG00000171824	Hs.632368	1p36.22	KNOWN	0.000785662	0.00571904	0.627521	1.31974	0.810445			0.0886957	0.31677	0.0298221	0.144653					26.3305	15.9777	10.9468	23.3468	48.1535	21.9337	14.5848	31.8468	16.3704	35.9394	18.0861	16.2012
BheFnLKivz0jZ6SXac	1430717	FRAP1	FRAP1	1	Homo sapiens FK506 binding protein 12-rapamycin associated protein 1 (FRAP1), mRNA.	NM_004958.2	8337	-	11089471-11089520	ILMN_26342	ILMN_1769031	1	11166589	11322608	FKBP12-rapamycin complex-associated protein (FK506-binding protein 12-rapamycin complex-associated protein 1)(Rapamycin target protein)(RAPT1)(Mammalian target of rapamycin)(mTOR) [Source:UniProtKB/Swiss-Prot;Acc:P42345]	FRAP1	2475	NM_004958	ENSG00000198793	Hs.338207	1p36.2	KNOWN	9.239e-05	0.00111721	0.701824	1.51913	0.809815			0.00347826	0.108696	0.0384246	0.161056					24.9222	44.4109	24.2913	18.5864	26.4592	30.2219	32.226	28.3941	19.1635	73.0633	25.7072	31.6044
fVedl_tOxJHgKDgkUk	770594	ANGPTL7	ANGPTL7	1	Homo sapiens angiopoietin-like 7 (ANGPTL7), mRNA.	NM_021146.2	1903	+	11178290-11178339	ILMN_15314	ILMN_1813361	1	11249398	11256037	Angiopoietin-related protein 7 Precursor (Angiopoietin-like 7)(Angiopoietin-like factor)(Cornea-derived transcript 6 protein) [Source:UniProtKB/Swiss-Prot;Acc:O43827]	ANGPTL7	10218	NM_021146	ENSG00000171819	Hs.146559	1p36	KNOWN	0.0772252	0.195572	0.359878	1.02911	0.980882			0.106957	0.334239	0.0507161	0.188511					2.01743	2.98984	2.40286	2.7133	1.95874	2.49262	2.01198	1.94801	2.16348	2.64093	2.65838	2.39027
BoO4.pLSrHCTq6gdeU	4060368	UBIAD1	UBIAD1	1	Homo sapiens UbiA prenyltransferase domain containing 1 (UBIAD1), mRNA.	NM_013319.1	1421	+	11268861-11268910	ILMN_29292	ILMN_1651872	1	11333255	11355112	UbiA prenyltransferase domain-containing protein 1 (Transitional epithelial response protein 1) [Source:UniProtKB/Swiss-Prot;Acc:Q9Y5Z9]	UBIAD1	29914	NM_013319	ENSG00000120942	Hs.522933	1p36.22	KNOWN	0.00680487	0.0301562	0.526911	1.22944	0.766785			0.206087	0.483871	0.0442285	0.172194					28.0403	26.8107	22.9402	13.0748	21.7594	33.087	27.0113	17.4128	11.0289	21.3666	15.9649	16.7427
rkSf106NwlXt.VF4d4	4570463	PTCHD2	PTCHD2		PREDICTED: Homo sapiens patched domain containing 2 (PTCHD2), mRNA.	XM_938154.1	5480			ILMN_31196	ILMN_1670673	1	11539295	11597641	Patched domain-containing protein 2 (Protein dispatched homolog 3) [Source:UniProtKB/Swiss-Prot;Acc:Q9P2K9]	PTCHD2		XM_938154	ENSG00000204624		NA	KNOWN	0.0989378	0.235005	-0.337519	0.962712	1.04211			0.353043	0.612923	0.177495	0.392911					1.8715	2.57294	5.11568	2.139	1.61138	2.05563	2.92088	3.21267	3.10441	1.99901	2.15254	2.04842
uy1Mm10X1UJRE111TU	1300711	FBXO2	FBXO2	1	Homo sapiens F-box protein 2 (FBXO2), mRNA.	NM_012168.4	1302	-	11631219-11631268	ILMN_18425	ILMN_1803211	1	11708283	11714739	F-box only protein 2 [Source:UniProtKB/Swiss-Prot;Acc:Q9UK22]	FBXO2		NM_012168	ENSG00000116661	Hs.132753	1p36.22	KNOWN	0.390308	0.601666	0.179603	1.57207	0.920198			0.398261	0.655034	1	1					16.0284	35.2037	3.07632	2.68011	6.16565	22.9086	3.17273	3.32614	8.00027	4.94795	3.0103	2.08176
TeanmYtWqaYtWme1m0	940010	FBXO44	FBXO44	1	Homo sapiens F-box protein 44 (FBXO44), transcript variant 2, mRNA.	NM_183412.2	5	+	11637023-11637072	ILMN_4606	ILMN_1689380	1	11714432	11723384	F-box only protein 44 (F-box/G-domain protein 3)(F-box protein FBX30) [Source:UniProtKB/Swiss-Prot;Acc:Q9H4M3]	FBXO44		NM_012168	ENSG00000132879	Hs.132753	1p36.22	KNOWN	0.886501	0.944788	0.0300803	0.997704	0.997385			0.844348	0.968289	0.604675	0.817017					2.33758	2.27213	2.2579	2.5293	1.71828	2.14979	1.81358	1.87068	2.86056	2.2611	2.46018	2.45144
Kh15Vr0FcUn7rB8e0Q	1190452	FBXO6	FBXO6	1	Homo sapiens F-box protein 6 (FBXO6), mRNA.	NM_018438.4	1105	+	11656583-11656632	ILMN_3776	ILMN_1701455	1	11724150	11734407	F-box only protein 6 (F-box/G-domain protein 2) [Source:UniProtKB/Swiss-Prot;Acc:Q9NRD1]	FBXO6	26270	NM_018438	ENSG00000116663	Hs.464419	1p36.22	KNOWN	0.219951	0.41592	0.254293	1.23745	0.869488			0.311304	0.563957	0.366908	0.616731					3.57559	9.30551	4.25319	8.02509	19.5561	5.19619	7.98643	7.33889	5.10009	16.9343	4.4458	4.37044
36eV49Qud82Xe7ujZU	3310022	MAD2L2	MAD2L2	1	Homo sapiens MAD2 mitotic arrest deficient-like 2 (yeast) (MAD2L2), mRNA.	NM_006341.2	820	-	11657295-11657344	ILMN_8938	ILMN_1669550	1	11734538	11751707	Mitotic spindle assembly checkpoint protein MAD2B (MAD2-like 2)(hREV7) [Source:UniProtKB/Swiss-Prot;Acc:Q9UI95]	MAD2L2		NM_006341	ENSG00000116670	Hs.19400	1p36	KNOWN	0.00216053	0.0123472	0.584331	1.82216	0.733651			0.00956522	0.160455	0.0804562	0.250789					64.325	61.649	51.8688	64.7604	89.8035	25.5361	43.6584	69.3495	36.6062	139.689	59.7329	41.5114
T._ikODokXaXqFdLso	5130086	C1orf187	C1orf187	1	Homo sapiens chromosome 1 open reading frame 187 (C1orf187), mRNA.	NM_198545.2	3585	+	11708294-11708343	ILMN_138946	ILMN_1669123	1	11782187	11785372	cDNA FLJ34999 fis, clone OCBBF2011722 [Source:UniProtKB/TrEMBL;Acc:B3KRW9]	AL953897.6-1		NM_198545	ENSG00000231469	Hs.371716	1p36.22	KNOWN	0.118626	0.267699	0.320224	1.27477	0.943483			0.238261	0.483871	0.848957	0.934236					2.72636	2.80822	2.64322	2.51839	2.01111	1.67417	1.902	3.34667	2.38559	6.20578	2.40143	2.00749
Z.Ch545VdKXVUL_ep8	6900593	AGTRAP	AGTRAP	1	Homo sapiens angiotensin II receptor-associated protein (AGTRAP), mRNA.	NM_020350.3	859	+	11733161-11733210	ILMN_9297	ILMN_1802458	1	11796142	11810825	Type-1 angiotensin II receptor-associated protein (AT1 receptor-associated protein) [Source:UniProtKB/Swiss-Prot;Acc:Q6RW13]	AGTRAP	57085	NM_001040196	ENSG00000177674	Hs.464438	1p36.22	KNOWN	0.00124287	0.00812366	0.608696	1.62765	0.736998			0.02	0.160455	0.05451	0.198127					11.8038	21.0861	7.9406	8.55218	9.37144	13.7196	9.0934	11.8063	5.03239	11.201	7.03985	9.71164
u_wiEaq51qVJNCX9KM	2480133	C1orf167	C1orf167		PREDICTED: Homo sapiens chromosome 1 open reading frame 167 (C1orf167), mRNA.	XM_938203.1	2909			ILMN_31252	ILMN_1701101	1	11821844	11849642	Uncharacterized protein C1orf167 [Source:UniProtKB/Swiss-Prot;Acc:Q5SNV9]	C1orf167	100131549	XM_938203	ENSG00000215910	Hs.585415	1p36.22	KNOWN	0.925655	0.964255	0.0196677	1.00874	1.00245			0.606087	0.823488	0.682951	0.849868					1.85372	2.49997	2.85984	2.2294	2.42291	2.42344	2.39924	2.5225	2.51531	1.94427	2.07764	2.92131
Ep56pO7l7pIAiiFeg8	4890450	MTHFR	MTHFR	1	Homo sapiens 5,10-methylenetetrahydrofolate reductase (NADPH) (MTHFR), mRNA.	NM_005957.2	5652	-	11769644-11769693	ILMN_137842	ILMN_1731434	1	11845780	11866977	Methylenetetrahydrofolate reductase (EC 1.5.1.20) [Source:UniProtKB/Swiss-Prot;Acc:P42898]	MTHFR		NM_005957	ENSG00000177000	Hs.214142	1p36.3	KNOWN	0.753221	0.869023	0.0661991	1.06391	1.01943			0.446087	0.697011	0.604675	0.817017					5.25036	4.71665	3.92525	2.99365	6.18994	2.87427	3.60457	3.10261	3.43	5.6395	3.45377	4.22326
fuqNNEaRBdFzg.eSlY	5290601	CLCN6	CLCN6	1	Homo sapiens chloride channel 6 (CLCN6), transcript variant ClC-6a, mRNA.	NM_001286.1	2559	+	11822790-11822839	ILMN_21870	ILMN_1808748	1	11866207	11908136	Chloride channel protein 6 (ClC-6) [Source:UniProtKB/Swiss-Prot;Acc:P51797]	CLCN6	1185	NM_001286	ENSG00000011021	Hs.193043	1p36	KNOWN	0.0789146	0.198886	0.357979	1.01066	0.9653			0.663478	0.877193	0.00961649	0.0696488					2.50492	2.89083	3.25407	3.1004	2.6843	2.8781	3.02707	3.01804	2.31413	2.98172	2.86517	2.34162
EeyMC6.jrh9dl3VFU4	6510451	NPPA	NPPA	1	Homo sapiens natriuretic peptide precursor A (NPPA), mRNA.	NM_006172.1	722	-	11828431-11828480	ILMN_8111	ILMN_1750386	1	11905769	11908402	Atrial natriuretic factor Precursor (ANF)(Atrial natriuretic peptide)(ANP)(Prepronatriodilatin)(CDD-ANF) [Contains Cardiodilatin-related peptide(CDP)] [Source:UniProtKB/Swiss-Prot;Acc:P01160]	NPPA	4878	NM_006172	ENSG00000175206	Hs.75640	1p36.21	KNOWN	0.61716	0.780397	-0.105078	0.985386	0.984539			0.906087	0.976387	0.160023	0.366565					2.13804	2.7579	3.17633	4.44444	4.3705	6.5616	2.8614	2.67448	1.75886	2.19112	2.50198	3.18408
Z11Lpep5AueKaTwigs	6380403	NPPB	NPPB	1	Homo sapiens natriuretic peptide precursor B (NPPB), mRNA.	NM_002521.1	463	-	11840289-11840298:11840299-11840315:11840858-11840880	ILMN_137508	ILMN_1763382	1	11917522	11918992	Natriuretic peptides B Precursor (Gamma-brain natriuretic peptide) [Contains Brain natriuretic peptide 32(BNP-32)(BNP(1-32));BNP(1-30);BNP(1-29);BNP(1-28);BNP(2-31);BNP(3-32);BNP(3-30);BNP(3-29);BNP(4-32);BNP(4-31);BNP(4-30);BNP(4-29);BNP(4-27);BNP(5-32);BNP(5-31);BNP(5-29)] [Source:UniProtKB/Swiss-Prot;Acc:P16860]	NPPB		NM_002521	ENSG00000120937	Hs.219140	1p36.2	KNOWN	0.670158	0.816884	0.0896017	0.952938	0.954944			0.238261	0.483871	0.72343	0.86854					2.45081	1.73956	1.82542	2.04177	1.83711	2.06208	2.6552	2.20363	1.88438	1.87048	4.53479	1.72485
30lFP5EIRUkeAtWeUo	130253	KIAA2013	KIAA2013	1	Homo sapiens KIAA2013 (KIAA2013), mRNA.	NM_138346.1	2120	-	11902880-11902929	ILMN_4468	ILMN_1803483	1	11971241	11986480	Uncharacterized protein KIAA2013 Precursor [Source:UniProtKB/Swiss-Prot;Acc:Q8IYS2]	KIAA2013		NM_138346	ENSG00000116685	Hs.520094	1p36.22	KNOWN	0.000108962	0.00126885	0.69678	1.71929	0.728025			0.0269565	0.160455	0.0307823	0.144653					26.8558	31.1171	14.8806	19.2662	49.4434	32.7982	31.3653	24.4194	15.8409	27.5723	22.3753	15.313
HXtejl3giKhIW0gHog	5560523	PLOD1	PLOD1	1	Homo sapiens procollagen-lysine 1, 2-oxoglutarate 5-dioxygenase 1 (PLOD1), mRNA.	NM_000302.2	2929	+	11958106-11958155	ILMN_20559	ILMN_1684391	1	11994746	12035595	Procollagen-lysine,2-oxoglutarate 5-dioxygenase 1 Precursor (EC 1.14.11.4)(Lysyl hydroxylase 1)(LH1) [Source:UniProtKB/Swiss-Prot;Acc:Q02809]	PLOD1	5351	NM_000302	ENSG00000083444	Hs.75093	1p36.22	KNOWN	0.00109226	0.00734959	0.614119	2.32723	0.546014			0.013913	0.160455	0.00660312	0.0593514					88.6517	134.479	45.0939	99.7474	47.0454	68.3162	57.0887	80.4639	19.022	159.862	156.238	61.9453
946HeUroTnuro71abs	6960465	MFN2	MFN2	1	Homo sapiens mitofusin 2 (MFN2), nuclear gene encoding mitochondrial protein, mRNA.	NM_014874.2	4089	+	11995702-11995751	ILMN_11962	ILMN_1651385	1	12040238	12073571	Mitofusin-2 (EC 3.6.5.-)(Transmembrane GTPase MFN2) [Source:UniProtKB/Swiss-Prot;Acc:O95140]	MFN2		NM_014874	ENSG00000116688	Hs.376681	1p36.22	KNOWN	6.74754e-05	0.00088113	0.711158	1.50237	0.679836			0.0269565	0.160455	0.000402599	0.0136745					22.0484	30.5506	13.229	17.0844	12.585	27.9364	19.164	17.9237	12.4956	30.7338	23.0779	14.6118
B7WkUklf9FaXRQ5I54	4850692	IIP45	IIP45	1	Homo sapiens invasion inhibitory protein 45 (IIP45), transcript variant 2, mRNA.	NM_001025374.1	1715	+	12014019-12014047:12014366-12014386	ILMN_12607	ILMN_1783843	1	12079299	12092106	Invasion-inhibitory protein 45 (IIp45)(IGFBP2-binding protein) [Source:UniProtKB/Swiss-Prot;Acc:Q5JXC2]	MIIP	60672	NM_021933	ENSG00000116691	Hs.8595	1p36.22	KNOWN	0.00140875	0.00893192	0.603342	1.57341	0.804689			0.00347826	0.108696	0.070918	0.233626					8.30004	11.0322	7.66516	5.35645	6.23466	8.6389	5.77294	7.56387	5.64613	16.6655	3.91181	6.21998
EWdI7.qgL6IJbpfmIo	4050612	TNFRSF8	TNFRSF8	1	Homo sapiens tumor necrosis factor receptor superfamily, member 8 (TNFRSF8), transcript variant 1, mRNA.	NM_001243.3	3360	+	12126525-12126574	ILMN_21182	ILMN_1659257	1	12123434	12204264	Tumor necrosis factor receptor superfamily member 8 Precursor (CD30L receptor)(Lymphocyte activation antigen CD30)(KI-1 antigen)(CD30 antigen) [Source:UniProtKB/Swiss-Prot;Acc:P28908]	TNFRSF8	943	NM_152942	ENSG00000120949	Hs.1314	1p36	KNOWN	0.70645	0.840128	0.079265	0.953042	0.988351			0.273043	0.517128	0.934958	0.9727					2.61737	2.6912	2.02333	2.88664	2.30329	3.46371	1.87775	1.793	1.67227	2.03276	2.64424	2.36967
E6TRKkiWoJjg.oh3uo	1230632	TNFRSF1B	TNFRSF1B	1	Homo sapiens tumor necrosis factor receptor superfamily, member 1B (TNFRSF1B), mRNA.	NM_001066.2	3526	+	12191715-12191764	ILMN_19893	ILMN_1764788	1	12227060	12269276	Tumor necrosis factor receptor superfamily member 1B Precursor (Tumor necrosis factor receptor 2)(TNF-R2)(Tumor necrosis factor receptor type II)(p75)(p80 TNF-alpha receptor)(CD120b antigen)(Etanercept) [Contains Tumor necrosis factor receptor superfamily member 1b, membrane form;Tumor necrosis factor-binding protein 2(TBPII)(TBP-2)] [Source:UniProtKB/Swiss-Prot;Acc:P20333]	TNFRSF1B		NM_001066	ENSG00000028137	Hs.256278	1p36.22	KNOWN	0.34767	0.561295	0.196028	1.15872	0.727131			0.353043	0.612923	0.428384	0.672979					9.86715	3.11471	2.55904	20.4399	2.80238	1.98532	2.38164	27.7897	3.63862	7.86798	3.80172	4.48656
KzUCcVLV_FSRL6WFbs	5860402	VPS13D	VPS13D	1	Homo sapiens vacuolar protein sorting 13D (yeast) (VPS13D), transcript variant 1, mRNA.	NM_015378.2	15907	+	12494264-12494313	ILMN_14155	ILMN_1656840	1	12290113	12572099	Vacuolar protein sorting-associated protein 13D [Source:UniProtKB/Swiss-Prot;Acc:Q5THJ4]	VPS13D	55187	NM_015378	ENSG00000048707	Hs.439381	1p36.22	KNOWN	0.313071	0.525888	0.210257	1.20128	0.948827			0.0356522	0.2	0.237953	0.471696					4.47615	6.78322	4.09988	3.84611	4.38259	2.64318	3.34605	3.60094	3.38124	5.95336	3.77218	2.45227
o4VUSopKAElIJRfhH8	3840170	DHRS3	DHRS3	1	Homo sapiens dehydrogenase/reductase (SDR family) member 3 (DHRS3), mRNA.	NM_004753.4	1562	-	12550720-12550769	ILMN_12432	ILMN_1752478	1	12627939	12677794	Short-chain dehydrogenase/reductase 3 (EC 1.1.-.-)(Retinal short-chain dehydrogenase/reductase 1)(retSDR1)(DD83.1) [Source:UniProtKB/Swiss-Prot;Acc:O75911]	DHRS3	9249	NM_004753	ENSG00000162496	Hs.289347	1p36.1	KNOWN	0.322171	0.53487	0.206426	1.31408	0.923266			0.782609	0.959079	0.891812	0.956939					42.969	70.6763	40.4914	5.67073	2.4299	13.642	59.186	3.72419	3.10407	5.87053	15.9339	11.9457
NVYooKpCzodxSAWrn8	1690292	LOC343066	LOC343066	1	Homo sapiens similar to Arylacetamide deacetylase (AADAC) (LOC343066), mRNA.	NM_001013630.1	1239	+	12649348-12649397	ILMN_19498	ILMN_1668851	1	12704566	12727097	Arylacetamide deacetylase-like 4 (EC 3.1.1.-) [Source:UniProtKB/Swiss-Prot;Acc:Q5VUY2]	AADACL4	343066	NM_001013630	ENSG00000204518	Hs.209954	1p36.21	KNOWN	0.0450315	0.130026	-0.404271	0.969789	1.00928			0.0721739	0.281929	0.434242	0.676786					2.84337	2.52644	3.0228	2.27923	3.18096	2.23772	2.09511	3.37259	2.4215	2.70938	2.12038	2.64013
ljjP4gnSDe9zlUP.e8	4570050	LOC126767	LOC126767	1	PREDICTED: Homo sapiens similar to arylacetamide deacetylase, transcript variant 1 (LOC126767), mRNA.	XM_928294.1	199	+	12702066-12702066:12702067-12702115	ILMN_33965	ILMN_1660703	1	12776118	12788726	Arylacetamide deacetylase-like 3 (EC 3.1.1.-) [Source:UniProtKB/Swiss-Prot;Acc:Q5VUY0]	AADACL3		XM_938346	ENSG00000188984		NA	KNOWN	0.782771	0.886755	0.0580685	0.997186	0.988017			0.906087	0.976387	0.244077	0.474434					1.48834	3.05098	2.23999	2.1897	1.66286	2.3602	2.49783	1.51209	1.39216	2.21997	2.71108	1.94146
3J6IUSTR6H5SEELpkg	6180739	C1orf158	C1orf158	1	Homo sapiens chromosome 1 open reading frame 158 (C1orf158), mRNA.	NM_152290.1	836	+	12743506-12743555	ILMN_25691	ILMN_1733298	1	12806163	12821101	Uncharacterized protein C1orf158 [Source:UniProtKB/Swiss-Prot;Acc:Q8N1D5]	C1orf158		NM_152290	ENSG00000157330	Hs.98095	1p36.21	KNOWN	0.994259	0.997595	0.00151662	1.00749	1.00368			0.606087	0.823488	0.571924	0.786757					2.34098	1.87913	2.75495	2.00365	2.41759	3.37338	2.15212	1.7332	2.65395	3.39788	2.35233	2.97793
N6QeDXKU4uztAqJEhU	5340414	LOC390999	LOC390999	1	PREDICTED: Homo sapiens similar to Hypothetical protein DJ1198H6.2 (LOC390999), mRNA.	XM_372760.2	1621	+	12760348-12760397	ILMN_33014	ILMN_1809304	1	12834997	12838049	PRAME family member 12 [Source:UniProtKB/Swiss-Prot;Acc:O95522]	PRAMEF12	390999	NM_001080830	ENSG00000116726	Hs.156406	1p36.21	KNOWN	0.318938	0.531427	-0.207779	0.9578	1.04625			0.0886957	0.31677	0.935765	0.9727					2.82832	2.09361	1.78911	1.85612	2.0225	2.00733	2.51076	2.11432	1.41424	2.05804	2.03291	2.96392
NAk3g3ScbnnvWTS34E	2070706	PRAMEF2	PRAMEF2	1	Homo sapiens PRAME family member 2 (PRAMEF2), mRNA.	NM_023014.1	1053	+	12843762-12843811	ILMN_26143	ILMN_1709731	1	12851562	12856275	PRAME family member 1 [Source:UniProtKB/Swiss-Prot;Acc:O95521]	PRAMEF1	65121	NM_023013	ENSG00000116721	Hs.454859	1p36.21	KNOWN	0.483405	0.682882	-0.146926	1.00211	1.04514			0.497391	0.749083	0.978572	0.990768					2.56062	2.09983	2.71911	2.41488	2.50965	2.33343	1.79424	2.07643	2.46111	3.61662	3.03902	2.64859
QROjt3Zxv1UiSCCiPs	5690754	PRAMEF5	PRAMEF5		PREDICTED: Homo sapiens PRAME family member 5 (PRAMEF5), mRNA.	XM_938359.1	815			ILMN_31485	ILMN_1718135	1	12884468	12891264	PRAME family member 11 [Source:UniProtKB/Swiss-Prot;Acc:O60813]	PRAMEF11	440560	NM_001013407	ENSG00000204513	Hs.567864	1p36.21	KNOWN	0.334123	0.547507	-0.201493	0.988251	1.03748			0.550435	0.800051	0.317273	0.571323					2.79325	1.6881	2.52771	2.08835	1.79289	1.74159	2.0824	1.81318	1.57642	1.88199	2.01703	2.22224
WeJxBxBSK3AcQUjeD0	7200487	HNRPCL1	HNRPCL1	1	Homo sapiens heterogeneous nuclear ribonucleoprotein C-like 1 (HNRPCL1), mRNA.	NM_001013631.1	1	-	12830905-12830910:12831121-12831164	ILMN_11164	ILMN_1773881	1	12907230	12908609	Heterogeneous nuclear ribonucleoprotein C-like 1 (hnRNP core protein C-like 1) [Source:UniProtKB/Swiss-Prot;Acc:O60812]	HNRNPCL1	343069	NM_001013631	ENSG00000179172	Hs.502617	1p36.21	KNOWN	0.11491	0.261557	0.323316	1.0194	0.993588			0.446087	0.697011	0.726735	0.86854					2.44963	2.05122	2.23386	1.75273	2.02793	1.77761	2.20633	2.73379	2.25776	2.28875	2.64084	2.20029
ubi_xuJtS6W5PXh_h0	50086	PRAMEF10	PRAMEF10	1	PREDICTED: Homo sapiens PRAME family member 10 (PRAMEF10), mRNA.	XM_496342.2	807	-	12877087-12877136	ILMN_137566	ILMN_1742068	1	12939033	13117751	PRAME family member 4 [Source:UniProtKB/Swiss-Prot;Acc:O60810]	PRAMEF4		NM_001039361	ENSG00000232423	Hs.684629	1p36.21	KNOWN	0.778603	0.884507	-0.0592099	1.01067	1.00423			0.606087	0.823488	0.850813	0.934236					3.37622	3.12902	1.97718	1.81295	2.0687	2.2475	2.19955	1.95911	1.91525	2.39485	1.96161	2.1652
QA3uegqvjue_FQivZU	7550403	PRAMEF7	PRAMEF7	1	Homo sapiens PRAME family member 7 (PRAMEF7), mRNA.	NM_001012277.1	235	+	12900334-12900383	ILMN_21917	ILMN_1670438	1	12976450	12980569	PRAME family member 7 [Source:UniProtKB/Swiss-Prot;Acc:Q5VXH5]	PRAMEF7		NM_001012277	ENSG00000204510	Hs.553832	1p36.21	KNOWN	0.419817	0.627975	-0.168828	1.01885	1.01523			0.0886957	0.31677	0.935765	0.9727					2.1924	2.97765	1.8209	2.64199	2.40242	1.69937	2.24297	2.29379	1.96044	2.82956	1.96294	2.28782
fPyvTeSgMCg0AwH0.4	7550563	PRAMEF3	PRAMEF3	1	Homo sapiens PRAME family member 3 (PRAMEF3), mRNA.	NM_001013692.1	2055	-		ILMN_27018	ILMN_1771291	1	13035543	13038381	PRAME family member 22 [Source:UniProtKB/Swiss-Prot;Acc:A3QJZ6]	PRAMEF22	653606	XM_928378	ENSG00000204508		NA	KNOWN	0.443483	0.64979	-0.160484	0.998372	1.00317			0.844348	0.968289	0.935765	0.9727					2.66546	2.28579	2.38976	1.64829	2.38483	1.87083	2.13915	1.79957	1.91087	1.91631	1.79496	2.00101
Z7SISoQg3Rdz.VEoro	3610364	LOC645359	LOC645359	1	PREDICTED: Homo sapiens similar to PRAME family member 4 (LOC645359), mRNA.	XM_928401.1	2	-	13142161-13142190:13142260-13142279	ILMN_35738	ILMN_1656201	1	13216356	13219581	Novel protein similar to preferentially expressed antigen in melanoma (PRAME) Fragment [Source:UniProtKB/TrEMBL;Acc:A2CEL2]	WI2-2994D6.2		XM_928401	ENSG00000229571		1p36.21	KNOWN	0.711692	0.843409	0.0777871	1.02377	1.01272			0.151304	0.411153	0.344454	0.592125					2.423	2.07572	2.41087	2.02233	2.38	1.5257	1.54278	1.78561	1.85585	3.30436	2.48349	3.30223
NIuqQkiAKfHk7u_Uok	2190047	PRAMEF8	PRAMEF8	1	Homo sapiens PRAME family member 8 (PRAMEF8), mRNA.	NM_001012276.1	581	-	13261360-13261409	ILMN_983	ILMN_1672478	1	13386646	13390765	PRAME family member 8 [Source:UniProtKB/Swiss-Prot;Acc:Q5VWM4]	PRAMEF8	391002	NM_001012276	ENSG00000182330	Hs.631872	1p36.21	KNOWN	0.865773	0.933453	-0.035619	0.999313	1.00841			0.722609	0.925926	0.402961	0.648702					2.85119	2.74622	2.08949	1.62966	2.18398	2.70387	2.01052	2.7942	2.3821	2.3387	1.95757	1.59641
xEo33_tW3Xlfnuk7RU	4050095	LOC649338	LOC649338		PREDICTED: Homo sapiens similar to PRAME family member 3 (LOC649338), mRNA.	XM_938413.1	1361			ILMN_32119	ILMN_1762253	1	13474053	13477569	PRAME family member 18 [Source:UniProtKB/Swiss-Prot;Acc:Q5VWM3]	PRAMEF18	391003	NM_001099790	ENSG00000204491	Hs.700537	1p36.21	KNOWN	0.227028	0.424957	-0.250561	0.986972	1.00433			0.550435	0.800051	0.978572	0.990768					2.10669	1.59877	2.09838	2.217	1.73993	1.63657	1.82047	2.31765	1.94457	1.78127	2.00785	2.18847
NCKSEuihzUKGoiRSV8	7510092	LOC654348	LOC654348	1	PREDICTED: Homo sapiens hypothetical protein LOC654348 (LOC654348), mRNA.	XM_946376.1	391	+	13368657-13368706	ILMN_35971	ILMN_1738110	1	13495266	13498260	PRAME family member 16 [Source:UniProtKB/Swiss-Prot;Acc:Q5VWM1]	PRAMEF16	654348	XM_938420	ENSG00000204488		NA	KNOWN	0.896668	0.949489	0.0273708	0.995742	0.999582			0.273043	0.517128	0.893146	0.956939					2.13804	1.82291	2.07402	2.28854	1.81701	2.01858	2.67814	1.86628	1.82856	2.31835	2.16928	2.56992
odLukErR.GF6KyNrvk	130168	LOC645425	LOC645425	1	PREDICTED: Homo sapiens similar to PRAME family member 9 (LOC645425), misc RNA.	XR_000573.1	1451	+	13620265-13620314	ILMN_37520	ILMN_1739685	1	13516066	13526943	PRAME family member 20/21 [Source:UniProtKB/Swiss-Prot;Acc:Q5VT98]	PRAMEF21		NM_001100114	ENSG00000204486	Hs.700560	1p36.21	KNOWN	0.0561684	0.153769	-0.386732	0.981133	1.01651			0.106957	0.334239	0.0846615	0.258178					1.98904	1.69174	2.56495	1.72187	1.84907	1.81737	1.94785	2.47256	1.91509	1.97392	2.25612	2.3118
TCA0nlTgWIJKV0UgVI	3450411	LRRC38	LRRC38		PREDICTED: Homo sapiens leucine rich repeat containing 38 (LRRC38), mRNA.	XM_943661.1	1974			ILMN_32247	ILMN_1803801	1	13801470	13840242	Leucine-rich repeat-containing protein 38 Precursor [Source:UniProtKB/Swiss-Prot;Acc:Q5VT99]	LRRC38	126755	XM_943661	ENSG00000162494	Hs.657356	1p36.21	KNOWN	0.172238	0.350734	-0.281867	0.983061	1.00619			0.238261	0.483871	0.686695	0.849868					2.66196	1.78601	2.46555	2.35566	1.89448	2.52764	2.54291	2.13653	2.58194	2.19675	2.7451	2.66084
KLl5qhKHur9_tEXu_s	6510482	PDPN	PDPN	1	Homo sapiens podoplanin (PDPN), transcript variant 4, mRNA.	NM_001006625.1	2530	+	13816939-13816988	ILMN_12328	ILMN_1670490	1	13910252	13944448	Podoplanin Precursor (Glycoprotein 36)(Gp36)(PA2.26 antigen)(T1-alpha)(T1A)(Aggrus) [Source:UniProtKB/Swiss-Prot;Acc:Q86YL7]	PDPN	10630	NM_001006625	ENSG00000162493	Hs.468675	1p36.21	KNOWN	0.931779	0.967004	-0.0180439	0.811877	0.837963			1	1	0.46682	0.698716					3.31913	2.9299	2.23754	64.9102	2.86456	3.08274	2.40969	2.79221	1.99792	2.54598	2.70714	13.1812
TZIaEmjmiPAOQJOSHU	3850592	PRDM2	PRDM2	1	Homo sapiens PR domain containing 2, with ZNF domain (PRDM2), transcript variant 1, mRNA.	NM_012231.3	5396	+	13981417-13981466	ILMN_12362	ILMN_1652992	1	14026735	14151569	PR domain zinc finger protein 2 (EC 2.1.1.43)(PR domain-containing protein 2)(Retinoblastoma protein-interacting zinc finger protein)(Zinc finger protein RIZ)(MTE-binding protein)(MTB-ZF)(GATA-3-binding protein G3B)(Lysine N-methyltransferase 8) [Source:UniProtKB/Swiss-Prot;Acc:Q13029]	PRDM2	7799	NM_015866	ENSG00000116731	Hs.371823	1p36.21	KNOWN	0.694349	0.833734	0.0826907	1.00946	1.00104			0.550435	0.800051	0.936162	0.9727					2.34447	2.32158	2.39036	2.12499	1.58289	1.82624	1.90267	1.92499	2.38572	2.781	1.62957	2.15615
oQXmJYHRpRQWiHpoHg	460484	KIAA1026	KIAA1026	1	Homo sapiens kazrin (KIAA1026), transcript variant A, mRNA.	NM_015209.1	281	+	14798152-14798201	ILMN_1020	ILMN_1813590	1	14925200	15444539	Kazrin [Source:UniProtKB/Swiss-Prot;Acc:Q674X7]	RP1-21O18.1	23254	NM_015209	ENSG00000189337	Hs.368823	1p36.21	KNOWN	0.734518	0.858036	-0.0713929	1.00995	0.996967			0.666667	0.877193	0.609202	0.818263					2.35022	2.43034	1.96674	1.79677	2.65265	2.1645	2.61764	1.92158	2.21608	1.61371	2.65801	2.41386
QcZ6LXge6sgBGF6f7I	3360246	TMEM51	TMEM51	1	Homo sapiens transmembrane protein 51 (TMEM51), mRNA.	NM_018022.1	1593	+	15419242-15419291	ILMN_443	ILMN_1674985	1	15479028	15546974	Transmembrane protein 51 [Source:UniProtKB/Swiss-Prot;Acc:Q9NW97]	TMEM51		NM_018022	ENSG00000171729	Hs.465305	1p36.21	KNOWN	0.00927302	0.0383077	0.509553	1.789	0.676142			0.373333	0.639269	0.294537	0.539255					80.7447	102.871	26.31	28.1656	20.8044	34.7928	91.6451	53.7017	21.9751	12.6709	28.024	27.1934
QSZJJdoVo_b_XyaM78	1230167	EFHD2	EFHD2	1	Homo sapiens EF-hand domain family, member D2 (EFHD2), mRNA.	NM_024329.4	2151	+	15629208-15629257	ILMN_13273	ILMN_1761463	1	15736441	15756834	EF-hand domain-containing protein D2 (Swiprosin-1) [Source:UniProtKB/Swiss-Prot;Acc:Q96C19]	EFHD2	79180	NM_024329	ENSG00000142634	Hs.465374	1p36.21	KNOWN	0.0133333	0.0506053	0.487993	1.76417	0.634024			0.24	0.483871	0.109548	0.303643					91.669	104.173	29.1658	126.385	134.895	154.741	46.7491	99.1463	30.6858	36.8938	41.5227	47.9898
lVq7WXE2Ho0GIA5J7g	2370128	CTRC	CTRC	1	Homo sapiens chymotrypsin C (caldecrin) (CTRC), mRNA.	NM_007272.2	781	+	15644797-15644831:15645657-15645671	ILMN_18070	ILMN_1748730	1	15764935	15779541	Chymotrypsin-C Precursor (EC 3.4.21.2)(Caldecrin) [Source:UniProtKB/Swiss-Prot;Acc:Q99895]	CTRC		NM_007272	ENSG00000162438	Hs.631869	1p36.21	KNOWN	0.35469	0.568636	0.193247	0.951511	0.819695			0.133333	0.378788	0.247091	0.474434					3.07238	2.34087	2.36408	2.5618	2.47941	1.84267	1.89044	2.74276	2.45153	2.13724	1.74239	2.06418
uJuAFLON7nqrjpuN1I	7200377	ELA2A	ELA2A	1	Homo sapiens elastase 2A (ELA2A), mRNA.	NM_033440.1	608	+	15665170-15665219	ILMN_16026	ILMN_1814476	1	15783224	15798580	Elastase-2A Precursor (EC 3.4.21.71) [Source:UniProtKB/Swiss-Prot;Acc:P08217]	CELA2A		NM_033440	ENSG00000142615	Hs.631866	1p36.21	KNOWN	0.548593	0.73274	-0.125943	0.979211	1.01031			0.24	0.483871	0.225414	0.460648					2.57828	2.79243	2.51477	2.44706	3.02692	2.95607	2.50857	2.50653	1.79496	2.58564	2.39292	2.34344
KW4IYM43uequOm4zkU	4570717	ELA2B	ELA2B	1	Homo sapiens elastase 2B (ELA2B), mRNA.	NM_015849.2	609	+	15685073-15685122	ILMN_16272	ILMN_1688458	1	15802596	15817892	Elastase-2B Precursor (EC 3.4.21.71) [Source:UniProtKB/Swiss-Prot;Acc:P08218]	CELA2B		NM_015849	ENSG00000215704	Hs.631871	1p36.21	KNOWN	0.00128954	0.00834624	0.60713	1.06115	0.955072			0.04	0.2	0.000343826	0.0125433					2.07889	2.66597	2.27207	2.21321	2.12321	3.04078	2.64609	2.79951	1.85259	2.03768	2.03556	1.82825
rpStFf57intexPuo70	5420253	CASP9	CASP9	1	Homo sapiens caspase 9, apoptosis-related cysteine peptidase (CASP9), transcript variant alpha, mRNA.	NM_001229.2	1672	-	15691649-15691698	ILMN_2760	ILMN_1718070	1	15814735	15851384	Caspase-9 Precursor (CASP-9)(EC 3.4.22.62)(ICE-like apoptotic protease 6)(ICE-LAP6)(Apoptotic protease Mch-6)(Apoptotic protease-activating factor 3)(APAF-3) [Contains Caspase-9 subunit p35;Caspase-9 subunit p10] [Source:UniProtKB/Swiss-Prot;Acc:P55211]	CASP9		NM_032996	ENSG00000132906	Hs.329502	1p36.21	KNOWN	0.0242626	0.0811743	0.44926	1.42956	0.867943			0.04	0.2	0.294537	0.539255					6.84259	13.541	7.56313	6.8163	4.47023	8.22316	5.08501	7.43607	4.22147	7.39224	5.4326	7.9814
ioJTKtuS474d9XcXq4	6100703	DNAJC16	DNAJC16	1	Homo sapiens DnaJ (Hsp40) homolog, subfamily C, member 16 (DNAJC16), mRNA.	NM_015291.1	2324	+	15767070-15767119	ILMN_139021	ILMN_1717078	1	15853308	15902587	DnaJ homolog subfamily C member 16 Precursor [Source:UniProtKB/Swiss-Prot;Acc:Q9Y2G8]	DNAJC16	23341	NM_015291	ENSG00000116138	Hs.655410	1p36.1	KNOWN	0.00168871	0.0101887	0.595426	1.07756	0.932972			0.166667	0.42517	0.00547968	0.0539749					4.09631	3.26119	2.65209	3.10472	1.93217	3.03167	2.69366	3.61762	2.78904	3.84046	2.86275	3.74281
Tn3XOK58qeTfr.KFHs	5820189	AGMAT	AGMAT	1	Homo sapiens agmatine ureohydrolase (agmatinase) (AGMAT), mRNA.	NM_024758.3	2038	-	15771847-15771896	ILMN_24467	ILMN_1707169	1	15899152	15911605	Agmatinase, mitochondrial Precursor (EC 3.5.3.11)(Agmatine ureohydrolase)(AUH) [Source:UniProtKB/Swiss-Prot;Acc:Q9BSE5]	AGMAT	79814	NM_024758	ENSG00000116771	Hs.567583	1p36.21	KNOWN	0.363945	0.577625	0.189628	1.27082	0.946211			0.24	0.483871	0.768887	0.891004					5.86822	5.12921	2.71365	2.02158	2.34975	5.15521	3.19439	14.9497	3.30914	2.27014	3.74007	7.40844
HqnoIijsaUiiPkhQg8	6220064	DDI2	DDI2	1	Homo sapiens DDI1, DNA-damage inducible 1, homolog 2 (S. cerevisiae) (DDI2), mRNA.	NM_032341.3	1195	+	15850893-15850942	ILMN_27420	ILMN_1775861	1	15944070	15986748	Protein DDI1 homolog 2 [Source:UniProtKB/Swiss-Prot;Acc:Q5TDH0]	DDI2	84301	NM_032341	ENSG00000197312	Hs.718857	1p36.21	KNOWN	0.00989873	0.040277	0.505775	1.03032	0.95919			0.426667	0.692641	0.00797954	0.0634801					2.56142	2.18169	1.84537	2.46701	2.98441	3.21544	2.33588	2.71808	2.30571	2.23345	2.37574	3.0678
TPhZPdbnp.H_Sgnfok	2230243	RSC1A1	RSC1A1	1	Homo sapiens regulatory solute carrier protein, family 1, member 1 (RSC1A1), mRNA.	NM_006511.1	1729	+	15860679-15860728	ILMN_3431	ILMN_1726704	1	15986364	15988217	Regulatory solute carrier protein family 1 member 1 (Transporter regulator RS1)(hRS1) [Source:UniProtKB/Swiss-Prot;Acc:Q92681]	RSC1A1	6248	NM_006511	ENSG00000215695	Hs.239459	1p36.1	KNOWN	0.018216	0.0646669	0.468337	1.23418	0.85467			0.166667	0.42517	0.122518	0.317579					5.61663	5.09986	3.34122	3.51354	7.62467	10.0324	6.14928	3.4965	4.27431	5.07023	3.7807	5.59106
Tl6TU74TfeHtV5_nok	3710753	PLEKHM2	PLEKHM2	1	PREDICTED: Homo sapiens pleckstrin homology domain containing, family M (with RUN domain) member 2 (PLEKHM2), mRNA.	XM_290944.4	4011	+	15933703-15933752	ILMN_32037	ILMN_1683980	1	16008026	16061262	Pleckstrin homology domain-containing family M member 2 (Salmonella-induced filaments A and kinesin-interacting protein)(SifA and kinesin-interacting protein) [Source:UniProtKB/Swiss-Prot;Acc:Q8IWE5]	PLEKHM2		NM_015164	ENSG00000116786	Hs.646775	1p36.21	KNOWN	0.00110202	0.00739213	0.613748	1.17952	0.720864					0.0159718	0.0942048					46.418	48.699	43.807	30.6286	37.4579	25.6923	32.3398	40.7501	17.7008	66.6066	41.2708	30.0108
BULewqWdUoEXnHkR1A	4260025	SLC25A34	SLC25A34	1	Homo sapiens solute carrier family 25, member 34 (SLC25A34), mRNA.	NM_207348.1	2992	+	15940393-15940442	ILMN_6699	ILMN_1709399	1	16062809	16067884	Solute carrier family 25 member 34 [Source:UniProtKB/Swiss-Prot;Acc:Q6PIV7]	SLC25A34	284723	NM_207348	ENSG00000162461	Hs.631867	1p36.21	KNOWN	0.108599	0.25154	0.328742	1.53058	0.941779					0.294537	0.539255					3.08916	7.72589	3.61572	4.06073	2.93947	2.52875	3.00603	2.2249	1.90911	2.91734	3.25019	1.81275
u6Le3QlRyXjdYpfhVI	60066	LOC388595	LOC388595	1	Homo sapiens similar to Hypothetical protein MGC37938 (LOC388595), mRNA.	NM_001013641.1	1189	+	15946733-15946782	ILMN_18250	ILMN_1703648	1	16068917	16074477	Transmembrane protein 82 [Source:UniProtKB/Swiss-Prot;Acc:A0PJX8]	TMEM82	388595	NM_001013641	ENSG00000162460	Hs.454828	1p36.21	KNOWN	0.778639	0.884507	-0.0592003	0.99314	1.00169					0.688522	0.849868					1.99978	2.02272	1.7467	2.04381	2.5498	1.7167	2.59347	1.95091	1.59423	2.75013	2.08619	1.5723
QamiqGopUmnWp1np2o	940543	FBLIM1	FBLIM1	1	Homo sapiens filamin binding LIM protein 1 (FBLIM1), transcript variant 1, mRNA.	NM_017556.2	4	+	15957845-15957894	ILMN_28540	ILMN_1671754	1	16083139	16113089	Filamin-binding LIM protein 1 (FBLP-1)(Mitogen-inducible 2-interacting protein)(MIG2-interacting protein)(Migfilin) [Source:UniProtKB/Swiss-Prot;Acc:Q8WUP2]	FBLIM1		NM_017556	ENSG00000162458	Hs.530101	1p36.21	KNOWN	0.0424897	0.124285	0.408745	1.00076	0.980054					0.247091	0.474434					2.52982	2.96239	2.06028	1.77564	2.71581	2.20186	2.05609	2.46247	2.15102	3.35552	4.0782	2.21014
N5UdP7MLmfaxJGrXnU	1500615	SPEN	SPEN	1	Homo sapiens spen homolog, transcriptional regulator (Drosophila) (SPEN), mRNA.	NM_015001.2	11999	+	16139309-16139358	ILMN_3876	ILMN_1802611	1	16174359	16266950	Msx2-interacting protein (SPEN homolog)(SMART/HDAC1-associated repressor protein) [Source:UniProtKB/Swiss-Prot;Acc:Q96T58]	SPEN	23013	NM_015001	ENSG00000065526	Hs.558463	1p36	KNOWN	0.000554024	0.00438277	0.641092	1.61804	0.769103					0.0159718	0.0942048					46.4619	56.8185	38.0575	34.6912	41.8241	49.5874	33.2401	36.0847	28.6925	25.8037	42.2477	35.4195
6dE13GXuHXuqEL96OU	5910309	ZBTB17	ZBTB17	1	Homo sapiens zinc finger and BTB domain containing 17 (ZBTB17), mRNA.	NM_003443.1	2264	-	16141275-16141324	ILMN_23973	ILMN_1711048	1	16268364	16302627	Zinc finger and BTB domain-containing protein 17 (Zinc finger protein 60)(Zinc finger protein 151)(Myc-interacting zinc finger protein)(Miz-1) [Source:UniProtKB/Swiss-Prot;Acc:Q13105]	ZBTB17		NM_003443	ENSG00000116809	Hs.433764	1p36.13	KNOWN	0.00987906	0.0402096	0.50589	1.66181	0.797233					0.0113936	0.0772466					11.4024	24.4672	8.48995	9.94587	11.0384	9.04217	9.1023	17.0552	11.3637	10.6215	11.2717	16.3573
BU6.16J6z.6roqBUV4	4070047	C1orf64	C1orf64	1	Homo sapiens chromosome 1 open reading frame 64 (C1orf64), mRNA.	NM_178840.2	830	+	16205680-16205729	ILMN_13315	ILMN_1768195	1	16330731	16335302	Putative uncharacterized protein C1orf64 [Source:UniProtKB/Swiss-Prot;Acc:Q8NEQ6]	C1orf64	149563	NM_178840	ENSG00000183888	Hs.29190	1p36.13	KNOWN	0.099779	0.236459	-0.33673	0.620786	1.47892					0.768887	0.891004					2.07251	2.79903	2.07216	2.56831	2.22418	1.80913	2.14203	2.20543	5.38771	1.84907	44.8587	2.43095
cd_v23VExIJKuiqCro	2710520	HSPB7	HSPB7	1	Homo sapiens heat shock 27kDa protein family, member 7 (cardiovascular) (HSPB7), mRNA.	NM_014424.3	2323	-	16213295-16213344	ILMN_26974	ILMN_1738922	1	16340523	16345964	Heat shock protein beta-7 (HspB7)(Cardiovascular heat shock protein)(cvHsp) [Source:UniProtKB/Swiss-Prot;Acc:Q9UBY9]	HSPB7		NM_014424	ENSG00000173641	Hs.502612	1p36.23-p34.3	KNOWN	0.773407	0.881456	0.0606356	0.979488	1.00115					0.168349	0.378481					2.57496	2.98874	2.58142	2.34044	2.33079	1.63507	1.7354	3.21224	2.5812	2.97024	3.54387	3.86075
QXeq_3r1S4inXiADAk	4850341	CLCNKA	CLCNKA	1	Homo sapiens chloride channel Ka (CLCNKA), mRNA.	NM_004070.2	2401	+	16233072-16233121	ILMN_15602	ILMN_1787576	1	16348366	16360545	Chloride channel protein ClC-Ka (Chloride channel Ka)(ClC-K1) [Source:UniProtKB/Swiss-Prot;Acc:P51800]	CLCNKA		NM_004070	ENSG00000186510	Hs.352243	1p36	KNOWN	0.577759	0.753989	-0.116936	1.53234	1.18687					0.225414	0.460648					3.99312	5.35086	4.51316	2.44307	1.97632	1.87645	2.21189	2.46258	6.04424	3.53153	2.85679	2.84573
HXgntVIh9Xk4pEQXf4	5700068	CLCNKB	CLCNKB	1	Homo sapiens chloride channel Kb (CLCNKB), mRNA.	NM_000085.1	1930	+	16254810-16254840:16255504-16255522	ILMN_26265	ILMN_1798742	1	16370247	16383803	Chloride channel protein ClC-Kb (Chloride channel Kb)(ClC-K2) [Source:UniProtKB/Swiss-Prot;Acc:P51801]	CLCNKB	1188	NM_000085	ENSG00000184908	Hs.352243	1p36	KNOWN	0.523421	0.714164	0.133895	1.06774	0.992079					0.611412	0.818263					2.07882	3.08602	3.28108	2.20201	2.09242	3.07803	2.38342	2.69537	1.82068	2.18508	2.1741	2.67509
iR96ycJF51Wnd9FShM	5720746	C1orf117	C1orf117		PREDICTED: Homo sapiens chromosome 1 open reading frame 117 (C1orf117), mRNA.	XM_938670.1	1357			ILMN_137228	ILMN_1812321	1	16384265	16400127	Protein FAM131C [Source:UniProtKB/Swiss-Prot;Acc:Q96AQ9]	FAM131C	348487	NM_182623	ENSG00000185519	Hs.126825	1p36.13	KNOWN	0.596557	0.766107	0.111237	1.41881	1.00378					0.688522	0.849868					3.72051	5.86452	3.13466	4.05569	3.37382	3.47244	3.11308	1.60267	2.18223	3.33962	2.97716	2.3828
ci7XlTlUtpVN3TX.ow	2060192	EPHA2	EPHA2	1	Homo sapiens EPH receptor A2 (EPHA2), mRNA.	NM_004431.2	3758	-	16323557-16323606	ILMN_3597	ILMN_1700527	1	16450833	16482564	Ephrin type-A receptor 2 Precursor (EC 2.7.10.1)(Tyrosine-protein kinase receptor ECK)(Epithelial cell kinase) [Source:UniProtKB/Swiss-Prot;Acc:P29317]	EPHA2		NM_004431	ENSG00000142627	Hs.171596	1p36	KNOWN	0.00430156	0.0210231	0.551091	1.20359	0.312831					0.00450474	0.0472039					94.8359	33.0951	13.9473	81.3895	3.69651	111.162	51.2864	187.203	2.68384	28.4476	26.565	33.7077
Hh6pXdf3O10NeXh360	5270072	ARHGEF19	ARHGEF19	1	Homo sapiens Rho guanine nucleotide exchange factor (GEF) 19 (ARHGEF19), mRNA.	NM_153213.2	2815	-	16397350-16397399	ILMN_20302	ILMN_1808999	1	16524599	16539140	Rho guanine nucleotide exchange factor 19 [Source:UniProtKB/Swiss-Prot;Acc:Q8IW93]	ARHGEF19		NM_153213	ENSG00000142632	Hs.591532	1p36.13	KNOWN	0.139317	0.300591	0.304183	3.22035	0.965943					0.936162	0.9727					11.4175	39.2269	20.3451	8.50086	8.31723	12.9573	7.87178	9.98538	12.2278	10.9398	7.80861	12.5752
KCSmukhBaiGe.S0kKQ	4890189				PREDICTED: Homo sapiens similar to prostate cancer associated protein 5 isoform NGEP long; prostate cancer-associated gene 5; new gene expressed in prostate (LOC343531), mRNA	XM_291627	1808			ILMN_79854	ILMN_1903406	1	16542404	16543655	Transmembrane protein 16M. Fragment [Source:UniProtKB/TrEMBL;Acc:Q5TEV4]	C1orf224		XR_019624	ENSG00000237276		NA	KNOWN	0.00282531	0.0152302	0.571788	1.49479	0.921224					0.0596758	0.208442					5.1193	6.46255	2.32979	2.55883	2.33236	3.43336	3.12257	2.35447	2.06871	2.09768	3.23062	1.81248
Z1bpf1V.pJFjoo4eog	5870056	C1orf89	C1orf89	1	Homo sapiens chromosome 1 open reading frame 89 (C1orf89), mRNA.	NM_030907.2	1198	-	16430868-16430917	ILMN_19686	ILMN_1683990	1	16558195	16563591	Miro domain-containing protein C1orf89 [Source:UniProtKB/Swiss-Prot;Acc:Q9BU20]	C1orf89	79363	NM_030907	ENSG00000132881	Hs.546430	1p36.13	KNOWN	0.000774708	0.00566163	0.628079	1.73449	0.824836					0.0015526	0.0259206					3.68285	7.24189	3.38929	3.53379	3.92933	4.40678	4.43744	3.86372	3.34879	4.3973	3.7951	3.26492
6vkCuir.Id059K57ao	290477	FBXO42	FBXO42	1	Homo sapiens F-box protein 42 (FBXO42), mRNA.	NM_018994.1	2796	-	16449276-16449325	ILMN_17967	ILMN_1756874	1	16576560	16678948	F-box only protein 42 [Source:UniProtKB/Swiss-Prot;Acc:Q6P3S6]	FBXO42	54455	NM_018994	ENSG00000037637	Hs.522384	1p36.23-p36.11	KNOWN	0.000427411	0.00358561	0.650773	1.28528	0.903049					0.0113936	0.0772466					6.88433	6.71841	5.68112	4.25014	4.91578	5.70598	5.15548	10.1768	7.50567	7.66589	5.12839	5.48349
o6fgd8qt5LnU3U_ulU	2070739	C1orf144	C1orf144	1	Homo sapiens chromosome 1 open reading frame 144 (C1orf144), mRNA.	NM_015609.1	1537	+	16595317-16595366	ILMN_5836	ILMN_1707503	1	16693583	16724639	UPF0485 protein C1orf144 (Putative MAPK-activating protein PM18/PM20/PM22) [Source:UniProtKB/Swiss-Prot;Acc:Q7Z422]	C1orf144	26099	NM_015609	ENSG00000055070	Hs.252967	1p36.13	KNOWN	4.30194e-08	4.95477e-06	0.857651	1.70745	0.65709					1.15378e-05	0.00378824					45.1297	94.6126	26.7482	50.8966	47.5513	49.3594	62.0515	62.0108	34.0089	48.1163	46.1501	33.2656
353lRJ6EII61spJYkE	4590097	SPATA21	SPATA21	1	Homo sapiens spermatogenesis associated 21 (SPATA21), mRNA.	NM_198546.1	1700	-	16598511-16598560	ILMN_5922	ILMN_1705337	1	16722176	16763919	Spermatogenesis-associated protein 21 [Source:UniProtKB/Swiss-Prot;Acc:Q7Z572]	SPATA21		NM_198546	ENSG00000187144	Hs.705501	1p36.13	KNOWN	0.600947	0.768722	0.109917	0.979377	0.988212					0.347493	0.593207					2.17902	2.13488	2.98333	2.51118	2.00827	2.46354	1.81744	1.7989	2.31263	1.8963	1.58527	2.46889
Q77TonuovpHe3nrpXc	540470	NECAP2	NECAP2	1	Homo sapiens NECAP endocytosis associated 2 (NECAP2), mRNA.	NM_018090.3	1630	+	16658786-16658835	ILMN_13196	ILMN_1749011	1	16767167	16786582	Adaptin ear-binding coat-associated protein 2 (NECAP endocytosis-associated protein 2)(NECAP-2) [Source:UniProtKB/Swiss-Prot;Acc:Q9NVZ3]	NECAP2	55707	NM_018090	ENSG00000157191	Hs.437385	1p36.13	KNOWN	5.95459e-05	0.00080513	0.714775	1.43783	0.693731					0.0015526	0.0259206					28.7847	34.2795	19.4724	23.3902	24.1564	28.8394	18.1462	31.6093	15.2671	24.759	21.0897	18.9328
iL.S_BrhU5cjvTt3vk	7200491	NBPF10	NBPF10	1	PREDICTED: Homo sapiens neuroblastoma breakpoint family, member 10, transcript variant 7 (NBPF10), mRNA.	XM_930739.1	1	-	146702970-146703019	ILMN_137210	ILMN_1678905	1	16888818	16940083	Neuroblastoma breakpoint family member 1 [Source:UniProtKB/Swiss-Prot;Acc:Q3BBV0]	NBPF1		XM_930739	ENSG00000219481		NA	KNOWN	0.874443	0.937748	-0.0332996	0.968823	0.999674					0.810042	0.915013					2.82685	1.77294	2.42254	2.49852	1.88693	1.66727	2.59004	2.15212	1.89103	2.30683	2.91267	1.83068
9u.uh6PRCtOIerylSU	2850020	MST1	MST1	3	Homo sapiens macrophage stimulating 1 (hepatocyte growth factor-like) (MST1), mRNA.	NM_020998.2	2108	-	49696456-49696464:49696465-49696505	ILMN_28025	ILMN_1707464	1	16971254	16976841	cDNA FLJ53774, moderately similar to Hepatocyte growth factor-like protein [Source:UniProtKB/TrEMBL;Acc:B4DDW3]	RP5-1182A14.3		NM_020998	ENSG00000186301	Hs.349110	3p21	KNOWN	0.242588	0.444949	-0.242617	1.00029	1.22201					0.122518	0.317579					5.09513	4.82658	7.72992	8.71549	5.37	6.50562	4.5914	3.58109	15.3237	12.4597	4.63577	4.7588
x_3etJXok6jbqAiiqg	2970440	CROCC	CROCC	1	Homo sapiens ciliary rootlet coiled-coil, rootletin (CROCC), mRNA.	NM_014675.2	6407	+	17171812-17171861	ILMN_15086	ILMN_1799672	1	17248445	17299474	Rootletin (Ciliary rootlet coiled-coil protein) [Source:UniProtKB/Swiss-Prot;Acc:Q5TZA2]	CROCC	9696	NM_014675	ENSG00000058453	Hs.309403	1p36.13	KNOWN	0.184123	0.367698	0.274551	1.03784	0.966633					0.936162	0.9727					3.19249	2.59092	2.74571	3.45278	6.62704	3.20739	2.19015	2.78157	3.4751	4.1825	7.05197	2.37785
QEunylKuokuBotEAgM	3850152	MFAP2	MFAP2	1	Homo sapiens microfibrillar-associated protein 2 (MFAP2), transcript variant 1, mRNA.	NM_017459.1	17	-	17180602-17180651	ILMN_14313	ILMN_1659565	1	17301003	17307173	Microfibrillar-associated protein 2 Precursor (MFAP-2)(Microfibril-associated glycoprotein 1)(MAGP-1)(MAGP) [Source:UniProtKB/Swiss-Prot;Acc:P55001]	MFAP2		NM_017459	ENSG00000117122	Hs.389137	1p36.1-p35	KNOWN	0.101128	0.238823	0.335475	0.969293	0.967107					0.109548	0.303643					1.79591	2.17906	2.37788	1.53417	1.51745	2.46473	2.20799	1.95145	1.8643	1.74795	3.24462	2.17292
HBFFlFF1RNXivph7cQ	2100746	ATP13A2	ATP13A2	1	Homo sapiens ATPase type 13A2 (ATP13A2), mRNA.	NM_022089.1	3648	-	17185182-17185231	ILMN_5349	ILMN_1704164	1	17312453	17338423	Probable cation-transporting ATPase 13A2 (EC 3.6.3.-) [Source:UniProtKB/Swiss-Prot;Acc:Q9NQ11]	ATP13A2	23400	NM_022089	ENSG00000159363	Hs.128866	1p36	KNOWN	0.775954	0.883107	0.0599365	1.44353	0.906091					0.649511	0.83959					6.96221	14.4379	9.32667	6.91934	36.465	5.51583	7.56227	6.90711	18.0168	10.2087	6.04944	5.43681
fXpQnkoVPd3MWeURTQ	630400	SDHB	SDHB	1	Homo sapiens succinate dehydrogenase complex, subunit B, iron sulfur (Ip) (SDHB), mRNA.	NM_003000.1	824	-	17221713-17221762	ILMN_12116	ILMN_1667257	1	17345230	17380665	Succinate dehydrogenase [ubiquinone] iron-sulfur subunit, mitochondrial Precursor (EC 1.3.5.1)(Iron-sulfur subunit of complex II)(Ip) [Source:UniProtKB/Swiss-Prot;Acc:P21912]	SDHB	6390	NM_003000	ENSG00000117118	Hs.465924	1p36.1-p35	KNOWN	2.40054e-05	0.000408614	0.739521	1.60825	0.652016					0.000300175	0.011372					110.781	174.055	104.473	127.539	196.666	170.079	91.9507	130.602	84.1884	102.749	77.4577	140.566
ZZ6iF.qG6roP6rN7l8	6110133	PADI2	PADI2	1	Homo sapiens peptidyl arginine deiminase, type II (PADI2), mRNA.	NM_007365.1	2158	-	17267980-17268029	ILMN_7631	ILMN_1771223	1	17393256	17445948	Protein-arginine deiminase type-2 (EC 3.5.3.15)(Protein-arginine deiminase type II)(Peptidylarginine deiminase II)(PAD-H19) [Source:UniProtKB/Swiss-Prot;Acc:Q9Y2J8]	PADI2		NM_007365	ENSG00000117115	Hs.33455	1p36.13	KNOWN	0.666758	0.814512	-0.0905803	1.09238	1.05487					0.183239	0.402656					3.87829	2.80794	4.53008	2.23317	3.17844	2.65183	2.1433	2.63094	2.6054	3.40105	1.7752	2.42486
6DkXT31el39UVElVIo	1010521	PADI1	PADI1	1	Homo sapiens peptidyl arginine deiminase, type I (PADI1), mRNA.	NM_013358.1	2274	+	17443524-17443573	ILMN_1296	ILMN_1732323	1	17531621	17572501	Protein-arginine deiminase type-1 (EC 3.5.3.15)(Protein-arginine deiminase type I)(Peptidylarginine deiminase I) [Source:UniProtKB/Swiss-Prot;Acc:Q9ULC6]	PADI1	29943	NM_013358	ENSG00000142623	Hs.412941	1p36.13	KNOWN	0.141379	0.303619	-0.30268	0.982039	1.00557					0.728339	0.86854					2.78854	2.32377	2.52873	2.19449	3.06128	2.63839	2.51241	3.33635	3.051	2.36404	2.08366	2.14709
0Xej63Snd76X_tJv1E	6400019	PADI3	PADI3	1	Homo sapiens peptidyl arginine deiminase, type III (PADI3), mRNA.	NM_016233.1	2935	+	17483061-17483110	ILMN_10750	ILMN_1758888	1	17575593	17610728	Protein-arginine deiminase type-3 (EC 3.5.3.15)(Protein-arginine deiminase type III)(Peptidylarginine deiminase III) [Source:UniProtKB/Swiss-Prot;Acc:Q9ULW8]	PADI3	51702	NM_016233	ENSG00000142619	Hs.149195	1p36.13	KNOWN	0.45692	0.661267	-0.155852	0.738807	1.17405					0.151872	0.358739					6.94855	2.17247	2.33629	1.51493	1.73076	2.26012	11.0026	1.61037	1.7426	2.18374	2.0612	2.64339
0tUv1R3gjVBOtckeRE	5310653	PADI4	PADI4	1	Homo sapiens peptidyl arginine deiminase, type IV (PADI4), mRNA.	NM_012387.1	2163	+	17562982-17563031	ILMN_26264	ILMN_1807529	1	17634690	17690495	Protein-arginine deiminase type-4 (EC 3.5.3.15)(Protein-arginine deiminase type IV)(Peptidylarginine deiminase IV)(HL-60 PAD) [Source:UniProtKB/Swiss-Prot;Acc:Q9UM07]	PADI4	23569	NM_012387	ENSG00000159339	Hs.522969	1p36.13	KNOWN	0.389796	0.601415	-0.179795	0.923175	1.07108					0.0768398	0.241812					5.88264	2.31506	2.18254	2.29856	2.87794	2.18074	3.24162	2.22947	2.03548	2.18709	1.79135	2.4435
0vqDufpnhXmpN4et9Q	510450	RCC2	RCC2	1	Homo sapiens regulator of chromosome condensation 2 (RCC2), mRNA.	NM_018715.1	3920	-	17605960-17606009	ILMN_2123	ILMN_1720124	1	17733252	17766220	Protein RCC2 (Telophase disk protein of 60 kDa)(RCC1-like protein TD-60) [Source:UniProtKB/Swiss-Prot;Acc:Q9P258]	RCC2		NM_018715	ENSG00000179051	Hs.380857	1p36.13	KNOWN	0.0403487	0.119254	0.41268	2.56104	0.68034					0.168349	0.378481					154.692	338.647	177.979	128.035	242.571	228.24	221.292	91.3804	150.206	78.5349	128.764	15.9864
Wu.6oov8qfqiKihE3o	2680639	ARHGEF10L	ARHGEF10L	1	Homo sapiens Rho guanine nucleotide exchange factor (GEF) 10-like (ARHGEF10L), transcript variant 2, mRNA.	NM_001011722.2	3933	+	17896629-17896678	ILMN_6822	ILMN_1727205	1	17866330	18024369	Rho guanine nucleotide exchange factor 10-like protein (GrinchGEF) [Source:UniProtKB/Swiss-Prot;Acc:Q9HCE6]	ARHGEF10L	55160	NM_018125	ENSG00000074964	Hs.443460	1p36.13	KNOWN	0.382151	0.594454	0.182662	1.59946	0.964983					0.688522	0.849868					3.17035	5.45727	3.22702	3.90369	4.7231	1.94629	5.11116	2.70609	3.74564	2.92666	2.94289	3.92529
ukqhL.1KulzT6rOLp4	1110162	ACTL8	ACTL8	1	Homo sapiens actin-like 8 (ACTL8), mRNA.	NM_030812.1	1502	+	18025822-18025871	ILMN_23903	ILMN_1704078	1	18081808	18153558	Actin-like protein 8 (Cancer/testis antigen 57)(CT57) [Source:UniProtKB/Swiss-Prot;Acc:Q9H568]	ACTL8		NM_030812	ENSG00000117148	Hs.2149	1p36.2-p35	KNOWN	0.263964	0.470553	0.232232	1.22374	0.743407		0.913005			0.347493	0.593207					3.05003	5.89508	3.39392	2.47139	2.677	3.72985	2.49926	2.23066	3.31516	3.25896	3.91639	2.47219
uF_udleEuPeieG4KRU	3360202	IGSF21	IGSF21	1	Homo sapiens immunoglobin superfamily, member 21 (IGSF21), mRNA.	NM_032880.2	1746	+	18577366-18577407:18577408-18577415	ILMN_3749	ILMN_1730039	1	18434240	18704976	Immunoglobulin superfamily member 21 Precursor [Source:UniProtKB/Swiss-Prot;Acc:Q96ID5]	IGSF21	84966	NM_032880	ENSG00000117154	Hs.212511	1p36.13	KNOWN	0.490631	0.688926	0.144534	0.965785	0.950896		0.927661			0.402961	0.648702					1.96745	2.87588	2.45521	2.24312	1.91725	1.88877	2.14867	1.84128	1.61964	2.40589	1.96289	2.33736
lkNEPcolL4VSSVdnL4	3830768	KLHDC7A	KLHDC7A	1	Homo sapiens kelch domain containing 7A (KLHDC7A), mRNA.	NM_152375.1	2287	+	18682739-18682788	ILMN_5383	ILMN_1754312	1	18807424	18812620	Kelch domain-containing protein 7A [Source:UniProtKB/Swiss-Prot;Acc:Q5VTJ3]	KLHDC7A	127707	NM_152375	ENSG00000179023	Hs.406913	1p36.13	KNOWN	0.940403	0.971455	-0.0157586	0.977625	1.00139		1.02239			0.935765	0.9727					1.44289	1.19898	2.08302	1.8144	1.85897	1.63841	2.39539	2.10918	1.73301	2.12839	1.65631	2.30444
lUIUDqr3cllB_AZ3iE	240343				Homo sapiens cDNA FLJ37460 fis, clone BRAWH2011286	AK094779	1966			ILMN_111132	ILMN_1835658	1	18957500	19075360	Paired box protein Pax-7 (HUP1) [Source:UniProtKB/Swiss-Prot;Acc:P23759]	PAX7	5081	AK094779	ENSG00000009709	Hs.113253	1p36.13	KNOWN	0.742773	0.862832	0.0690956	0.845394	0.977188					0.320322	0.571589					2.74727	1.46738	6.68773	1.77685	2.57509	2.29956	1.88503	2.58451	2.58365	2.84906	2.88566	2.39122
ZEO1Ja53H16RGKEF18	6290022	TAS1R2	TAS1R2	1	Homo sapiens taste receptor, type 1, member 2 (TAS1R2), mRNA.	NM_152232.1	318	-	19056528-19056577	ILMN_19513	ILMN_1697141	1	19166093	19186155	Taste receptor type 1 member 2 Precursor (Sweet taste receptor T1R2)(G-protein coupled receptor 71) [Source:UniProtKB/Swiss-Prot;Acc:Q8TE23]	TAS1R2	80834	NM_152232	ENSG00000179002	Hs.553548	1p36.13	KNOWN	0.685988	0.828237	-0.0850696	0.990875	1.01132					0.136614	0.336412					2.48433	2.48667	1.91357	2.05925	2.31312	3.28662	2.30434	1.88549	1.71954	1.99911	1.95897	1.42768
lbj3oAX6OpfbXO0l9U	5260433	ALDH4A1	ALDH4A1	1	Homo sapiens aldehyde dehydrogenase 4 family, member A1 (ALDH4A1), nuclear gene encoding mitochondrial protein, transcript variant P5CDhL, mRNA.	NM_003748.2	2459	-	19071164-19071213	ILMN_30363	ILMN_1790642	1	19197926	19229218	Delta-1-pyrroline-5-carboxylate dehydrogenase, mitochondrial Precursor (P5C dehydrogenase)(EC 1.5.1.12)(Aldehyde dehydrogenase family 4 member A1) [Source:UniProtKB/Swiss-Prot;Acc:P30038]	ALDH4A1		NM_003748	ENSG00000159423	Hs.77448	1p36	KNOWN	0.506537	0.700932	-0.139331	1.27451	1.32389					0.109548	0.303643					7.98911	9.19538	8.46064	3.49218	11.2818	3.94141	3.98242	4.12864	8.6835	4.46458	3.26512	2.17934
0AFDiONKnCBLDSv9RM	3190673	LOC643993	LOC643993	1	PREDICTED: Homo sapiens hypothetical protein LOC643993 (LOC643993), mRNA.	XM_930059.1	61	-	19280103-19280152	ILMN_39772	ILMN_1660393	1	19401000	19536746	E3 ubiquitin-protein ligase UBR4 (EC 6.3.2.-)(N-recognin-4)(Zinc finger UBR1-type protein 1)(Retinoblastoma-associated factor of 600 kDa)(600 kDa retinoblastoma protein-associated factor)(RBAF600)(p600) [Source:UniProtKB/Swiss-Prot;Acc:Q5T4S7]	UBR4		XM_930059	ENSG00000127481		NA	KNOWN	0.969065	0.985176	0.00817457	1.00293	0.997571					0.728339	0.86854					2.83809	2.23339	1.50003	1.65019	1.96437	1.72598	2.07469	2.52391	1.92746	2.43563	2.62186	2.35045
BoU0oeeWVd6IiSf.P4	3870253	C1orf33	C1orf33	1	Homo sapiens chromosome 1 open reading frame 33 (C1orf33), mRNA.	NM_016183.2	798	+	19457958-19458007	ILMN_1930	ILMN_1689800	1	19578075	19586622	mRNA turnover protein 4 homolog [Source:UniProtKB/Swiss-Prot;Acc:Q9UKD2]	MRTO4	51154	NM_016183	ENSG00000053372	Hs.463797	1p36.13	KNOWN	0.000131505	0.0014585	0.690906	1.19562	0.609537					2.57677e-05	0.00493524					17.901	18.8523	11.4197	18.6169	18.2245	23.1385	25.4585	30.7294	9.44644	15.8798	21.8148	16.6315
Tsflyh6iij5igOiPR4	6760162	AFAR3	AFAR3	1	Homo sapiens aflatoxin B1 aldehyde reductase 3 (AFAR3), mRNA.	NM_201252.1	1817	-	19465180-19465229	ILMN_22809	ILMN_1702696	1	19592478	19600688	Aflatoxin B1 aldehyde reductase member 4 (EC 1.-.-.-)(Aldoketoreductase 7-like) [Source:UniProtKB/Swiss-Prot;Acc:Q8NHP1]	AKR7L		NM_201252	ENSG00000211454	Hs.662342	c(\1p35-p36.1\", \"1p36.13\")"	KNOWN	0.64719	0.801994	0.0962485	0.898334	0.969162					0.728339	0.86854					2.94897	2.88205	2.60153	1.96518	5.7671	2.0418	2.67394	1.68454	2.32468	2.16029	2.49258	1.87487
fqSI7EoNnHoKJFH_Kk	5690524	AKR7A3	AKR7A3	1	Homo sapiens aldo-keto reductase family 7, member A3 (aflatoxin aldehyde reductase) (AKR7A3), mRNA.	NM_012067.2	760	-	19483178-19483206:19483767-19483787	ILMN_1206	ILMN_1676592	1	19609057	19615280	Aflatoxin B1 aldehyde reductase member 3 (EC 1.-.-.-)(AFB1-AR 2) [Source:UniProtKB/Swiss-Prot;Acc:O95154]	AKR7A3	22977	NM_012067	ENSG00000162482	Hs.6980	1p36.13	KNOWN	0.880691	0.941474	0.0316305	0.944939	0.967372					0.649511	0.83959					2.04942	5.20595	3.07529	3.0468	17.0576	1.74613	2.16118	2.68481	10.6128	2.91402	2.77807	1.87671
QxHuArqq4tUfiZ9e_A	1050544	AKR7A2	AKR7A2	1	Homo sapiens aldo-keto reductase family 7, member A2 (aflatoxin aldehyde reductase) (AKR7A2), mRNA.	NM_003689.2	1260	-	19503098-19503147	ILMN_7152	ILMN_1677043	1	19630459	19638640	Aflatoxin B1 aldehyde reductase member 2 (EC 1.-.-.-)(AFB1-AR 1)(Aldoketoreductase 7) [Source:UniProtKB/Swiss-Prot;Acc:O43488]	AKR7A2		NM_003689	ENSG00000053371	Hs.571886	1p36.13	KNOWN	0.0249711	0.0830374	0.447287	1.96679	0.730246					0.039795	0.163625					116.395	136.503	73.2815	109.108	176.907	89.8692	76.8352	119.926	78.2688	72.3828	75.4133	52.3186
Noo9Ae_qeggfrperV4	830184	PQLC2	PQLC2	1	Homo sapiens PQ loop repeat containing 2 (PQLC2), mRNA.	NM_017765.1	2316	+	19531186-19531235	ILMN_26134	ILMN_1682267	1	19638740	19655793	PQ-loop repeat-containing protein 2 [Source:UniProtKB/Swiss-Prot;Acc:Q6ZP29]	PQLC2		NM_017765	ENSG00000040487	Hs.647620	1p36.13	KNOWN	0.273051	0.481256	0.227982	0.996888	0.971234					0.0256662	0.130991					2.39312	2.4292	2.37596	2.91425	3.55914	2.14535	2.97834	2.66817	2.29332	3.35731	2.50218	2.71674
xtftL3qXZIU5F5d1OA	4120180				602582170F1 NIH_MGC_76 Homo sapiens cDNA clone IMAGE:4709920 5, mRNA sequence	BG563246	502			ILMN_112250	ILMN_1856688	1	19665270	19812007	F-actin-capping protein subunit beta (CapZ beta) [Source:UniProtKB/Swiss-Prot;Acc:P47756]	CAPZB		BG563246	ENSG00000077549		NA	KNOWN	0.249479	0.453143	-0.239207	0.962466	1.01464					1	1					1.93518	2.28096	2.08831	2.15005	2.66836	2.56647	1.75176	2.65595	1.69345	2.55865	2.11285	2.19937
3OqTqUSdXrd5Do693g	7380075	LOC644083	LOC644083	1	PREDICTED: Homo sapiens hypothetical protein LOC644083 (LOC644083), mRNA.	XM_930110.1	688	+	19598653-19598702	ILMN_138530	ILMN_1677002	1	19726044	19727209	CDNA FLJ26873 fis, clone PRS08805 [Source:UniProtKB/TrEMBL;Acc:Q6ZNY8]	AL445163.22		XM_930110	ENSG00000225694		NA	KNOWN	0.496591	0.69369	-0.142575	1.06657	0.997172					0.247091	0.474434					2.01504	3.63227	2.0113	2.10121	2.75325	2.68586	2.53024	1.83313	2.77616	2.0206	2.08222	2.34302
0neV5Ae1Kdd5Xep_.0	6380358	C1orf151	C1orf151	1	Homo sapiens chromosome 1 open reading frame 151 (C1orf151), mRNA.	NM_001032363.1	1814	+	19826986-19827035	ILMN_23151	ILMN_1657860	1	19923467	19967172	UPF0327 protein C1orf151 [Source:UniProtKB/Swiss-Prot;Acc:Q5TGZ0]	C1orf151		NM_001032363	ENSG00000173436	Hs.466662	1p36.13	KNOWN	0.0918059	0.222404	0.344416	1.0167	0.977165					0.247091	0.474434					3.40437	2.40932	2.60681	2.74501	2.24202	3.13203	3.14502	2.39405	2.53644	2.38406	2.78953	3.04048
odUnkfwVyCuqF6qioQ	1010634	NBL1	NBL1	1	Homo sapiens neuroblastoma, suppression of tumorigenicity 1 (NBL1), transcript variant 1, mRNA.	NM_182744.1	1795	+	19857273-19857322	ILMN_20462	ILMN_1770986	1	19967048	19984945	Neuroblastoma suppressor of tumorigenicity 1 Precursor (Zinc finger protein DAN)(N03)(DAN domain family member 1) [Source:UniProtKB/Swiss-Prot;Acc:P41271]	NBL1	4681	NM_182744	ENSG00000158747	Hs.654502	1p36.13	KNOWN	0.322207	0.53487	0.206411	1.20914	0.980945					0.37602	0.621443					2.47301	4.88962	2.43606	3.71162	5.0513	4.62844	3.86422	3.11033	3.13374	3.40905	4.0792	3.0283
xgeFan6p6UOqJ6PiSA	160376	HTR6	HTR6	1	Homo sapiens 5-hydroxytryptamine (serotonin) receptor 6 (HTR6), mRNA.	NM_000871.1	1784	+	19878442-19878448:19878449-19878491	ILMN_8475	ILMN_1800989	1	19991780	20006055	5-hydroxytryptamine receptor 6 (5-HT-6)(Serotonin receptor 6) [Source:UniProtKB/Swiss-Prot;Acc:P50406]	HTR6	3362	NM_000871	ENSG00000158748	Hs.22180	1p36-p35	KNOWN	0.960458	0.98116	0.0104506	0.998357	0.999406					0.936162	0.9727					3.20456	1.99187	1.94174	2.11413	1.83209	1.98753	1.85062	2.58121	2.52041	2.11011	1.95715	2.19124
3pFNB6SQSJKZKxAgpI	2350450	TMCO4	TMCO4	1	Homo sapiens transmembrane and coiled-coil domains 4 (TMCO4), mRNA.	NM_181719.2	2616	-	19881601-19881650	ILMN_8422	ILMN_1781276	1	20008709	20126410	Transmembrane and coiled-coil domain-containing protein 4 [Source:UniProtKB/Swiss-Prot;Acc:Q5TGY1]	TMCO4	255104	NM_181719	ENSG00000162542	Hs.656313	1p36.13	KNOWN	0.375296	0.588366	0.185262	1.7703	1.00281					0.936162	0.9727					5.01871	7.79431	3.27594	4.73953	3.95657	6.08292	5.40361	4.23836	3.47918	4.97939	4.36373	2.48192
BKrxocIenX_oDROUmo	7570259	RNF186	RNF186	1	Homo sapiens ring finger protein 186 (RNF186), mRNA.	NM_019062.1	935	-	20013374-20013423	ILMN_20153	ILMN_1811278	1	20140523	20141771	RING finger protein 186 [Source:UniProtKB/Swiss-Prot;Acc:Q9NXI6]	RNF186	54546	NM_019062	ENSG00000178828	Hs.124835	1p36.13	KNOWN	0.167823	0.344115	0.284674	0.999312	0.988468					0.0976424	0.28371					3.4279	2.75919	2.91108	1.94445	2.54384	3.57765	2.04061	2.36732	2.64912	3.42996	2.41777	2.45662
utLdfxIqujs1uiiqX0	4120754	OTUD3	OTUD3		PREDICTED: Homo sapiens OTU domain containing 3 (OTUD3), mRNA.	XM_939048.1	6197			ILMN_34701	ILMN_1779280	1	20208888	20239429	OTU domain-containing protein 3 [Source:UniProtKB/Swiss-Prot;Acc:Q5T2D3]	OTUD3	23252	NM_015207	ENSG00000169914	Hs.374987	1p36.13	KNOWN	0.00283778	0.0152783	0.571578	1.37917	0.91904					0.109548	0.303643					3.96434	6.01377	2.91649	2.73746	4.23642	3.18352	3.51857	3.12141	3.70836	3.07263	4.16479	4.0262
Hp5Xef2WQXqRcQWQM4	7320465	PLA2G2E	PLA2G2E	1	Homo sapiens phospholipase A2, group IIE (PLA2G2E), mRNA.	NM_014589.1	391	-	20119433-20119482	ILMN_16206	ILMN_1710590	1	20246800	20250110	Group IIE secretory phospholipase A2 Precursor (GIIE sPLA2)(EC 3.1.1.4)(Phosphatidylcholine 2-acylhydrolase GIIE)(sPLA(2)-IIE) [Source:UniProtKB/Swiss-Prot;Acc:Q9NZK7]	PLA2G2E	30814	NM_014589	ENSG00000188784	Hs.272372	1p36.13	KNOWN	0.0435993	0.126827	-0.406766	0.953276	1.03563					0.0457112	0.175881					2.19997	2.92199	2.6334	1.83213	2.36958	1.90302	2.23744	2.76267	1.98218	2.2121	2.61519	2.21976
xOSAk1dFTXIpSkolfc	2490673	PLA2G2A	PLA2G2A	1	Homo sapiens phospholipase A2, group IIA (platelets, synovial fluid) (PLA2G2A), mRNA.	NM_000300.2	795	-	20174643-20174692	ILMN_13069	ILMN_1740586	1	20301929	20306909	Phospholipase A2, membrane associated Precursor (EC 3.1.1.4)(Phosphatidylcholine 2-acylhydrolase)(Group IIA phospholipase A2)(GIIC sPLA2)(Non-pancreatic secretory phospholipase A2)(NPS-PLA2) [Source:UniProtKB/Swiss-Prot;Acc:P14555]	PLA2G2A		NM_000300	ENSG00000188257	Hs.466804	1p35	KNOWN	0.141559	0.303879	0.30255	36.3592	0.873					0.37602	0.621443					2.115	118.431	4.42275	2.02013	3.13099	2.52316	3.02493	2.49361	2.79597	2.4746	2.29651	1.7738
WKdcLRIXS392CfpoVU	4760246	PLA2G5	PLA2G5	1	Homo sapiens phospholipase A2, group V (PLA2G5), mRNA.	NM_000929.1	636	+	20289860-20289909	ILMN_21379	ILMN_1807171	1	20354672	20418391	Calcium-dependent phospholipase A2 Precursor (EC 3.1.1.4)(Phosphatidylcholine 2-acylhydrolase)(PLA2-10)(Group V phospholipase A2) [Source:UniProtKB/Swiss-Prot;Acc:P39877]	PLA2G5		NM_000929	ENSG00000127472	Hs.319438	1p36-p34	KNOWN	0.216744	0.412105	-0.256011	0.974759	1.04646					0.0159718	0.0942048					2.09244	2.02525	2.43459	1.85671	1.39775	1.89353	2.32737	2.27696	1.90132	4.06781	2.30921	2.34214
xN5T_7unJ79SUqp4pE	4210598	PLA2G2D	PLA2G2D	1	Homo sapiens phospholipase A2, group IID (PLA2G2D), mRNA.	NM_012400.2	1990	-	20311609-20311658	ILMN_3520	ILMN_1788811	1	20438478	20446039	Group IID secretory phospholipase A2 Precursor (GIID sPLA2)(EC 3.1.1.4)(Phosphatidylcholine 2-acylhydrolase GIID)(PLA2IID)(sPLA(2)-IID)(Secretory-type PLA, stroma-associated homolog) [Source:UniProtKB/Swiss-Prot;Acc:Q9UNK4]	PLA2G2D		NM_012400	ENSG00000117215	Hs.189507	1p36.12	KNOWN	0.499687	0.69596	-0.141561	0.976697	1.00154					0.767498	0.891004					2.53458	1.88298	2.32522	2.38632	2.8007	2.14964	2.59964	1.90764	2.9896	2.31734	1.72728	2.10605
K.UiVSX6IQoR5RUmUQ	3390672	PLA2G2F	PLA2G2F	1	Homo sapiens phospholipase A2, group IIF (PLA2G2F), mRNA.	NM_022819.2	2376	+	20349119-20349168	ILMN_9383	ILMN_1724799	1	20465823	20476879	Group IIF secretory phospholipase A2 Precursor (GIIF sPLA2)(EC 3.1.1.4)(Phosphatidylcholine 2-acylhydrolase GIIF)(sPLA(2)-IIF) [Source:UniProtKB/Swiss-Prot;Acc:Q9BZM2]	PLA2G2F	64600	NM_022819	ENSG00000158786	Hs.302034	1p35	KNOWN	0.0763457	0.193869	0.360879	1.04959	0.985141					0.373029	0.621443					2.53633	2.38852	2.4975	2.31873	3.09585	2.68204	2.34061	2.73183	2.00603	2.43212	1.90212	2.00222
ZZKg5GIS4xSVP4SuKE	6450348				nn25c12.s1 NCI_CGAP_Gas1 Homo sapiens cDNA clone IMAGE:1084918 3, mRNA sequence	AA577876	113			ILMN_98264	ILMN_1879516	1	20490388	20501687	Putative inactive group IIC secretory phospholipase A2 Precursor (Phosphatidylcholine 2-acylhydrolase GIIC) [Source:UniProtKB/Swiss-Prot;Acc:Q5R387]	PLA2G2C		AA577876	ENSG00000187980		NA	KNOWN	0.890875	0.946986	0.0289141	1.00908	1.00166					0.893146	0.956939					1.8202	2.12613	2.58846	1.51171	2.99849	1.96692	2.64729	1.87699	1.85895	1.50888	2.21472	2.14959
NinqoIl1TANEXHe6wg	830307	UBXD3	UBXD3	1	Homo sapiens UBX domain containing 3 (UBXD3), mRNA.	NM_152376.2	2703	+	20392260-20392309	ILMN_15809	ILMN_1726798	1	20512581	20522539	UBX domain-containing protein 10 (UBX domain-containing protein 3) [Source:UniProtKB/Swiss-Prot;Acc:Q96LJ8]	UBXN10	127733	NM_152376	ENSG00000162543	Hs.432503	1p36.12	KNOWN	0.840775	0.920967	-0.0423296	1.08147	1.00033					0.767498	0.891004					2.59096	2.95655	1.50149	2.40438	2.88955	2.66317	2.24721	2.19027	2.22195	2.02676	2.14852	2.28162
ouuqek6eiRL2l1x9Hg	5130369	FLJ32784	FLJ32784	1	Homo sapiens hypothetical protein FLJ32784 (FLJ32784), mRNA.	NM_144623.2	3972	+	20553122-20553171	ILMN_10024	ILMN_1652243	1	20617412	20681387	von Willebrand factor A domain-containing protein 5B1 Precursor [Source:UniProtKB/Swiss-Prot;Acc:Q5TIE3]	VWA5B1		NM_144623	ENSG00000158816		NA	KNOWN	0.575043	0.75182	0.117766	0.990215	0.985571					0.202177	0.426432					2.6631	1.83973	2.5926	2.44191	2.212	2.11091	2.33105	2.89886	2.05506	2.71944	2.98276	2.73334
KzhYQpF167cHVUCEOI	2710187	CAMK2N1	CAMK2N1	1	Homo sapiens calcium/calmodulin-dependent protein kinase II inhibitor 1 (CAMK2N1), mRNA.	NM_018584.4	607	-	20682709-20682728:20682729-20682758	ILMN_22077	ILMN_1794863	1	20808885	20812728	Calcium/calmodulin-dependent protein kinase II inhibitor 1 [Source:UniProtKB/Swiss-Prot;Acc:Q7Z7J9]	CAMK2N1	55450	NM_018584	ENSG00000162545	Hs.197922	1p36.12	KNOWN	0.889097	0.946263	-0.029388	3.44066	1.07261					0.936162	0.9727					176.881	209.162	63.9062	32.8806	125.174	38.6882	210.612	39.0436	102.427	22.996	151.842	17.4863
ruQhI6p7.VUXeLL6K0	5960014	C1orf166	C1orf166	1	Homo sapiens chromosome 1 open reading frame 166 (C1orf166), mRNA.	NM_024544.1	2240	-	20698676-20698725	ILMN_27348	ILMN_1675055	1	20825943	20834674	Mitochondrial ubiquitin ligase activator of NFKB 1 (EC 6.3.2.-)(E3 ubiquitin-protein ligase MUL1)(Growth inhibition and death E3 ligase)(Putative NF-kappa-B-activating protein 266)(Mitochondrial-anchored protein ligase)(RING finger protein 218) [Source:UniProtKB/Swiss-Prot;Acc:Q969V5]	MUL1	79594	NM_024544	ENSG00000090432	Hs.10101	1p36.12	KNOWN	0.000143602	0.0015559	0.688111	1.00561	0.735702					0.000143069	0.00880766					17.3741	8.81198	6.50488	7.18989	8.89933	16.5107	10.6635	13.5119	10.0143	15.8221	6.88199	9.88642
l10iSurXhJLo91SSjg	4220433	FAM43B	FAM43B	1	Homo sapiens family with sequence similarity 43, member B (FAM43B), mRNA.	NM_207334.1	2396	+	20753914-20753963	ILMN_13579	ILMN_1754921	1	20878932	20881512	Protein FAM43B [Source:UniProtKB/Swiss-Prot;Acc:Q6ZT52]	FAM43B	163933	NM_207334	ENSG00000183114	Hs.429179	1p36.12	KNOWN	0.39714	0.60771	0.177069	0.905506	0.908404					0.37602	0.621443					3.90677	2.10591	2.31342	2.24857	2.24385	1.35801	2.12434	2.01289	2.01666	9.95852	2.08586	2.85252
i4tJFXXJBeX6h8gRZY	6060390	CDA	CDA	1	Homo sapiens cytidine deaminase (CDA), mRNA.	NM_001785.1	698	+	20817796-20817845	ILMN_137423	ILMN_1714592	1	20915444	20945398	Cytidine deaminase (EC 3.5.4.5)(Cytidine aminohydrolase) [Source:UniProtKB/Swiss-Prot;Acc:P32320]	CDA	978	NM_001785	ENSG00000158825	Hs.466910	1p36.2-p35	KNOWN	0.0764399	0.194051	0.360772	1.65351	0.581452					0.00662808	0.0593514					17.2215	9.48461	3.6387	7.84972	1.66918	38.8623	3.54614	43.5461	1.82637	2.29747	1.89372	17.105
HRigdv4KqSbJO3j_UU	4880022	PINK1	PINK1	1	Homo sapiens PTEN induced putative kinase 1 (PINK1), mRNA.	NM_032409.1	2169	+	20850100-20850149	ILMN_27027	ILMN_1666924	1	20959948	20978003	Serine/threonine-protein kinase PINK1, mitochondrial Precursor (EC 2.7.11.1)(PTEN-induced putative kinase protein 1)(BRPK) [Source:UniProtKB/Swiss-Prot;Acc:Q9BXM7]	PINK1	65018	NM_032409	ENSG00000158828	Hs.389171	1p36	KNOWN	0.0739599	0.189418	0.36364	1.02283	0.652465					0.00797954	0.0634801					30.8736	21.5407	23.0767	39.7963	17.8799	21.416	22.0034	62.9993	8.80284	25.0395	27.5352	9.27823
3Xe6iOQR4iUKrqL6jA	3460152	DDOST	DDOST	1	Homo sapiens dolichyl-diphosphooligosaccharide-protein glycosyltransferase (DDOST), mRNA.	NM_005216.3	1533	-	20851297-20851346	ILMN_22943	ILMN_1734231	1	20969150	20988037	Dolichyl-diphosphooligosaccharide--protein glycosyltransferase 48 kDa subunit Precursor (Oligosaccharyl transferase 48 kDa subunit)(DDOST 48 kDa subunit)(EC 2.4.1.119) [Source:UniProtKB/Swiss-Prot;Acc:P39656]	DDOST	1650	NM_005216	ENSG00000117242	Hs.523145	1p36.1	KNOWN	1.65608e-05	0.000313768	0.748908	2.30892	0.632374					0.000143069	0.00880766					153.729	274.621	95.5842	150.48	129.594	92.5184	120.097	136.045	81.5562	133.131	129.255	94.4504
uTFE0u.W3nReUSJURU	5490437	KIF17	KIF17	1	Homo sapiens kinesin family member 17 (KIF17), mRNA.	NM_020816.1	3636	-	20863379-20863428	ILMN_7755	ILMN_1666625	1	20990507	21044510	Kinesin-like protein KIF17 (KIF3-related motor protein) [Source:UniProtKB/Swiss-Prot;Acc:Q9P2E2]	KIF17		NM_020816	ENSG00000117245	Hs.130411	1p36.12	KNOWN	0.144867	0.309059	0.300175	0.97794	0.953211					0.12007	0.317579					2.30718	2.21519	2.51326	1.96656	2.55864	2.24526	2.17702	2.06801	1.76739	4.47033	2.71029	2.94273
ZJf5lVHpXiVe7Xr93s	4610630	SH2D5	SH2D5	1	PREDICTED: Homo sapiens SH2 domain containing 5 (SH2D5), mRNA.	XM_375698.2	99	-	20932027-20932076	ILMN_41053	ILMN_1672795	1	21046225	21059133	SH2 domain-containing protein 5 [Source:UniProtKB/Swiss-Prot;Acc:Q6ZV89]	SH2D5		XM_375698	ENSG00000189410		NA	KNOWN	0.478527	0.67908	-0.14855	0.97428	0.994859					0.469594	0.698716					3.00338	1.96832	2.08429	1.80353	2.76359	2.19209	1.20869	2.58281	2.01683	2.26128	1.92695	2.50281
NQuu0ktA8Sk5._4Th0	2230301				UI-H-BW1-anh-h-12-0-UI.s1 NCI_CGAP_Sub7 Homo sapiens cDNA clone IMAGE:3082606 3, mRNA sequence	BF514707	110			ILMN_115389	ILMN_1871846	1	21069171	21113816	Heterochromatin protein 1-binding protein 3 (Protein HP1-BP74) [Source:UniProtKB/Swiss-Prot;Acc:Q5SSJ5]	HP1BP3	50809	BF514707	ENSG00000127483		NA	KNOWN	0.95479	0.978566	0.0119501	0.932968	1.00419					0.728339	0.86854					5.50593	2.78962	3.06516	2.76331	6.02999	5.35288	3.48958	3.95246	5.3145	3.94906	3.56445	4.84942
6ErvLL_fv.t.Dfv.is	1410136				AV742155 CB Homo sapiens cDNA clone CBFAID04 5, mRNA sequence	AV742155	162			ILMN_116717	ILMN_1908689	1	21132972	21503377	Eukaryotic translation initiation factor 4 gamma 3 (eIF-4-gamma 3)(eIF-4G 3)(eIF4G 3)(eIF-4-gamma II)(eIF4GII) [Source:UniProtKB/Swiss-Prot;Acc:O43432]	EIF4G3	8672	AV742155	ENSG00000075151		NA	KNOWN	0.775817	0.883025	0.0599742	1.02515	0.994913					0.291478	0.536646					2.1938	2.38569	1.6296	2.50782	2.26304	2.16715	2.03069	2.27243	1.88422	2.09794	1.40963	2.165
NWXRC5gt6woYJoiJQg	5420280	ECE1	ECE1	1	Homo sapiens endothelin converting enzyme 1 (ECE1), mRNA.	NM_001397.1	2287	-	21419011-21419034:21419035-21419060	ILMN_20910	ILMN_1672174	1	21543740	21672034	Endothelin-converting enzyme 1 (ECE-1)(EC 3.4.24.71) [Source:UniProtKB/Swiss-Prot;Acc:P42892]	ECE1	1889	NM_001397	ENSG00000117298	Hs.195080	1p36.1	KNOWN	0.00129221	0.00835936	0.607042	1.70389	0.790973					0.003415	0.0405274					3.58632	11.3073	3.11295	5.96349	4.39503	4.8659	3.59861	3.7768	2.23582	4.29402	8.35099	2.721
rAviiniAsSg8zlVKis	3710326	NBPF3	NBPF3		PREDICTED: Homo sapiens neuroblastoma breakpoint family, member 3 (NBPF3), mRNA.	XM_939326.1	1034			ILMN_137619	ILMN_1771898	1	21766630	21811498	Neuroblastoma breakpoint family member 3 (Protein AE2)(Protein SHIIIa4) [Source:UniProtKB/Swiss-Prot;Acc:Q9H094]	NBPF3		NM_032264	ENSG00000142794	Hs.325422	1p36.12	KNOWN	0.680937	0.824686	-0.0865115	0.970255	1.0029					0.808899	0.915013					3.40528	2.03785	2.65513	2.1362	3.18701	1.53868	2.50316	1.77331	1.8628	2.66763	2.46153	2.31779
Q0R16neBERlJ13eCYc	6980164	ALPL	ALPL	1	Homo sapiens alkaline phosphatase, liver/bone/kidney (ALPL), mRNA.	NM_000478.2	2429	+	21777336-21777385	ILMN_4097	ILMN_1701603	1	21835858	21904905	Alkaline phosphatase, tissue-nonspecific isozyme Precursor (EC 3.1.3.1)(AP-TNAP)(TNSALP)(Alkaline phosphatase liver/bone/kidney isozyme) [Source:UniProtKB/Swiss-Prot;Acc:P05186]	ALPL		NM_000478	ENSG00000162551	Hs.75431	1p36.12	KNOWN	0.0105845	0.0424646	0.501855	33.1798	0.651179					0.851719	0.934236					3.69473	164.094	2.59717	2.472	4.06003	2.80155	2.47861	2.68228	1.64423	7.71163	33.4102	2.32622
96VQxU.6CVe6W7o7aw	4250035	RAP1GA1	RAP1GA1	1	Homo sapiens RAP1, GTPase activating protein 1 (RAP1GA1), mRNA.	NM_002885.1	3184	-	21795338-21795387	ILMN_13405	ILMN_1776519	1	21922708	21995856	Rap1 GTPase-activating protein 1 (Rap1GAP1)(Rap1GAP) [Source:UniProtKB/Swiss-Prot;Acc:P47736]	RAP1GAP		NM_002885	ENSG00000076864	Hs.148178	1p36.1-p35	KNOWN	0.857077	0.928774	-0.0379493	1.95687	1.1795					0.768887	0.891004					34.4434	38.7306	31.3341	2.3584	21.9944	17.6528	23.8507	11.2692	21.1471	14.1691	46.501	26.4176
KeeFXj98gM1RMNSfNU	3190022	USP48	USP48	1	Homo sapiens ubiquitin specific peptidase 48 (USP48), transcript variant 2, mRNA.	NM_001032730.1	2164	-	21927124-21927173	ILMN_29650	ILMN_1738572	1	22004791	22109688	Ubiquitin carboxyl-terminal hydrolase 48 (EC 3.1.2.15)(Ubiquitin thioesterase 48)(Ubiquitin-specific-processing protease 48)(Deubiquitinating enzyme 48) [Source:UniProtKB/Swiss-Prot;Acc:Q86UV5]	USP48		NM_001032730	ENSG00000090686	Hs.467524	1p36.12	KNOWN	0.00528926	0.024646	0.540411	1.27209	0.658287					0.0036844	0.0417142					9.65556	18.588	7.8112	9.71513	26.2404	9.2768	8.0953	11.1586	6.73637	5.28198	9.30297	9.54768
6UaqeUEg9KiXOF_jqA	5270678	LDLRAD2	LDLRAD2	1	Homo sapiens low density lipoprotein receptor class A domain containing 2 (LDLRAD2), mRNA.	NM_001013693.1	3701	+	22023990-22024039	ILMN_5891	ILMN_1654983	1	22138758	22151714	Low-density lipoprotein receptor class A domain-containing protein 2 Precursor [Source:UniProtKB/Swiss-Prot;Acc:Q5SZI1]	LDLRAD2	401944	NM_001013693	ENSG00000187942	Hs.710255	1p36.12	KNOWN	0.514689	0.707313	0.136695	0.993505	0.995086					0.225414	0.460648					2.34134	2.88327	2.71929	3.85995	3.20526	2.53647	2.2439	3.44386	2.74675	2.54835	2.49324	2.55995
u1en3elRnlBCnehOkw	6840687	HSPG2	HSPG2	1	Homo sapiens heparan sulfate proteoglycan 2 (perlecan) (HSPG2), mRNA.	NM_005529.3	12540	-	22026982-22026999:22027110-22027141	ILMN_734	ILMN_1787548	1	22148738	22263710	Basement membrane-specific heparan sulfate proteoglycan core protein Precursor (HSPG)(Perlecan)(PLC) [Source:UniProtKB/Swiss-Prot;Acc:P98160]	HSPG2	3339	NM_005529	ENSG00000142798	Hs.562227	1p36.1-p34	KNOWN	0.0279684	0.090401	0.439407	0.990146	0.973151					0.0678326	0.228038					2.7278	2.62745	2.68697	2.7878	2.72453	2.60197	2.21086	4.46793	2.96072	3.14914	2.91675	2.20076
crU6bhSf795f6eQRWQ	5490184	ELA3B	ELA3B	1	Homo sapiens elastase 3B, pancreatic (ELA3B), mRNA.	NM_007352.2	808	+	22185661-22185710	ILMN_19992	ILMN_1665403	1	22303418	22325135	Elastase-3B Precursor (EC 3.4.21.70)(Elastase IIIB)(Protease E) [Source:UniProtKB/Swiss-Prot;Acc:P08861]	ELA3B	23436	NM_007352	ENSG00000219073	Hs.181289	1p36.12	KNOWN	0.31508	0.527826	0.209406	1.00156	0.996734		0.99692			0.649511	0.83959					1.93113	2.3046	1.96623	2.67372	1.9069	2.02061	2.00736	2.94261	1.89746	2.59072	2.72283	1.8072
xYqN4XFK676uLEF_e4	6370097	ELA3A	ELA3A	1	Homo sapiens elastase 3A, pancreatic (ELA3A), mRNA.	NM_005747.3	246	+	22204624-22204624:22204742-22204790	ILMN_2564	ILMN_1677559	1	22328149	22339033	Elastase-3A Precursor (EC 3.4.21.70)(Elastase IIIA)(Protease E) [Source:UniProtKB/Swiss-Prot;Acc:P09093]	ELA3A	10136	NM_005747	ENSG00000142789	Hs.181289	1p36.12	KNOWN	0.252093	0.456541	0.237929	1.0066	0.989325		1.00523			0.320322	0.571589					2.37283	2.77594	2.24504	1.63557	2.1541	2.02136	1.70705	1.84739	1.88772	2.21482	2.5262	1.68785
fhAXzoAquFyyLsOqCo	430152	CDC42	CDC42	1	Homo sapiens cell division cycle 42 (GTP binding protein, 25kDa) (CDC42), transcript variant 2, mRNA.	NM_044472.1	1086	+	22289518-22289567	ILMN_137677	ILMN_1696041	1	22379120	22419437	Cell division control protein 42 homolog Precursor (G25K GTP-binding protein) [Source:UniProtKB/Swiss-Prot;Acc:P60953]	CDC42	998	NM_044472	ENSG00000070831	Hs.467637	1p36.1	KNOWN	0.0461698	0.132336	0.402331	1.07788	0.971217		0.936522			0.0678326	0.228038					5.79243	5.57107	4.25822	3.55097	4.50928	4.00799	4.24742	2.52277	3.69704	3.8817	6.29475	4.17857
cXmWkFFy6VKgpYw.AQ	4540131	WNT4	WNT4	1	Homo sapiens wingless-type MMTV integration site family, member 4 (WNT4), mRNA.	NM_030761.3	1265	-	22319066-22319115	ILMN_22408	ILMN_1666392	1	22443798	22470462	Protein Wnt-4 Precursor [Source:UniProtKB/Swiss-Prot;Acc:P56705]	WNT4	54361	NM_030761	ENSG00000162552	Hs.25766	1p36.23-p35.1	KNOWN	0.803204	0.899283	-0.0524937	0.818175	1.03085		1.08011			0.0768398	0.241812					3.34793	2.39858	5.04498	2.05738	17.5099	1.96179	2.41101	1.5469	3.97973	1.95094	3.87948	2.8895
35K6QDpHgzVfpJIgBU	6380687	ZBTB40	ZBTB40	1	Homo sapiens zinc finger and BTB domain containing 40 (ZBTB40), mRNA.	NM_014870.2	5741	+	22727280-22727329	ILMN_6671	ILMN_1784037	1	22778344	22857650	Zinc finger and BTB domain-containing protein 40 [Source:UniProtKB/Swiss-Prot;Acc:Q9NUA8]	ZBTB40		NM_001083621	ENSG00000184677	Hs.418966	1p36	KNOWN	0.944954	0.974056	0.0145534	0.856465	0.929901		0.888052	0.48	0.921905	0.688522	0.849868					12.9597	9.87055	9.56126	9.68374	35.551	5.99247	6.70905	15.1127	10.6247	7.67151	10.3	9.53561
xaUV2kUuBeN1LuDqE0	4490561	EPHA8	EPHA8	1	Homo sapiens EPH receptor A8 (EPHA8), transcript variant 2, mRNA.	NM_001006943.1	1104	+	22785715-22785715:22787951-22787999	ILMN_22855	ILMN_1728021	1	22890004	22930087	Ephrin type-A receptor 8 Precursor (EC 2.7.10.1)(Tyrosine-protein kinase receptor EEK)(EPH- and ELK-related kinase)(HEK3) [Source:UniProtKB/Swiss-Prot;Acc:P29322]	EPHA8	2046	NM_001006943	ENSG00000070886	Hs.283613	1p36.12	KNOWN	0.388187	0.600133	-0.180395	0.976234	1.00033		1.07082	0.733333	0.921905	0.151872	0.358739					1.75679	1.85732	2.99719	2.17301	4.81551	1.97128	1.94761	3.5127	3.35008	2.07709	1.6648	3.71373
l4pYSbfSafXTfVN5eI	4390370	C1QA	C1QA	1	Homo sapiens complement component 1, q subcomponent, alpha polypeptide (C1QA), mRNA.	NM_015991.1	702	+	22838441-22838487:22838488-22838490	ILMN_138176	ILMN_1657181	1	22963118	22966175	Complement C1q subcomponent subunit A Precursor [Source:UniProtKB/Swiss-Prot;Acc:P02745]	C1QA		NM_015991	ENSG00000173372	Hs.632379	1p36.12	KNOWN	0.119042	0.268358	-0.319882	0.998005	1.00273		1.0381	0.88	0.938667	0.978697	0.990768					1.83499	1.98204	1.88589	1.65913	2.2023	1.96621	1.99616	1.55906	1.89318	1.99854	2.32563	1.99238
9OupNSp3hJt91p9ed8	2750537	C1QC	C1QC	1	Homo sapiens complement component 1, q subcomponent, C chain (C1QC), mRNA.	NM_172369.2	753	+	22846804-22846853	ILMN_18780	ILMN_1785902	1	22970118	22974600	Complement C1q subcomponent subunit C Precursor [Source:UniProtKB/Swiss-Prot;Acc:P02747]	C1QC		NM_172369	ENSG00000159189	Hs.467753	1p36.11	KNOWN	0.391179	0.602434	-0.179279	1.00539	1.01304		1.02494	0.806667	0.921905	0.611412	0.818263					2.08516	2.18484	2.53522	2.29522	1.95839	2.28107	2.04567	2.83953	2.94775	3.07307	1.7434	2.18224
6SlFhCB0cepOirlBJM	430682	C1QB	C1QB	1	Homo sapiens complement component 1, q subcomponent, beta polypeptide (C1QB), mRNA.	NM_000491.2	736	+	22860377-22860426	ILMN_138070	ILMN_1796409	1	22979682	22988029	Complement C1q subcomponent subunit B Precursor [Source:UniProtKB/Swiss-Prot;Acc:P02746]	C1QB	713	NM_000491	ENSG00000173369	Hs.8986	1p36.12	KNOWN	0.327738	0.540788	0.204115	1.0006	0.983895		1.00857	1	1	0.122518	0.317579					1.92621	2.50979	2.74177	2.25015	2.16024	1.77157	2.00397	2.23349	1.59961	1.75715	2.87755	2.65961
uAVL.V3qJcBSnk2ilI	460020	EPHB2	EPHB2	1	Homo sapiens EPH receptor B2 (EPHB2), transcript variant 1, mRNA.	NM_017449.2	4320	+	23114084-23114133	ILMN_4883	ILMN_1785061	1	23037331	23241823	Ephrin type-B receptor 2 Precursor (EC 2.7.10.1)(Tyrosine-protein kinase receptor EPH-3)(DRT)(Receptor protein-tyrosine kinase HEK5)(ERK)(Tyrosine-protein kinase TYRO5)(Renal carcinoma antigen NY-REN-47) [Source:UniProtKB/Swiss-Prot;Acc:P29323]	EPHB2	2048	NM_017449	ENSG00000133216	Hs.523329	1p36.1-p35	KNOWN	0.239437	0.440672	0.244198	1.04197	0.942452		0.912586	0.666667	0.921905	0.768887	0.891004					2.91023	3.591	5.32303	2.32437	1.91734	2.53721	3.71897	6.86507	2.65286	5.48509	2.61888	3.27123
fon5df4OFyJEqKB_1M	3180070	AOF2	AOF2	1	Homo sapiens amine oxidase (flavin containing) domain 2 (AOF2), transcript variant 2, mRNA.	NM_015013.2	2848	+	23282589-23282638	ILMN_16582	ILMN_1813840	1	23345946	23410184	Lysine-specific histone demethylase 1 (EC 1.-.-.-)(Flavin-containing amine oxidase domain-containing protein 2)(BRAF35-HDAC complex protein BHC110) [Source:UniProtKB/Swiss-Prot;Acc:O60341]	AOF2	23028	NM_015013	ENSG00000004487	Hs.591518	1p36.12	KNOWN	0.0107353	0.0429563	0.501021	1.42546	0.708161		0.878838	0.133333	0.533333	0.0036844	0.0417142					47.8445	67.0585	71.796	67.8622	50.3093	48.3308	44.8331	49.9131	39.922	48.2192	33.3369	22.8161
uQk6hQopSBe2egFKkA	2370328	LUZP1	LUZP1	1	Homo sapiens leucine zipper protein 1 (LUZP1), mRNA.	NM_033631.2	7352	-	23284175-23284224	ILMN_2667	ILMN_1664366	1	23346640	23495351	Leucine zipper protein 1 [Source:UniProtKB/Swiss-Prot;Acc:Q86V48]	LUZP1		NM_033631	ENSG00000169641	Hs.257900	1p36	KNOWN	0.000557216	0.00439993	0.640874	1.27065	0.775371		0.494067	0.426667	0.921905	0.0768398	0.241812					16.9858	14.5467	13.1276	19.1764	9.67865	11.3323	11.9955	14.8205	4.00003	16.8707	13.2639	10.3483
x6IiPSC8qsmqso6_oU	2060767	HTR1D	HTR1D	1	Homo sapiens 5-hydroxytryptamine (serotonin) receptor 1D (HTR1D), mRNA.	NM_000864.3	2521	-	23391239-23391288	ILMN_25651	ILMN_1804886	1	23516993	23521222	5-hydroxytryptamine receptor 1D (5-HT-1D)(5-HT-1D-alpha)(Serotonin receptor 1D) [Source:UniProtKB/Swiss-Prot;Acc:P28221]	HTR1D		NM_000864	ENSG00000179546	Hs.121482	1p36.3-p34.3	KNOWN	0.0436118	0.126849	0.406744	1.05109	0.977			0.04	0.32	0.0867615	0.259757					2.3929	3.28007	1.90122	2.36598	1.9654	2.34962	3.23928	2.61872	2.30836	3.56188	2.48712	2.24226
lnfoTz6n5IvV896o8Q	150066	HNRPR	HNRPR	1	Homo sapiens heterogeneous nuclear ribonucleoprotein R (HNRPR), mRNA.	NM_005826.2	2177	-	23509299-23509348	ILMN_4888	ILMN_1786048	1	23636277	23670853	Heterogeneous nuclear ribonucleoprotein R (hnRNP R) [Source:UniProtKB/Swiss-Prot;Acc:O43390]	HNRNPR		NM_005826	ENSG00000125944	Hs.373763	1p36.12	KNOWN	0.00560792	0.0258185	0.537325	1.19005	0.875351			0.806667	0.921905	0.0187847	0.104546					178.946	94.6497	150.003	147.561	131.449	98.5373	92.4628	121.264	105.404	94.9172	111.039	107.626
iUqq9fTvlHX.woQHSk	6350746	ZNF436	ZNF436	1	Homo sapiens zinc finger protein 436 (ZNF436), mRNA.	NM_030634.1	3583	-	23559210-23559259	ILMN_2850	ILMN_1688407	1	23685941	23696357	Zinc finger protein 436 [Source:UniProtKB/Swiss-Prot;Acc:Q9C0F3]	ZNF436		NM_030634	ENSG00000125945	Hs.293798	1p36	KNOWN	0.299227	0.510299	0.216219	1.05599	0.934411			0.733333	0.921905	0.347493	0.593207					9.45062	12.0664	15.0035	6.97407	12.866	6.70771	6.53573	9.0293	7.31258	15.7682	6.53808	15.006
WCKi6ChLp4qn175JfQ	3460575	LOC148898	LOC148898	1	Homo sapiens hypothetical protein BC007899 (LOC148898), transcript variant 1, mRNA.	NM_138479.2	2351	+	23570401-23570450	ILMN_11338	ILMN_1705419	1	23695464	23704184	Putative uncharacterized protein C1orf213 [Source:UniProtKB/Swiss-Prot;Acc:Q8NC38]	C1orf213	148898	NM_138479	ENSG00000187251	Hs.61884	1p36.12	KNOWN	0.203127	0.393982	-0.263502	1.01838	1.03808			0.733333	0.921905	0.574293	0.786757					2.49786	3.80895	2.47881	2.34597	2.94497	3.60676	2.44365	3.6117	2.63054	3.59291	2.25054	3.61866
9FK5IRkueOJU4cX_3w	5490634	TCEA3	TCEA3	1	Homo sapiens transcription elongation factor A (SII), 3 (TCEA3), mRNA.	NM_003196.1	1097	-	23583452-23583497:23586353-23586356	ILMN_27218	ILMN_1726928	1	23706923	23751261	Transcription elongation factor A protein 3 (Transcription elongation factor S-II protein 3)(Transcription elongation factor TFIIS.h) [Source:UniProtKB/Swiss-Prot;Acc:O75764]	TCEA3		NM_003196	ENSG00000204219	Hs.446354	1p36.12	KNOWN	0.707826	0.840912	-0.0788767	1.55842	0.880334			0.733333	0.921905	0.978697	0.990768					12.324	176.512	44.8932	3.27861	112.544	2.63248	3.56287	42.1394	77.0427	9.02975	27.2276	7.02564
luvVEoEq_3.iVUu3r8	1780315	DDEFL1	DDEFL1	1	Homo sapiens development and differentiation enhancing factor-like 1 (DDEFL1), mRNA.	NM_017707.2	3944	-	23627699-23627748	ILMN_25222	ILMN_1685441	1	23755056	23810750	Arf-GAP with SH3 domain, ANK repeat and PH domain-containing protein 3 (Development and differentiation-enhancing factor-like 1)(Protein up-regulated in liver cancer 1) [Source:UniProtKB/Swiss-Prot;Acc:Q8TDY4]	ASAP3	55616	NM_017707	ENSG00000088280	Hs.437379	1p36.12	KNOWN	0.126542	0.280558	0.313863	2.07864	0.662838			0.806667	0.921905	0.168349	0.378481					18.5771	125.25	22.2501	13.9022	36.398	19.9563	9.66243	26.7508	20.8772	16.0621	17.9778	6.2992
TWl6.Zetu384kU7CXU	7570440	E2F2	E2F2	1	Homo sapiens E2F transcription factor 2 (E2F2), mRNA.	NM_004091.2	5097	-	23705554-23705603	ILMN_19730	ILMN_1777233	1	23832922	23857713	Transcription factor E2F2 (E2F-2) [Source:UniProtKB/Swiss-Prot;Acc:Q14209]	E2F2	1870	NM_004091	ENSG00000007968	Hs.194333	1p36	KNOWN	0.016703	0.0603449	0.473911	4.90002	0.704237					0.109548	0.303643					41.309	196.495	80.1814	19.5553	89.0753	30.71	22.8305	10.4954	28.0069	26.2414	18.88	18.6479
HVQfZXlR_H0UDV9eiE	3310368	ID3	ID3	1	Homo sapiens inhibitor of DNA binding 3, dominant negative helix-loop-helix protein (ID3), mRNA.	NM_002167.2	828	-	23757369-23757418	ILMN_6829	ILMN_1732296	1	23884409	23886322	DNA-binding protein inhibitor ID-3 (Inhibitor of DNA binding 3)(ID-like protein inhibitor HLH 1R21)(Helix-loop-helix protein HEIR-1) [Source:UniProtKB/Swiss-Prot;Acc:Q02535]	ID3	3399	NM_002167	ENSG00000117318	Hs.76884	1p36.13-p36.12	KNOWN	0.191024	0.377324	0.270452	1.54766	0.746888					0.611412	0.818263					71.5961	46.399	34.0946	36.2875	9.10237	122.343	23.0634	13.7362	15.5692	89.3035	57.4982	2.9085
E_qIuiEh4ZiSUK76JI	6370181	RPL11	RPL11	1	Homo sapiens ribosomal protein L11 (RPL11), mRNA.	NM_000975.2	97	+	23891756-23891805	ILMN_22503	ILMN_1762168	1	24018294	24022915	60S ribosomal protein L11 (CLL-associated antigen KW-12) [Source:UniProtKB/Swiss-Prot;Acc:P62913]	RPL11	6135	NM_000975	ENSG00000142676	Hs.719951	1p36.1-p35	KNOWN	0.000105635	0.0012368	0.697736	1.22699	0.857229					0.00242178	0.0327356					620.838	531.664	976.848	570.146	602.831	412.597	494.78	536.867	357.261	575.048	529.974	507.501
ZgOg3qikoMQoS6q_qA	2370543	TCEB3	TCEB3	1	Homo sapiens transcription elongation factor B (SIII), polypeptide 3 (110kDa, elongin A) (TCEB3), mRNA.	NM_003198.1	2369	+	23958668-23958717	ILMN_6761	ILMN_1731449	1	24069856	24088530	Transcription elongation factor B polypeptide 3 (RNA polymerase II transcription factor SIII subunit A1)(SIII p110)(Elongin-A)(EloA)(Elongin 110 kDa subunit) [Source:UniProtKB/Swiss-Prot;Acc:Q14241]	TCEB3	6924	NM_003198	ENSG00000011007	Hs.15535	1p36.1	KNOWN	0.0748719	0.191086	0.362577	1.00288	0.979503					0.0768398	0.241812					2.81822	1.94202	2.68926	2.02168	2.66263	1.97359	2.44813	2.50846	1.90813	3.5171	3.54728	2.42407
3tC_VJ_i_3tGRO7Xus	2750484	C1orf128	C1orf128	1	Homo sapiens chromosome 1 open reading frame 128 (C1orf128), mRNA.	NM_020362.2	1267	+	23986961-23987010	ILMN_14240	ILMN_1784207	1	24104876	24114722	UPF0424 protein C1orf128 [Source:UniProtKB/Swiss-Prot;Acc:Q9GZP4]	C1orf128	57095	NM_020362	ENSG00000057757	Hs.31819	1p36.11	KNOWN	0.00188158	0.0111055	0.590605	1.42022	0.644538					0.00242178	0.0327356					56.5335	68.7347	137.532	55.7317	68.4068	34.0438	41.9029	61.0905	49.7414	42.3205	28.544	38.2401
fVSlXlUHj3lSMNu3Xk	3450687	LYPLA2	LYPLA2	1	Homo sapiens lysophospholipase II (LYPLA2), mRNA.	NM_007260.2	1196	+	23994188-23994237	ILMN_15085	ILMN_1764628	1	24117646	24122027	Acyl-protein thioesterase 2 (EC 3.1.2.-)(Lysophospholipase II)(LPL-I) [Source:UniProtKB/Swiss-Prot;Acc:O95372]	LYPLA2	11313	NM_007260	ENSG00000011009	Hs.533479	1p36.11	KNOWN	0.00569007	0.0261221	0.536553	1.51874	0.752006					0.0015526	0.0259206					6.34554	11.6435	11.3839	6.4046	8.95123	7.95178	11.7672	8.44646	7.59724	8.82595	5.50203	5.6003
uUllds5UaXJ1X1dQSE	1980246	GALE	GALE	1	Homo sapiens UDP-galactose-4-epimerase (GALE), transcript variant 1, mRNA.	NM_000403.3	73	-	23999499-23999548	ILMN_24324	ILMN_1653765	1	24122089	24127294	UDP-glucose 4-epimerase (EC 5.1.3.2)(UDP-galactose 4-epimerase)(Galactowaldenase) [Source:UniProtKB/Swiss-Prot;Acc:Q14376]	GALE		NM_000403	ENSG00000117308	Hs.632380	1p36-p35	KNOWN	0.370694	0.584159	0.187023	0.977169	0.981144					0.978697	0.990768					2.77874	2.93633	2.41527	2.82308	2.38869	2.87713	3.53274	2.71798	2.40288	1.79938	3.41138	3.94402
ufdKEStOivfVCekilM	4120035	HMGCL	HMGCL	1	Homo sapiens 3-hydroxymethyl-3-methylglutaryl-Coenzyme A lyase (hydroxymethylglutaricaciduria) (HMGCL), mRNA.	NM_000191.2	1428	-	24001084-24001133	ILMN_18301	ILMN_1688095	1	24128368	24152677	Hydroxymethylglutaryl-CoA lyase, mitochondrial Precursor (HMG-CoA lyase)(HL)(EC 4.1.3.4)(3-hydroxy-3-methylglutarate-CoA lyase) [Source:UniProtKB/Swiss-Prot;Acc:P35914]	HMGCL	3155	NM_000191	ENSG00000117305	Hs.533444	1p36.1-p35	KNOWN	0.0106691	0.0427451	0.501386	1.9657	0.779424					0.0457112	0.175881					27.8245	38.5197	36.3186	22.4808	15.602	13.7767	17.6004	19.0829	23.3844	17.4679	20.2936	20.6904
ltFe_XOooroKP6QnQU	3190402	FUCA1	FUCA1	1	Homo sapiens fucosidase, alpha-L- 1, tissue (FUCA1), mRNA.	NM_000147.2	1742	-	24044400-24044449	ILMN_14069	ILMN_1752728	1	24171574	24194821	Tissue alpha-L-fucosidase Precursor (EC 3.2.1.51)(Alpha-L-fucoside fucohydrolase)(Alpha-L-fucosidase I)(Alpha-L-fucosidase 1) [Source:UniProtKB/Swiss-Prot;Acc:P04066]	FUCA1	2517	NM_000147	ENSG00000179163	Hs.370858	1p34	KNOWN	0.783181	0.886987	0.057956	1.73743	0.99042					0.978697	0.990768					26.8268	32.4905	44.0139	10.14	8.44808	25.7971	17.4343	38.8299	12.8878	28.5362	20.2464	7.16717
EfTl5NdSIUUolAmJdQ	5080706	CNR2	CNR2	1	Homo sapiens cannabinoid receptor 2 (macrophage) (CNR2), mRNA.	NM_001841.1	1484	-	24073288-24073337	ILMN_13636	ILMN_1741577	1	24200461	24239817	Cannabinoid receptor 2 (CB-2)(hCB2)(CB2)(CX5) [Source:UniProtKB/Swiss-Prot;Acc:P34972]	CNR2	1269	NM_001841	ENSG00000188822	Hs.73037	1p36.11	KNOWN	0.309955	0.522745	-0.211585	0.983998	1.00581					0.688522	0.849868					2.19783	2.61429	1.78229	2.01523	2.42358	2.69353	2.09266	1.71283	2.19379	2.03225	3.29813	2.86184
Wl3l67hIxael0fjo3Q	5270564	MYOM3	MYOM3	1	Homo sapiens myomesin family, member 3 (MYOM3), mRNA.	NM_152372.2	4660	-	24255268-24255317	ILMN_4488	ILMN_1719581	1	24382531	24438665	Myomesin-3 (Myomesin family member 3) [Source:UniProtKB/Swiss-Prot;Acc:Q5VTT5]	MYOM3		NM_152372	ENSG00000142661	Hs.523413	1p36.11	KNOWN	0.365331	0.579148	-0.18909	0.972444	1.02718			0.806667	0.887333	0.469594	0.698716					2.49444	2.78734	2.38396	2.84814	1.85153	1.56313	2.87003	1.99609	1.83981	1.74736	2.85335	3.85064
0NeIOq.gKCuKnulXoY	3940451	IL22RA1	IL22RA1	1	Homo sapiens interleukin 22 receptor, alpha 1 (IL22RA1), mRNA.	NM_021258.2	2479	-	24319117-24319166	ILMN_8174	ILMN_1666175	1	24446261	24469611	Interleukin-22 receptor subunit alpha-1 Precursor (IL-22R-alpha-1)(Cytokine receptor family 2 member 9)(CRF2-9) [Source:UniProtKB/Swiss-Prot;Acc:Q8N6P7]	IL22RA1	58985	NM_021258	ENSG00000142677	Hs.110915	1p36.11	KNOWN	0.914311	0.958707	0.0226789	1.04086	1.03316			0.48	0.754286	0.810042	0.915013					3.52593	3.22639	2.42544	2.49499	3.03894	2.86367	1.63354	2.38192	2.84239	3.52152	2.3705	2.28217
3sWO93ekUliefborB8	2650487	IL28RA	IL28RA	1	Homo sapiens interleukin 28 receptor, alpha (interferon, lambda receptor) (IL28RA), transcript variant 1, mRNA.	NM_170743.2	3648	-	24354085-24354134	ILMN_6844	ILMN_1680805	1	24480647	24514449	Interleukin-28 receptor alpha chain Precursor (IL-28R-alpha)(IL-28RA)(Cytokine receptor class-II member 12)(Cytokine receptor family 2 member 12)(CRF2-12)(Interferon lambda receptor 1)(IFN-lambda R1)(Likely interleukin or cytokine receptor 2) [Source:UniProtKB/Swiss-Prot;Acc:Q8IU57]	IL28RA	163702	NM_173064	ENSG00000185436	Hs.221375	1p36.11	KNOWN	0.528652	0.718333	-0.132227	0.930112	1.06422			0.426667	0.754286	0.136614	0.336412					4.13262	3.1276	3.20419	2.01317	2.54895	3.31228	2.6752	3.55763	3.32721	2.86179	2.94731	2.12106
iSZKOwMkcGNh6BAuFk	6180475	GRHL3	GRHL3	1	Homo sapiens grainyhead-like 3 (Drosophila) (GRHL3), transcript variant 1, mRNA.	NM_021180.2	2399	+	24554094-24554143	ILMN_27092	ILMN_1782141	1	24645881	24690861	Grainyhead-like protein 3 homolog (Sister of mammalian grainyhead)(Transcription factor CP2-like 4) [Source:UniProtKB/Swiss-Prot;Acc:Q8TE85]	GRHL3		NM_021180	ENSG00000158055	Hs.657920	1p36.11	KNOWN	0.371803	0.585113	-0.186597	1.01704	1.01534			0.663478	0.862745	0.538245	0.75523					4.59805	3.06868	4.80849	1.97459	2.34867	2.63949	4.88068	2.18048	4.08144	2.02175	2.98143	2.93386
rdUSqSkJcOoFYpAKAQ	3310538	C1orf201	C1orf201	1	Homo sapiens chromosome 1 open reading frame 201 (C1orf201), mRNA.	NM_178122.2	2333	-	24556194-24556243	ILMN_5581	ILMN_1679970	1	24683489	24741587	UPF0490 protein C1orf201 [Source:UniProtKB/Swiss-Prot;Acc:Q5TH74]	C1orf201		NM_178122	ENSG00000001460	Hs.403187	1p36.11	KNOWN	0.094646	0.227533	0.341623	1.23988	0.776692			0.446087	0.754286	0.0135188	0.0866461					6.7854	10.7712	6.36965	6.19694	6.58495	4.17272	5.18288	8.35716	5.22763	6.27924	4.40116	3.96694
WoxKHU0py76oFJWkl8	520360	NPAL3	NPAL3	1	Homo sapiens NIPA-like domain containing 3 (NPAL3), mRNA.	NM_020448.2	5074	+	24671779-24671828	ILMN_13794	ILMN_1684210	1	24742245	24799473	NIPA-like protein 3 [Source:UniProtKB/Swiss-Prot;Acc:Q6P499]	NPAL3	57185	NM_020448	ENSG00000001461	Hs.523442	1p36.12-p35.1	KNOWN	0.402517	0.612402	0.175092	1.03717	0.635136			0.844348	0.899048	0.0298221	0.144653					10.2482	41.2333	25.656	23.5864	33.7481	14.0189	12.5298	43.5716	14.6871	10.3262	28.4359	6.76285
ldV1JTsLXXj3s0TiEU	10273	DSCR1L2	DSCR1L2	1	Homo sapiens Down syndrome critical region gene 1-like 2 (DSCR1L2), mRNA.	NM_013441.2	1331	+	24734646-24734695	ILMN_26881	ILMN_1688299	1	24829387	24863504	Calcipressin-3 (Regulator of calcineurin 3)(Down syndrome candidate region 1-like protein 2)(Myocyte-enriched calcineurin-interacting protein 3)(MCIP3) [Source:UniProtKB/Swiss-Prot;Acc:Q9UKA8]	RCAN3		NM_013441	ENSG00000117602	Hs.656799	1p35.3-p33	KNOWN	0.943222	0.973018	0.0150119	0.985098	0.97039			0.802688	0.887333	0.437102	0.676958					5.12768	8.13532	7.74003	4.05299	7.97885	7.39107	8.90386	5.95391	4.7446	5.31201	5.5328	4.27062
rOCn6L6KggqiOi64qY	6330673	C1orf130	C1orf130	1	Homo sapiens chromosome 1 open reading frame 130 (C1orf130), mRNA.	NM_001010980.2	3244	+	24808064-24808113	ILMN_18136	ILMN_1742721	1	24882602	24935816	Uncharacterized protein C1orf130 [Source:UniProtKB/Swiss-Prot;Acc:Q5T1S8]	C1orf130	400746	NM_001010980	ENSG00000184454	Hs.200253	1p36.11	KNOWN	0.859112	0.92991	0.0374036	1.02967	0.940117			0.747826	0.887333	0.405904	0.648702					6.15233	10.9	7.25288	6.31682	10.0193	10.7124	6.6427	5.69149	6.86801	7.29598	9.6046	11.0003
3Qf0iXfs.oKegqVIf4	290707	SRRM1	SRRM1	1	Homo sapiens serine/arginine repetitive matrix 1 (SRRM1), mRNA.	NM_005839.2	3755	+	24872180-24872229	ILMN_2484	ILMN_1697670	1	24969594	24999771	Serine/arginine repetitive matrix protein 1 (Ser/Arg-related nuclear matrix protein)(SR-related nuclear matrix protein of 160 kDa)(SRm160) [Source:UniProtKB/Swiss-Prot;Acc:Q8IYB3]	SRRM1		NM_005839	ENSG00000133226	Hs.18192	1p36.11	KNOWN	1.8861e-06	6.64902e-05	0.796701	1.49837	0.712245			0.00189723	0.0834783	0.000450743	0.014322					59.2613	99.06	102.766	87.5908	71.439	63.3438	63.4701	64.8546	44.7621	80.5664	53.818	54.2133
6DgkeiKrdeAFeSAejg	2470204	LOC649708	LOC649708		PREDICTED: Homo sapiens similar to Chloride intracellular channel protein 4 (Intracellular chloride ion channel protein p64H1) (LOC649708), mRNA.	XM_938776.1	241			ILMN_38699	ILMN_1671250	1	25071760	25170815	Chloride intracellular channel protein 4 (Intracellular chloride ion channel protein p64H1) [Source:UniProtKB/Swiss-Prot;Acc:Q9Y696]	CLIC4	25932	NM_013943	ENSG00000169504	Hs.440544	1p36.11	KNOWN	0.00284778	0.0153098	0.57141	1.32595	0.729125			0.11336	0.356273	0.0220045	0.117796					16.7897	21.1414	14.8108	15.8793	10.2752	8.43066	12.9165	14.9743	6.21903	14.9292	20.9676	5.70435
NpNgSTfYdfVhcdlhfQ	7160653	RUNX3	RUNX3	1	Homo sapiens runt-related transcription factor 3 (RUNX3), transcript variant 1, mRNA.	NM_001031680.1	249	-	25163597-25163646	ILMN_8960	ILMN_1751839	1	25226002	25291610	Runt-related transcription factor 3 (Core-binding factor subunit alpha-3)(CBF-alpha-3)(Acute myeloid leukemia 2 protein)(Oncogene AML-2)(Polyomavirus enhancer-binding protein 2 alpha C subunit)(PEBP2-alpha C)(PEA2-alpha C)(SL3-3 enhancer factor 1 alpha C subunit)(SL3/AKV core-binding factor alpha C subunit) [Source:UniProtKB/Swiss-Prot;Acc:Q13761]	RUNX3		NM_001031680	ENSG00000020633	Hs.170019	1p36	KNOWN	0.50451	0.699376	-0.139989	0.981578	1.02698			0.906087	0.906087	1	1					2.61302	2.48635	2.99696	1.63801	2.71582	4.42932	2.19604	2.43556	2.21651	2.63879	2.15138	1.97808
T06aXuFCtqii6JzX1M	3610092	SYF2	SYF2	1	Homo sapiens SYF2 homolog, RNA splicing factor (S. cerevisiae) (SYF2), transcript variant 2, mRNA.	NM_207170.1	1127	-	25421818-25421867	ILMN_137521	ILMN_1660186	1	25548767	25559013	Pre-mRNA-splicing factor SYF2 (CCNDBP1-interactor)(p29) [Source:UniProtKB/Swiss-Prot;Acc:O95926]	SYF2	25949	NM_015484	ENSG00000117614	Hs.20013	1p36.11	KNOWN	0.00364296	0.0185308	0.559432	1.30827	0.824212			0.133333	0.391111	0.0457112	0.175881					32.4016	43.8274	38.9468	28.1107	33.0657	30.682	22.97	36.0566	20.009	27.6099	27.045	26.5592
Q5IziIyRI6FArzkSuo	60091	C1orf63	C1orf63	1	Homo sapiens chromosome 1 open reading frame 63 (C1orf63), transcript variant 2, mRNA.	NM_020317.3	1296	-	25441446-25441495	ILMN_22487	ILMN_1749915	1	25568741	25573985	UPF0471 protein C1orf63 [Source:UniProtKB/Swiss-Prot;Acc:Q9BUV0]	C1orf63	57035	NM_020317	ENSG00000117616	Hs.259412	1p36.13-p35.1	KNOWN	0.33596	0.549221	0.200744	1.8637	0.985855			0.04	0.251429	0.978697	0.990768					29.1106	26.1296	39.304	16.5452	21.8496	15.8494	13.6204	13.4857	17.8117	20.6914	19.3375	8.6923
ETcT7nnrn4xbaJaQ6Q	1690615	RHD	RHD	1	Homo sapiens Rh blood group, D antigen (RHD), transcript variant 1, mRNA.	NM_016124.3	1081	+	25505757-25505806	ILMN_5887	ILMN_1651373	1	25598981	25656936	Blood group Rh(D) polypeptide (Rhesus D antigen)(RHXIII)(Rh polypeptide 2)(RhPII)(CD240D antigen) [Source:UniProtKB/Swiss-Prot;Acc:Q02161]	RHD		NM_016124	ENSG00000187010	Hs.647623	1p36.11	KNOWN	0.529112	0.718603	0.132081	1.01398	0.992825			0.6	0.825	0.538245	0.75523					2.06745	2.62409	2.11797	2.3799	2.00286	1.74076	2.86061	1.66263	2.35189	2.88257	3.68356	2.36391
6VRXEHiRBd.VRLkPSA	6400189	TMEM50A	TMEM50A	1	Homo sapiens transmembrane protein 50A (TMEM50A), mRNA.	NM_014313.2	1936	+	25561095-25561144	ILMN_28657	ILMN_1745368	1	25664811	25688850	Transmembrane protein 50A (Small membrane protein 1) [Source:UniProtKB/Swiss-Prot;Acc:O95807]	TMEM50A	23585	NM_014313	ENSG00000183726	Hs.523054	1p36.11	KNOWN	0.000269785	0.00252422	0.667156	1.35061	0.828704			0.0133333	0.195556	0.0135188	0.0866461					7.58274	10.1053	11.3569	4.19302	5.13611	9.27419	6.80874	11.4104	3.68917	8.20682	7.81729	5.11367
ctNEe9Kz6jrp6NH3q0	2470707	LOC652761	LOC652761		PREDICTED: Homo sapiens similar to Rh blood group D antigen isoform 1 (LOC652761), mRNA.	XM_942394.1	193			ILMN_33355	ILMN_1712220	1	25688741	25756683	Blood group Rh(CE) polypeptide (Rhesus C/E antigens)(Rh30A)(RhIXB)(Rh polypeptide 1)(RhPI)(CD240CE antigen) [Source:UniProtKB/Swiss-Prot;Acc:P18577]	RHCE		XM_942394	ENSG00000188672		NA	KNOWN	0.710934	0.842781	-0.0780005	1.0025	1.0019			0.88	0.900465	0.851719	0.934236					1.85548	1.7013	1.66857	2.12909	1.81415	1.83458	1.94433	2.08756	3.53683	2.60097	1.96345	1.67753
6lXeh_FUOXe.FJV4IA	1990661	TMEM57	TMEM57	1	Homo sapiens transmembrane protein 57 (TMEM57), mRNA.	NM_018202.2	2052	+	25697492-25697541	ILMN_139394	ILMN_1718831	1	25757388	25826700	Macoilin (Transmembrane protein 57) [Source:UniProtKB/Swiss-Prot;Acc:Q8N5G2]	TMEM57	55219	NM_018202	ENSG00000204178	Hs.189782	1p36.11	KNOWN	0.0848889	0.209886	0.3515	1.23539	0.863399			0.166667	0.407407	0.0678326	0.228038					6.88335	6.36064	9.85055	8.26507	5.52293	5.48981	6.63488	4.73875	4.35716	6.45917	9.01123	4.03216
BTijB9flXneyUXX6RY	4040050	LDLRAP1	LDLRAP1	1	Homo sapiens low density lipoprotein receptor adaptor protein 1 (LDLRAP1), mRNA.	NM_015627.1	2557	+	25767676-25767725	ILMN_14813	ILMN_1809040	1	25870076	25895377	Low density lipoprotein receptor adapter protein 1 (Autosomal recessive hypercholesterolemia protein) [Source:UniProtKB/Swiss-Prot;Acc:Q5SW96]	LDLRAP1	26119	NM_015627	ENSG00000157978	Hs.590911	1p36-p35	KNOWN	0.0110887	0.0440154	0.499105	1.38484	0.740498			0.0886957	0.325217	0.00797954	0.0634801					7.13064	13.4674	13.7993	4.01294	9.31613	9.23018	11.5298	9.82916	6.84436	6.83359	6.46492	3.50827
c3OCVHR_U9SpQKFor8	2470292	MAN1C1	MAN1C1	1	Homo sapiens mannosidase, alpha, class 1C, member 1 (MAN1C1), mRNA.	NM_020379.1	2456	+	25983100-25983149	ILMN_12633	ILMN_1713807	1	25943959	26111258	Mannosyl-oligosaccharide 1,2-alpha-mannosidase IC (EC 3.2.1.113)(Processing alpha-1,2-mannosidase IC)(Alpha-1,2-mannosidase IC)(Mannosidase alpha class 1C member 1)(HMIC) [Source:UniProtKB/Swiss-Prot;Acc:Q9NR34]	MAN1C1	57134	NM_020379	ENSG00000117643	Hs.197043	1p35	KNOWN	0.862302	0.931813	-0.0365486	1.26979	1.00484			0.273043	0.572091	1	1					3.56147	6.76868	7.74246	1.96172	8.96484	2.25892	2.21478	2.57794	2.40266	11.8486	4.91598	4.88337
06Xqf3il83jl3kvTtU	3520286	SEPN1	SEPN1	1	Homo sapiens selenoprotein N, 1 (SEPN1), transcript variant 2, mRNA.	NM_206926.1	4067	+	26017137-26017186	ILMN_7540	ILMN_1760890	1	26126667	26144713	Selenoprotein N Precursor (SelN) [Source:UniProtKB/Swiss-Prot;Acc:Q9NZV5]	SEPN1		NM_206926	ENSG00000162430	Hs.568578	1p36.13	KNOWN	0.285908	0.49544	0.22212	1.14397	0.888407			0.311304	0.622609	0.270124	0.508741					14.5847	18.7318	15.8258	22.1487	29.3375	10.8309	9.05092	19.8363	9.60839	24.8698	13.4266	12.2769
ongUlBE6nHnqCXqe.8	510470	FAM54B	FAM54B	1	Homo sapiens family with sequence similarity 54, member B (FAM54B), mRNA.	NM_019557.3	1740	+	26031657-26031706	ILMN_22332	ILMN_1804528	1	26145131	26159432	Protein FAM54B [Source:UniProtKB/Swiss-Prot;Acc:Q9H019]	FAM54B		NM_019557	ENSG00000117640	Hs.149305	1p36.11	KNOWN	0.00349416	0.017908	0.561492	1.49533	0.694669			0.0356522	0.251429	0.00450474	0.0472039					19.8736	24.3931	29.5585	23.1471	30.2662	18.4463	11.2038	28.5838	15.3031	28.621	28.3099	16.081
3VfZYnT3009dInSfCQ	5670379	LOC650813	LOC650813		PREDICTED: Homo sapiens hypothetical protein LOC650813 (LOC650813), mRNA.	XM_939905.1	121			ILMN_40296	ILMN_1687708	1	26146744	26147250	cDNA FLJ30206 fis, clone BRACE2001508, weakly similar to PROTEIN-LYSINE 6-OXIDASE (EC 1.4.3.13) [Source:UniProtKB/TrEMBL;Acc:Q96DR3]	AL020996.6		XM_929392	ENSG00000223607		NA	KNOWN	0.614715	0.778549	-0.105804	1.02423	1.01646			0.0886957	0.325217	0.0867615	0.259757					2.09565	2.1746	2.10433	2.17998	2.19325	1.64916	1.42853	2.03871	1.50609	2.51951	1.94782	1.69576
u3o7h3vFf9UQjKKg1U	1030370	C1orf135	C1orf135	1	Homo sapiens chromosome 1 open reading frame 135 (C1orf135), mRNA.	NM_024037.1	1973	-	26033122-26033171	ILMN_25232	ILMN_1787280	1	26160497	26185848	Uncharacterized protein C1orf135 [Source:UniProtKB/Swiss-Prot;Acc:Q9H7T9]	C1orf135	79000	NM_024037	ENSG00000127423	Hs.725400	1p36.11	KNOWN	0.0063179	0.0283833	0.530946	1.4656	0.782314			0.046087	0.253478	0.0867615	0.259757					28.8897	22.8475	29.6632	14.5096	19.4598	19.8459	20.8719	20.5239	10.4091	9.71065	7.64092	11.6662
Nge0KiueiKjwXueXqE	6510026	PAQR7	PAQR7	1	Homo sapiens progestin and adipoQ receptor family member VII (PAQR7), mRNA.	NM_178422.4	2798	-	26060737-26060786	ILMN_3765	ILMN_1746618	1	26187702	26197744	Membrane progestin receptor alpha (mPR alpha)(Progestin and adipoQ receptor family member VII) [Source:UniProtKB/Swiss-Prot;Acc:Q86WK9]	PAQR7	164091	NM_178422	ENSG00000182749	Hs.523652	1p36.11	KNOWN	0.28196	0.491255	0.223902	1.38673	0.887472			0.426667	0.754286	0.320322	0.571589					24.0284	5.63663	6.85206	7.94185	9.73405	9.9926	4.05588	13.011	8.02366	3.01476	7.83979	2.85088
ipqTuncQrotSmlAv6A	5870390	STMN1	STMN1	1	Homo sapiens stathmin 1/oncoprotein 18 (STMN1), transcript variant 2, mRNA.	NM_203399.1	39	-	26105867-26105916	ILMN_12343	ILMN_1652240	1	26210672	26233368	Stathmin (Phosphoprotein p19)(pp19)(Leukemia-associated phosphoprotein p18)(Oncoprotein 18)(Op18)(pp17)(Prosolin)(Metablastin)(Protein Pr22) [Source:UniProtKB/Swiss-Prot;Acc:P16949]	STMN1		NM_203399	ENSG00000117632	Hs.209983	1p36.11	KNOWN	0.7589	0.872188	0.0646296	0.992318	0.997604			0.733333	0.887333	0.728339	0.86854					2.61115	2.2713	2.02485	2.57107	2.08708	2.07011	1.92479	2.19129	1.81485	1.98493	2.37167	2.20609
Tv60nAHSeSXoSyJiFU	6100364	PAFAH2	PAFAH2	1	Homo sapiens platelet-activating factor acetylhydrolase 2, 40kDa (PAFAH2), mRNA.	NM_000437.2	2199	-	26160177-26160226	ILMN_3410	ILMN_1682919	1	26286258	26324648	Platelet-activating factor acetylhydrolase 2, cytoplasmic (EC 3.1.1.47)(Serine-dependent phospholipase A2)(HSD-PLA2) [Source:UniProtKB/Swiss-Prot;Acc:Q99487]	PAFAH2		NM_000437	ENSG00000158006	Hs.477083	1p36	KNOWN	0.114849	0.261462	0.323368	1.45174	0.735407			0.166667	0.407407	0.0523235	0.191594					10.7231	21.8566	13.4253	6.60598	11.1987	6.86184	12.2234	12.0861	15.3477	9.19492	11.4468	12.3738
9IElU3f2XkR_gdJCCo	5700373	EXTL1	EXTL1	1	Homo sapiens exostoses (multiple)-like 1 (EXTL1), mRNA.	NM_004455.1	3798	+	26235325-26235374	ILMN_29918	ILMN_1718783	1	26348271	26362950	Exostosin-like 1 (EC 2.4.1.224)(Glucuronosyl-N-acetylglucosaminyl-proteoglycan 4-alpha-N-acetylglucosaminyltransferase)(Exostosin-L)(Multiple exostosis-like protein) [Source:UniProtKB/Swiss-Prot;Acc:Q92935]	EXTL1	2134	NM_004455	ENSG00000158008	Hs.150956	1p36.1	KNOWN	0.151803	0.32018	-0.295318	0.968785	1.03749			0.666667	0.862745	0.728339	0.86854					2.4863	2.8276	2.9411	2.34044	2.76152	2.62909	3.86753	3.38036	3.06736	2.20031	3.16187	2.27918
BWEq_OXV0Sr4gQiUvo	4260538	SLC30A2	SLC30A2	1	Homo sapiens solute carrier family 30 (zinc transporter), member 2 (SLC30A2), transcript variant 1, mRNA.	NM_001004434.1	2418	-	26237106-26237155	ILMN_5582	ILMN_1732504	1	26364514	26372604	Zinc transporter 2 (ZnT-2)(Solute carrier family 30 member 2) [Source:UniProtKB/Swiss-Prot;Acc:Q9BRI3]	SLC30A2	7780	NM_001004434	ENSG00000158014	Hs.143545	1p35.3	KNOWN	0.219181	0.414872	0.254704	1.3186	0.96897			0.166667	0.407407	0.978697	0.990768					3.55572	7.51367	4.17387	2.84546	4.32325	2.79619	2.4773	2.59461	3.50229	2.56581	3.13919	4.75758
Qq4XmPtICKoKCUr4xI	1240037	TRIM63	TRIM63	1	Homo sapiens tripartite motif-containing 63 (TRIM63), mRNA.	NM_032588.2	1563	-	26250536-26250585	ILMN_27419	ILMN_1702489	1	26377798	26394121	E3 ubiquitin-protein ligase TRIM63 (EC 6.3.2.-)(Tripartite motif-containing protein 63)(Muscle-specific RING finger protein 1)(MURF-1)(MuRF1)(RING finger protein 28)(Striated muscle RING zinc finger protein)(Iris RING finger protein) [Source:UniProtKB/Swiss-Prot;Acc:Q969Q1]	TRIM63	84676	NM_032588	ENSG00000158022	Hs.279709	1p34-p33	KNOWN	0.141312	0.303602	0.302729	1.00355	0.965531			0.54	0.792	0.538245	0.75523					2.63701	2.82365	3.21308	2.13403	1.96725	2.38369	2.55241	3.19064	2.71834	3.23229	2.57705	2.05128
cpJ7pS4AzqvsS8vXIM	3710026	PDIK1L	PDIK1L	1	Homo sapiens PDLIM1 interacting kinase 1 like (PDIK1L), mRNA.	NM_152835.1	3832	+	26324172-26324221	ILMN_1573	ILMN_1806328	1	26437664	26452021	Serine/threonine-protein kinase PDIK1L (EC 2.7.11.1)(PDLIM1-interacting kinase 1-like) [Source:UniProtKB/Swiss-Prot;Acc:Q8N165]	PDIK1L		NM_152835	ENSG00000175087	Hs.468801	1p36.11	KNOWN	0.301699	0.513243	0.215142	1.16945	0.950837			0.6	0.825	0.768887	0.891004					12.0226	21.0275	16.358	7.79183	19.4333	10.9929	12.1633	8.95129	11.1015	8.71902	8.40033	10.3436
QvybeBfqiugQvnlgpU	3890678	GRRP1	GRRP1	1	Homo sapiens glycine/arginine rich protein 1 (GRRP1), mRNA.	NM_024869.1	1100	+	26361282-26361298:26361299-26361331	ILMN_20963	ILMN_1707055	1	26485511	26489118	Glycine/arginine-rich protein 1 [Source:UniProtKB/Swiss-Prot;Acc:Q8TAY7]	GRRP1	79927	NM_024869	ENSG00000197245	Hs.694119	1p36.11	KNOWN	0.680523	0.824417	-0.0866299	1.01737	1.01608			0.48	0.754286	0.109548	0.303643					2.46558	2.0349	2.383	1.70887	2.29199	2.24048	2.11862	1.39188	2.43239	1.61048	2.64701	2.41106
cOhLhkKHKeoqJuUFX8	4860408	ZNF593	ZNF593	1	Homo sapiens zinc finger protein 593 (ZNF593), mRNA.	NM_015871.2	500	+	26369830-26369879	ILMN_20499	ILMN_1703441	1	26496388	26497360	Zinc finger protein 593 (Zinc finger protein T86) [Source:UniProtKB/Swiss-Prot;Acc:O00488]	ZNF593	51042	NM_015871	ENSG00000142684	Hs.477273	1p36.11	KNOWN	0.002568	0.0141234	0.57631	1.34393	0.756272			0.2	0.463158	0.0256662	0.130991					67.7181	57.2055	42.699	47.045	50.7635	52.7034	54.2219	66.9178	20.3505	48.0906	30.0441	40.872
BV_UCCAd1VQNdQXeqU	1470438	CNKSR1	CNKSR1	1	Homo sapiens connector enhancer of kinase suppressor of Ras 1 (CNKSR1), mRNA.	NM_006314.1	2350	+	26388798-26388847	ILMN_7537	ILMN_1718813	1	26503981	26516370	Connector enhancer of kinase suppressor of ras 1 (Connector enhancer of KSR1)(CNK homolog protein 1)(hCNK1)(Connector enhancer of KSR-like) [Source:UniProtKB/Swiss-Prot;Acc:Q969H4]	CNKSR1		NM_006314	ENSG00000142675	Hs.16232	1p36.11	KNOWN	0.369783	0.583496	0.187373	0.986179	0.962858			0.806667	0.887333	0.538245	0.75523					3.94105	4.96489	4.0554	3.517	5.21613	3.57539	3.30339	2.53979	1.86949	3.34873	2.51853	2.42844
6Hrk_7rZWdogN63XUo	1030026	CATSPER4	CATSPER4	1	Homo sapiens cation channel, sperm associated 4 (CATSPER4), mRNA.	NM_198137.1	1026	+	26399946-26399995	ILMN_4474	ILMN_1722440	1	26517119	26529459	Cation channel sperm-associated protein 4 (CatSper4) [Source:UniProtKB/Swiss-Prot;Acc:Q7RTX7]	CATSPER4	378807	NM_198137	ENSG00000188782	Hs.123532	1p35.3	KNOWN	0.416094	0.624449	-0.170164	0.996545	1.00331			0.54	0.792	0.574293	0.786757					2.23656	1.85306	1.90567	1.67158	2.39217	2.04611	2.23878	1.99657	1.68147	1.58374	1.36347	1.76378
o58CkiWXr63UV7k_ok	450189	CCDC21	CCDC21	1	Homo sapiens coiled-coil domain containing 21 (CCDC21), mRNA.	NM_022778.2	3761	+	26477712-26477761	ILMN_29028	ILMN_1812489	1	26560693	26605298	Coiled-coil domain-containing protein 21 [Source:UniProtKB/Swiss-Prot;Acc:Q6P2H3]	CCDC21	64793	NM_022778	ENSG00000130695	Hs.63795	1p36.11	KNOWN	0.00426422	0.0208841	0.551534	1.10487	0.806826					0.0135188	0.0866461					19.6064	20.1203	18.4079	14.0136	14.5438	14.6583	12.85	16.7018	12.6901	8.21978	12.3747	11.7036
BNFEdVUl9F6U4KF.4U	4050706	SH3BGRL3	SH3BGRL3	1	Homo sapiens SH3 domain binding glutamic acid-rich protein like 3 (SH3BGRL3), mRNA.	NM_031286.2	520	+	26480236-26480285	ILMN_14988	ILMN_1737163	1	26606213	26608012	SH3 domain-binding glutamic acid-rich-like protein 3 (SH3 domain-binding protein 1)(SH3BP-1) [Source:UniProtKB/Swiss-Prot;Acc:Q9H299]	SH3BGRL3		NM_031286	ENSG00000142669	Hs.109051	1p36.11	KNOWN	0.00294876	0.0157347	0.569742	2.34001	0.495162					0.0019445	0.0294667					31.4286	51.8561	20.6456	52.3565	25.3702	31.1384	31.9556	125.455	14.9797	44.7492	56.0913	22.5307
ujfSRPVlRXcUoYxHRk	4860392	UBXD5	UBXD5	1	Homo sapiens UBX domain containing 5 (UBXD5), transcript variant 2, mRNA.	NM_183008.1	1534	-	26481570-26481619	ILMN_10090	ILMN_1660043	1	26608773	26644854	UBX domain-containing protein 11 (UBX domain-containing protein 5)(Socius)(Colorectal tumor-associated antigen COA-1) [Source:UniProtKB/Swiss-Prot;Acc:Q5T124]	UBXN11		NM_183008	ENSG00000158062	Hs.145061	1p36.11	KNOWN	0.773748	0.881682	0.0605419	1.09297	0.999108					0.503319	0.733386					3.19327	2.53528	2.31071	2.10585	2.47116	2.18865	3.01971	2.47896	1.72003	2.70001	1.99885	1.88098
QqpBJQDKqsOOyqUJLk	4610047	CD52	CD52	1	Homo sapiens CD52 antigen (CAMPATH-1 antigen) (CD52), mRNA.	NM_001803.2	419	+	26519515-26519564	ILMN_24971	ILMN_1754884	1	26644411	26647013	CAMPATH-1 antigen Precursor (Cambridge pathology 1 antigen)(Epididymal secretory protein E5)(CDw52)(CD52 antigen) [Source:UniProtKB/Swiss-Prot;Acc:P31358]	CD52	1043	NM_001803	ENSG00000169442	Hs.276770	1p36	KNOWN	0.239946	0.441437	0.243942	0.987424	0.987987					0.136614	0.336412					3.21626	2.69299	3.4116	2.19865	2.71615	2.73073	2.13553	2.09817	2.75572	2.64092	2.4565	2.7234
rd55VOqRap0oK5ShL4	520239	LOC647881	LOC647881		PREDICTED: Homo sapiens similar to Absent in melanoma 1 protein, transcript variant 1 (LOC647881), mRNA.	XM_939136.1	216			ILMN_137803	ILMN_1740590	1	26648350	26670443	Absent in melanoma 1-like protein (Beta/gamma crystallin domain-containing protein 2) [Source:UniProtKB/Swiss-Prot;Acc:Q8N1P7]	AIM1L		XM_939136	ENSG00000176092		NA	KNOWN	0.643814	0.799731	0.097233	1.00619	0.988889					0.136614	0.336412					3.15102	1.95445	1.3568	3.11881	2.25318	1.66156	1.91444	1.73072	2.0177	2.03063	2.87242	2.89389
ELtdhNUqgJCJLiXiS4	2060706	ZNF683	ZNF683	1	Homo sapiens zinc finger protein 683 (ZNF683), mRNA.	NM_173574.1	1603	-	26560769-26560818	ILMN_2307	ILMN_1678238	1	26688125	26701013	Zinc finger protein 683 [Source:UniProtKB/Swiss-Prot;Acc:Q8IZ20]	ZNF683		NM_173574	ENSG00000176083	Hs.353208	1p36.11	KNOWN	0.328875	0.541855	-0.203646	0.982911	1.02205					0.851719	0.934236					2.64487	2.91595	2.56615	2.71533	2.25746	2.71196	2.28747	2.63976	2.46188	3.0372	2.63985	2.38449
NeB5KIeJV.qf64VTR4	2340152	LIN28	LIN28	1	Homo sapiens lin-28 homolog (C. elegans) (LIN28), mRNA.	NM_024674.3	3300	+	26628600-26628649	ILMN_6057	ILMN_1748903	1	26737269	26756219	Lin-28 homolog A (Zinc finger CCHC domain-containing protein 1) [Source:UniProtKB/Swiss-Prot;Acc:Q9H9Z2]	LIN28		NM_024674	ENSG00000131914	Hs.86154	1p36.11	KNOWN	0.226182	0.424081	-0.251002	0.950177	1.14378					0.649511	0.83959					2.77394	1.64241	2.07007	2.59054	2.37198	1.82933	2.28859	2.75024	2.58321	2.2759	2.61495	2.48649
3iCeVSimOy66AgikiI	770239	DHDDS	DHDDS	1	Homo sapiens dehydrodolichyl diphosphate synthase (DHDDS), transcript variant 1, mRNA.	NM_024887.2	3028	+	26670111-26670160	ILMN_11082	ILMN_1789535	1	26758773	26797793	Dehydrodolichyl diphosphate synthase (Dedol-PP synthase)(EC 2.5.1.-) [Source:UniProtKB/Swiss-Prot;Acc:Q86SQ9]	DHDDS		NM_205861	ENSG00000117682	Hs.369385	1p36.11	KNOWN	0.000434529	0.00363587	0.650166	1.59048	0.763558					0.00797954	0.0634801					9.20816	13.7414	11.2383	8.75377	9.86168	8.62108	5.63899	9.20037	6.86631	7.36369	8.06151	7.81378
xIvRKKUupqU4qEq3.8	5890674	RPS6KA1	RPS6KA1	1	Homo sapiens ribosomal protein S6 kinase, 90kDa, polypeptide 1 (RPS6KA1), transcript variant 2, mRNA.	NM_001006665.1	2990	+	26773985-26774034	ILMN_2604	ILMN_1715173	1	26856249	26901521	Ribosomal protein S6 kinase alpha-1 (S6K-alpha 1)(EC 2.7.11.1)(90 kDa ribosomal protein S6 kinase 1)(p90-RSK 1)(pp90RSK1)(p90S6K)(Ribosomal S6 kinase 1)(RSK-1)(MAP kinase-activated protein kinase 1a)(MAPKAPK1A) [Source:UniProtKB/Swiss-Prot;Acc:Q15418]	RPS6KA1	6195	NM_002953	ENSG00000117676	Hs.149957	1p	KNOWN	0.0197178	0.0688895	0.463166	0.952471	0.768622					0.0768398	0.241812					17.1934	30.3506	17.4819	12.9869	11.0452	23.2215	16.2975	13.9091	6.39079	10.3021	9.0607	7.88607
xu3eRVekUOVJAE5RRA	2900010	ARID1A	ARID1A	1	Homo sapiens AT rich interactive domain 1A (SWI- like) (ARID1A), transcript variant 1, mRNA.	NM_006015.3	4758	+	26973693-26973742	ILMN_11397	ILMN_1734496	1	27022522	27108601	AT-rich interactive domain-containing protein 1A (ARID domain-containing protein 1A)(SWI/SNF-related, matrix-associated, actin-dependent regulator of chromatin subfamily F member 1)(SWI-SNF complex protein p270)(B120)(SWI-like protein)(Osa homolog 1)(hOSA1)(hELD)(BRG1-associated factor 250)(BAF250)(BRG1-associated factor 250a)(BAF250A) [Source:UniProtKB/Swiss-Prot;Acc:O14497]	ARID1A	8289	NM_006015	ENSG00000117713	Hs.468972	1p35.3	KNOWN	0.135585	0.294634	0.306942	1.02275	0.983471			0.373333	0.574359	0.247091	0.474434					2.19828	2.2148	2.47472	2.16438	2.27	2.21981	2.24723	2.24545	1.90853	2.2454	2.43482	1.83122
ipPJ4SnrBLURCOsyl4	7400400	PIGV	PIGV	1	Homo sapiens phosphatidylinositol glycan, class V (PIGV), mRNA.	NM_017837.2	2174	+	26997283-26997332	ILMN_3048	ILMN_1762993	1	27113963	27124884	GPI mannosyltransferase 2 (EC 2.4.1.-)(GPI mannosyltransferase II)(GPI-MT-II)(Phosphatidylinositol-glycan biosynthesis class V protein)(PIG-V) [Source:UniProtKB/Swiss-Prot;Acc:Q9NUD9]	PIGV		NM_017837	ENSG00000060642	Hs.259605	1p36.11	KNOWN	0.0698687	0.181403	0.368537	1.50205	0.77731			0.166667	0.30303	0.0954269	0.280584					36.5651	33.8641	19.6007	17.3756	13.155	20.3105	12.7261	26.5613	16.4961	15.5427	14.6847	9.93781
WyM_9RTVXX6V9C6ngk	7650689	ZDHHC18	ZDHHC18	1	Homo sapiens zinc finger, DHHC-type containing 18 (ZDHHC18), mRNA.	NM_032283.1	2827	+	27054486-27054535	ILMN_25231	ILMN_1668270	1	27153201	27182207	Palmitoyltransferase ZDHHC18 (EC 2.3.1.-)(Zinc finger DHHC domain-containing protein 18)(DHHC-18) [Source:UniProtKB/Swiss-Prot;Acc:Q9NUE0]	ZDHHC18	84243	NM_032283	ENSG00000204160	Hs.523710	1p36.11	KNOWN	0.054715	0.150767	0.388857	1.36589	0.85493			0.133333	0.266667	0.160023	0.366565					7.75583	11.0923	5.90817	5.61688	5.82324	5.73144	8.37298	10.0537	4.46485	7.62144	5.9142	6.23483
rd42yg_KLtWX7p4geg	7400408	SFN	SFN	1	Homo sapiens stratifin (SFN), mRNA.	NM_006142.3	1118	+	27063337-27063386	ILMN_12370	ILMN_1806607	1	27189653	27190947	14-3-3 protein sigma (Stratifin)(Epithelial cell marker protein 1) [Source:UniProtKB/Swiss-Prot;Acc:P31947]	SFN	2810	NM_006142	ENSG00000175793	Hs.523718	1p36.11	KNOWN	0.210287	0.403035	0.259522	0.97875	0.611906			0.806667	0.903349	0.366908	0.616731					109.529	58.1561	56.956	12.8341	1.94771	60.825	78.9977	32.9058	3.9299	2.86163	9.81667	2.00996
i4tFSDVMGgH9zqtN78	4570280	ATPBD1B	ATPBD1B	1	Homo sapiens ATP binding domain 1 family, member B (ATPBD1B), mRNA.	NM_018066.2	2390	-	27075239-27075288	ILMN_137220	ILMN_1721741	1	27205873	27216869	GPN-loop GTPase 2 (ATP-binding domain 1 family member B) [Source:UniProtKB/Swiss-Prot;Acc:Q9H9Y4]	GPN2	54707	NM_018066	ENSG00000142751	Hs.14333	1p36.11	KNOWN	0.153683	0.323149	0.294029	1.05433	0.902975			0.96	0.984615	0.366908	0.616731					20.2962	10.7453	25.8012	17.9266	12.2617	14.4296	11.0734	19.1252	15.6447	26.4255	19.4629	10.6863
BqwYWft.rdwVw3ep_U	990133	GPATC3	GPATC3	1	Homo sapiens G patch domain containing 3 (GPATC3), mRNA.	NM_022078.1	1809	-	27089831-27089880	ILMN_8756	ILMN_1686929	1	27216979	27226962	G patch domain-containing protein 3 [Source:UniProtKB/Swiss-Prot;Acc:Q96I76]	GPATCH3		NM_022078	ENSG00000198746	Hs.10903	1p35.3-p35.1	KNOWN	0.00348013	0.0178467	0.56169	1.244	0.871701			0.08	0.228571	0.0357163	0.154301					12.0846	8.85076	5.49079	5.75681	5.9708	8.64056	8.21231	9.30221	5.20476	9.76838	7.57052	9.91417
9clXv.11eB36p4nkFE	2760348	NUDC	NUDC	1	Homo sapiens nuclear distribution gene C homolog (A. nidulans) (NUDC), mRNA.	NM_006600.2	1109	+	27145256-27145259:27145260-27145305	ILMN_13044	ILMN_1774079	1	27226729	27272888	Nuclear migration protein nudC (Nuclear distribution protein C homolog) [Source:UniProtKB/Swiss-Prot;Acc:Q9Y266]	NUDC	10726	NM_006600	ENSG00000090273	Hs.263812	1p35-p34	KNOWN	8.81121e-06	0.00019318	0.763988	1.56213	0.591652			0.133333	0.266667	0.000224795	0.01127					74.7687	71.1909	30.4655	55.6951	30.0307	57.5374	66.9408	102.164	30.9104	85.0704	50.5246	97.3833
9Sd9HSURVE_h9fr_hE	2850474	NR0B2	NR0B2	1	Homo sapiens nuclear receptor subfamily 0, group B, member 2 (NR0B2), mRNA.	NM_021969.1	934	-	27110742-27110791	ILMN_30029	ILMN_1750597	1	27237975	27240567	Nuclear receptor subfamily 0 group B member 2 (Orphan nuclear receptor SHP)(Small heterodimer partner) [Source:UniProtKB/Swiss-Prot;Acc:Q15466]	NR0B2	8431	NM_021969	ENSG00000131910	Hs.427055	1p36.1	KNOWN	0.761716	0.873876	-0.0638527	1.00449	1.01001			0.373333	0.574359	0.891812	0.956939					1.8207	2.4694	2.67755	2.61524	2.48891	1.69186	1.8827	1.94019	2.00015	2.07924	2.32191	1.84507
KnXXl_nh6vXoU7k.R4	20279	C1orf172	C1orf172	1	Homo sapiens chromosome 1 open reading frame 172 (C1orf172), mRNA.	NM_152365.1	1402	-	27148981-27149030	ILMN_3464	ILMN_1676322	1	27276061	27286897	Uncharacterized protein C1orf172 [Source:UniProtKB/Swiss-Prot;Acc:Q8NAX2]	C1orf172	126695	NM_152365	ENSG00000175707	Hs.188881	1p36.11	KNOWN	0.645091	0.800652	-0.0968602	1.02836	1.17534			1	1	0.535717	0.75523					6.98478	10.71	4.63935	1.75998	5.72845	8.02901	6.60018	2.10359	7.04134	2.87163	3.37643	3.25651
9iV15eon73_grniXg8	4480193	FAM46B	FAM46B	1	Homo sapiens family with sequence similarity 46, member B (FAM46B), mRNA.	NM_052943.2	2164	-	27204252-27204301	ILMN_9808	ILMN_1808011	1	27331513	27339333	Protein FAM46B [Source:UniProtKB/Swiss-Prot;Acc:Q96A09]	FAM46B	115572	NM_052943	ENSG00000158246	Hs.632378	1p36.11	KNOWN	0.745537	0.864756	0.0683281	0.863854	0.993002			0.591937	0.816464	0.649511	0.83959					8.36898	14.8802	13.2613	13.1273	2.31736	11.8083	4.27259	10.4712	11.0099	21.2269	15.5984	3.58809
c12lTe1Ndd1OQue.qQ	4810180	SLC9A1	SLC9A1	1	Homo sapiens solute carrier family 9 (sodium/hydrogen exchanger), member 1 (antiporter, Na+/H+, amiloride sensitive) (SLC9A1), mRNA.	NM_003047.2	4344	-	27298017-27298066	ILMN_20346	ILMN_1800425	1	27425303	27493472	Sodium/hydrogen exchanger 1 (Na(+)/H(+) exchanger 1)(NHE-1)(Solute carrier family 9 member 1)(Na(+)/H(+) antiporter, amiloride-sensitive)(APNH) [Source:UniProtKB/Swiss-Prot;Acc:P19634]	SLC9A1	6548	NM_003047	ENSG00000090020	Hs.469116	1p36.1-p35	KNOWN	0.36127	0.575504	0.190668	1.17877	0.909115			0.496443	0.709204	0.768887	0.891004					46.4704	73.7944	37.306	70.5029	17.5694	24.3852	52.1458	40.4023	33.848	51.4736	45.0042	43.041
3.dyUqIKiJKLPqnqV4	4560440	WDTC1	WDTC1	1	Homo sapiens WD and tetratricopeptide repeats 1 (WDTC1), mRNA.	NM_015023.2	3991	+	27507038-27507087	ILMN_11348	ILMN_1707600	1	27561007	27635110	WD and tetratricopeptide repeats protein 1 [Source:UniProtKB/Swiss-Prot;Acc:Q8N5D0]	WDTC1	23038	NM_015023	ENSG00000142784	Hs.469154	1p36.11	KNOWN	0.0254287	0.0842022	0.446036	1.12625	0.958603			0.000632411	0.0173913	0.122518	0.317579					4.3684	4.25105	2.68846	2.04944	2.35496	1.91826	2.27688	2.46748	3.11788	3.78594	2.62276	3.37699
xKp7VUXB1J1V9G_0UI	7050743	C1orf160	C1orf160	1	Homo sapiens chromosome 1 open reading frame 160 (C1orf160), mRNA.	NM_032125.1	1392	+	27535342-27535391	ILMN_4563	ILMN_1793632	1	27648636	27662890	Transmembrane protein 222 [Source:UniProtKB/Swiss-Prot;Acc:Q9H0R3]	TMEM222	84065	NM_032125	ENSG00000186501	Hs.469171	1p36.11	KNOWN	0.000150186	0.00160611	0.686675	1.31358	0.836705			0.00600791	0.0400527	0.0210589	0.11335					12.0797	10.7688	9.57386	7.21956	4.74494	8.9452	7.38166	6.87546	6.76533	5.48561	8.39529	10.2727
3qSjV6EfGxDn255eOE	5260520	SYTL1	SYTL1	1	Homo sapiens synaptotagmin-like 1 (SYTL1), mRNA.	NM_032872.1	1444	+	27550603-27550633:27552361-27552379	ILMN_7184	ILMN_1750785	1	27668513	27680421	Synaptotagmin-like protein 1 (Exophilin-7)(Protein JFC1) [Source:UniProtKB/Swiss-Prot;Acc:Q8IYJ3]	SYTL1	84958	NM_032872	ENSG00000142765	Hs.469175	1p36.11	KNOWN	0.487049	0.685892	-0.145718	1.00768	1.14091			0.858182	0.903349	0.344454	0.592125					6.15403	12.3616	7.29816	3.19218	4.32492	2.88936	4.5923	6.73951	6.98868	2.46543	7.48561	3.54663
Ho4OiKECkn3hEUlUoU	1940487	MAP3K6	MAP3K6	1	Homo sapiens mitogen-activated protein kinase kinase kinase 6 (MAP3K6), mRNA.	NM_004672.3	4158	-	27554377-27554426	ILMN_20318	ILMN_1694539	1	27681670	27693337	Mitogen-activated protein kinase kinase kinase 6 (EC 2.7.11.25)(Apoptosis signal-regulating kinase 2) [Source:UniProtKB/Swiss-Prot;Acc:O95382]	MAP3K6	9064	NM_004672	ENSG00000142733	Hs.194694	1p36.11	KNOWN	0.000327342	0.00291177	0.660389	1.83648	0.548057			0.0466403	0.143509	0.000300175	0.011372					15.1503	47.0688	23.8542	19.7354	3.88507	22.6136	20.3838	14.3561	6.96718	13.9266	23.3575	31.1557
xjbSUX5f5QUXefl7UQ	1500603	FCN3	FCN3	1	Homo sapiens ficolin (collagen/fibrinogen domain containing) 3 (Hakata antigen) (FCN3), transcript variant 2, mRNA.	NM_173452.1	919	-	27568218-27568267	ILMN_6723	ILMN_1780060	1	27695603	27701315	Ficolin-3 Precursor (Collagen/fibrinogen domain-containing protein 3)(Collagen/fibrinogen domain-containing lectin 3 p35)(Hakata antigen) [Source:UniProtKB/Swiss-Prot;Acc:O75636]	FCN3	8547	NM_003665	ENSG00000142748	Hs.333383	1p36.11	KNOWN	0.333705	0.547059	-0.201664	0.996478	1.0464			0.747826	0.879795	0.12007	0.317579					3.17975	2.29972	2.16973	1.89858	1.95402	2.13885	3.48682	2.94777	2.6734	3.04161	2.24496	2.50834
KepegXkniANXQUXbdc	5570215	CD164L2	CD164L2	1	Homo sapiens CD164 sialomucin-like 2 (CD164L2), mRNA.	NM_207397.1	1303	-	27578357-27578406	ILMN_28225	ILMN_1714118	1	27705596	27709870	CD164 sialomucin-like 2 protein Precursor [Source:UniProtKB/Swiss-Prot;Acc:Q6UWJ8]	CD164L2		NM_207397	ENSG00000174950	Hs.664836	1p36.11	KNOWN	0.530377	0.719541	-0.131679	1.00336	1.03652			0.694545	0.868182	0.291478	0.536646					2.62582	3.31895	3.18233	1.83665	3.26267	2.75075	2.01179	1.88693	2.73781	2.27419	2.24933	2.40876
WJTReJBQA9d5nqtYeU	1110021	GPR3	GPR3	1	Homo sapiens G protein-coupled receptor 3 (GPR3), mRNA.	NM_005281.2	1812	+	27594606-27594655	ILMN_24439	ILMN_1725271	1	27719152	27722313	Probable G-protein coupled receptor 3 (ACCA orphan receptor) [Source:UniProtKB/Swiss-Prot;Acc:P46089]	GPR3	2827	NM_005281	ENSG00000181773	Hs.66542	1p36.1-p35	KNOWN	0.0146581	0.0544641	0.482142	1.26709	0.736548			0.0962846	0.251662	0.00111365	0.0231968					4.3845	3.24936	3.01829	3.127	2.74944	6.88067	4.16089	6.2727	2.23282	8.78353	2.99659	9.57564
0r_pcOn_HA8VU11_Vo	450367	WASF2	WASF2	1	Homo sapiens WAS protein family, member 2 (WASF2), mRNA.	NM_006990.2	3827	-	27605106-27605155	ILMN_5099	ILMN_1684051	1	27730730	27816669	Wiskott-Aldrich syndrome protein family member 2 (WASP family protein member 2)(Protein WAVE-2)(Verprolin homology domain-containing protein 2) [Source:UniProtKB/Swiss-Prot;Acc:Q9Y6W5]	WASF2		NM_006990	ENSG00000158195	Hs.590909	1p36.11	KNOWN	1.28475e-05	0.000257599	0.755105	1.42909	0.732717			0.00837945	0.0478826	0.000870911	0.0204249					14.7168	26.6949	10.1594	17.3136	14.7521	12.6864	12.1125	11.263	5.25327	16.8454	18.8931	16.1055
xOmgXRVihE9FtE1ey4	1010463	AHDC1	AHDC1	1	Homo sapiens AT hook, DNA binding motif, containing 1 (AHDC1), mRNA.	NM_001029882.1	5364	-	27746399-27746401:27746402-27746448	ILMN_5406	ILMN_1655491	1	27860546	27930688	A.T hook DNA-binding motif-containing protein 1 [Source:UniProtKB/Swiss-Prot;Acc:Q5TGY3]	AHDC1		NM_001029882	ENSG00000126705	Hs.469280	1p36.13	KNOWN	0.0275789	0.0894848	0.440392	1.18815	0.904102			0.132332	0.266667	0.202177	0.426432					5.27442	5.38291	3.16131	5.25214	3.16148	3.70701	4.7789	4.64942	2.47045	8.25435	5.31565	5.08361
fKALfp6FX9eero5LrU	1470019	FGR	FGR	1	Homo sapiens Gardner-Rasheed feline sarcoma viral (v-fgr) oncogene homolog (FGR), mRNA.	NM_005248.1	2180	-	27811518-27811567	ILMN_21930	ILMN_1795158	1	27938803	27961727	Proto-oncogene tyrosine-protein kinase FGR (C-FGR)(EC 2.7.10.2)(P55-FGR) [Source:UniProtKB/Swiss-Prot;Acc:P09769]	FGR		NM_005248	ENSG00000000938	Hs.1422	1p36.2-p36.1	KNOWN	0.340897	0.554097	0.198744	1.0625	0.877247			0.858182	0.903349	0.0846615	0.258178					2.08198	2.79283	2.55979	2.65552	2.03448	2.3488	1.73882	2.41373	2.02185	2.83014	1.80412	5.16523
H5lhjlSDUgf7c0d1UE	4390176	G1P3	G1P3	1	Homo sapiens interferon, alpha-inducible protein (clone IFI-6-16) (G1P3), transcript variant 1, mRNA.	NM_002038.2	729	-	27865200-27865249	ILMN_9411	ILMN_1687384	1	27992572	27998724	Interferon alpha-inducible protein 6 Precursor (Interferon-induced protein 6-16)(Ifi-6-16) [Source:UniProtKB/Swiss-Prot;Acc:P09912]	IFI6		NM_022873	ENSG00000126709	Hs.382212	1p35	KNOWN	0.0234747	0.0790301	0.45151	4.66774	0.514868			0.00426877	0.0341502	0.202177	0.426432					254.074	401.498	9.28685	40.96	248.019	14.3633	160.465	52.2047	63.1873	93.7442	57.8475	238.156
iqSAkK_1K_x6Efd1UU	4050736	FAM76A	FAM76A	1	Homo sapiens family with sequence similarity 76, member A (FAM76A), mRNA.	NM_152660.1	1919	+	27960572-27960621	ILMN_9454	ILMN_1770321	1	28052490	28089421	Protein FAM76A [Source:UniProtKB/Swiss-Prot;Acc:Q8TAV0]	FAM76A	199870	NM_152660	ENSG00000009780	Hs.469359	1p35.3	KNOWN	4.15237e-06	0.000116016	0.78064	1.50059	0.765161			0.00426877	0.0341502	0.00141203	0.0259206					8.84693	13.7206	5.25008	6.02005	5.43267	6.84284	5.36993	4.85346	4.68855	7.96245	8.77612	10.6054
ivqukS6VAiSfSIw9fo	150017	STX12	STX12	1	Homo sapiens syntaxin 12 (STX12), mRNA.	NM_177424.1	2671	+	28023227-28023276	ILMN_18776	ILMN_1773901	1	28099694	28150962	Syntaxin-12 [Source:UniProtKB/Swiss-Prot;Acc:Q86Y82]	STX12		NM_177424	ENSG00000117758	Hs.523855	1p35.3	KNOWN	0.00226105	0.0127478	0.582239	1.37198	0.794282			0.02	0.0888889	0.00276574	0.0367323					11.2355	18.0066	10.3019	12.1184	7.52879	10.0397	13.6555	11.8402	9.86106	24.1109	10.6658	10.6279
37_cCkS0ep_opDnU1U	4610162	PPP1R8	PPP1R8	1	Homo sapiens protein phosphatase 1, regulatory (inhibitor) subunit 8 (PPP1R8), transcript variant 1, mRNA.	NM_014110.3	2251	+	28050685-28050734	ILMN_535	ILMN_1781526	1	28157293	28178183	Nuclear inhibitor of protein phosphatase 1 (NIPP-1)(Protein phosphatase 1 regulatory inhibitor subunit 8) [Includes Activator of RNA decay(EC 3.1.4.-)(ARD-1)] [Source:UniProtKB/Swiss-Prot;Acc:Q12972]	PPP1R8		NM_138558	ENSG00000117751	Hs.533474	1p35	KNOWN	0.00150778	0.00937322	0.600399	1.2952	0.794447			0.106957	0.251662	0.017936	0.100954					14.2375	6.45528	4.52706	6.12465	3.93316	7.89485	6.52122	6.53824	5.32797	7.5924	6.52106	6.83732
o.7wbeUVUd0VUJ3CVU	270730	C1orf38	C1orf38	1	Homo sapiens chromosome 1 open reading frame 38 (C1orf38), mRNA.	NM_004848.1	2000	+	28085408-28085457	ILMN_138050	ILMN_1735143	1	28199055	28213196	Induced by contact to basement membrane 1 protein (Protein ICB-1) [Source:UniProtKB/Swiss-Prot;Acc:Q5TEJ8]	C1orf38	9473	NM_004848	ENSG00000130775	Hs.10649	1p35.3	KNOWN	0.0493861	0.1392	0.397047	1.0415	0.987216			0.046087	0.143509	0.317273	0.571323					1.80963	3.18793	2.88127	1.67385	2.26502	2.21156	1.79574	1.75327	1.89912	2.61201	2.55687	3.40599
ZiVyWIBeel3l7.T9Uc	2750240	RPA2	RPA2	1	Homo sapiens replication protein A2, 32kDa (RPA2), mRNA.	NM_002946.3	1476	-	28090830-28090879	ILMN_12825	ILMN_1698510	1	28218049	28241236	Replication protein A 32 kDa subunit (RP-A p32)(RP-A p34)(Replication factor A protein 2)(RF-A protein 2) [Source:UniProtKB/Swiss-Prot;Acc:P15927]	RPA2		NM_002946	ENSG00000117748	Hs.79411	1p35	KNOWN	1.45608e-06	5.65026e-05	0.801679	2.00888	0.59277			0.000869565	0.0173913	0.000118699	0.00855512					23.1493	30.3013	15.0464	16.3283	10.9486	17.289	21.4092	18.7308	10.1575	17.6292	8.87477	30.616
3RfV0d0nzUX1XhR4l0	7320564	SMPDL3B	SMPDL3B	1	Homo sapiens sphingomyelin phosphodiesterase, acid-like 3B (SMPDL3B), transcript variant 2, mRNA.	NM_001009568.1	1253	+	28155237-28155286	ILMN_26674	ILMN_1662092	1	28261504	28285662	Acid sphingomyelinase-like phosphodiesterase 3b Precursor (ASM-like phosphodiesterase 3b)(EC 3.1.4.-) [Source:UniProtKB/Swiss-Prot;Acc:Q92485]	SMPDL3B	27293	NM_001009568	ENSG00000130768	Hs.123659	1p35.3	KNOWN	0.748068	0.865956	-0.0676262	0.961998	1.03374			0.663478	0.856101	0.530544	0.75523					2.79422	4.12479	3.17135	2.15824	2.45634	2.64419	3.48993	2.49003	3.13384	2.38567	2.94608	2.31717
reL_H6XGWH12V6E0k4	2350338	XKR8	XKR8	1	Homo sapiens XK, Kell blood group complex subunit-related family, member 8 (XKR8), mRNA.	NM_018053.2	424	+	28162648-28162697	ILMN_11071	ILMN_1675556	1	28285973	28294604	XK-related protein 8 [Source:UniProtKB/Swiss-Prot;Acc:Q9H6D3]	XKR8	55113	NM_018053	ENSG00000158156	Hs.55024	1p35.3	KNOWN	0.0567682	0.154934	0.385867	1.0967	0.973031			0.0269565	0.107826	0.530544	0.75523					2.41628	3.11552	1.95228	2.4201	2.22153	2.50973	1.92891	2.93726	2.43185	3.86441	1.59473	3.04429
fHoOKJfVfidf9HXgqI	5860575	EYA3	EYA3	1	Homo sapiens eyes absent homolog 3 (Drosophila) (EYA3), mRNA.	NM_001990.2	1890	-	28173511-28173560	ILMN_28895	ILMN_1728353	1	28296858	28415115	Eyes absent homolog 3 (EC 3.1.3.48) [Source:UniProtKB/Swiss-Prot;Acc:Q99504]	EYA3	2140	NM_001990	ENSG00000158161	Hs.185774	1p36	KNOWN	0.964539	0.983248	-0.00937128	0.99231	1.00972			0.663478	0.856101	0.402961	0.648702					2.1543	2.14398	2.327	2.32459	2.27551	1.36829	2.04129	2.12432	2.02281	2.0772	2.06981	2.59052
fpSuSF_qgh.AUXL3VY	3310646	PTAFR	PTAFR	1	Homo sapiens platelet-activating factor receptor (PTAFR), mRNA.	NM_000952.3	1441	-	28348756-28348805	ILMN_2949	ILMN_1746836	1	28475864	28520384	Platelet-activating factor receptor (PAF-R) [Source:UniProtKB/Swiss-Prot;Acc:P25105]	PTAFR		NM_000952	ENSG00000169403	Hs.433540	1p35-p34.3	KNOWN	0.489583	0.687923	-0.14488	0.930975	1.04333			0.353043	0.574359	0.12007	0.317579					4.75698	4.01244	2.68948	3.32916	2.9205	4.66883	4.6957	1.85563	2.88777	3.64324	4.62194	3.20318
KcltdRUsU7XJe3k.vI	5690431	DNAJC8	DNAJC8	1	Homo sapiens DnaJ (Hsp40) homolog, subfamily C, member 8 (DNAJC8), mRNA.	NM_014280.1	1405	-	28399679-28399728	ILMN_27459	ILMN_1698258	1	28526789	28559542	DnaJ homolog subfamily C member 8 (Splicing protein spf31) [Source:UniProtKB/Swiss-Prot;Acc:O75937]	DNAJC8	22826	NM_014280	ENSG00000126698	Hs.433540	1p35.3	KNOWN	2.36428e-08	3.47584e-06	0.865334	1.58283	0.634207			0.00347826	0.0341502	8.52515e-06	0.00378824					112.693	159.743	71.3332	131.287	82.9313	144.948	86.3742	140.832	74.3641	164.652	95.6583	152.202
lRy_KLIIo4UnIdU6D4	6660521	ATPIF1	ATPIF1	1	Homo sapiens ATPase inhibitory factor 1 (ATPIF1), nuclear gene encoding mitochondrial protein, transcript variant 3, mRNA.	NM_178191.1	1501	+	28436788-28436837	ILMN_17114	ILMN_1685978	1	28562611	28564609	ATPase inhibitor, mitochondrial Precursor [Source:UniProtKB/Swiss-Prot;Acc:Q9UII2]	ATPIF1	93974	NM_178191	ENSG00000130770	Hs.590908	NA	KNOWN	0.845149	0.922872	-0.0411528	1.02452	1.07325			0.722609	0.875889	0.686695	0.849868					6.38983	7.82091	4.93971	4.31588	13.594	4.50172	7.62001	10.3661	12.0312	14.2274	9.09367	6.63212
613eFL_ipHggKQqW54	6110678	SESN2	SESN2	1	Homo sapiens sestrin 2 (SESN2), mRNA.	NM_031459.3	3145	+	28481249-28481298	ILMN_7290	ILMN_1751598	1	28586006	28608999	Sestrin-2 (Hi95) [Source:UniProtKB/Swiss-Prot;Acc:P58004]	SESN2	83667	NM_031459	ENSG00000130766	Hs.469543	1p35.3	KNOWN	0.259822	0.465928	0.234201	0.973785	0.871707					0.222452	0.4584					6.11093	7.36895	4.51422	3.50407	4.62663	2.61542	3.80481	7.05539	3.52065	4.32781	2.71544	6.87687
rtGiDc3DVHs8IqgFqU	10639	MED18	MED18	1	Homo sapiens mediator of RNA polymerase II transcription, subunit 18 homolog (yeast) (MED18), mRNA.	NM_017638.1	1358	+	28534590-28534639	ILMN_29224	ILMN_1788528	1	28655513	28662478	Mediator of RNA polymerase II transcription subunit 18 (Mediator complex subunit 18)(p28b) [Source:UniProtKB/Swiss-Prot;Acc:Q9BUE0]	MED18		NM_017638	ENSG00000130772	Hs.479911	1p35.3	KNOWN	0.00274683	0.0148818	0.573129	1.09416	0.896338					0.00177906	0.0287275					5.19132	4.86707	4.56314	3.43763	3.50766	3.8624	4.56803	5.01313	3.32403	3.46691	3.03539	3.8824
9XicfvZfe5tFCw3r00	6130349	PHACTR4	PHACTR4	1	Homo sapiens phosphatase and actin regulator 4 (PHACTR4), mRNA.	NM_023923.2	3732	+	28699119-28699168	ILMN_23684	ILMN_1736548	1	28696093	28826878	Phosphatase and actin regulator 4 [Source:UniProtKB/Swiss-Prot;Acc:Q8IZ21]	PHACTR4	65979	NM_001048183	ENSG00000204138	Hs.225641	1p35.3	KNOWN	0.0153546	0.0564824	0.479238	1.4194	0.855313					0.237953	0.471696					45.0868	69.5201	42.8565	50.0737	36.2307	36.2252	41.8345	39.5442	48.4642	30.5302	37.8364	91.769
H9F5JQaXoNkCIRR3qQ	1940612	RCC1	RCC1	1	Homo sapiens regulator of chromosome condensation 1 (RCC1), mRNA.	NM_001269.2	2228	+	28737782-28737831	ILMN_14892	ILMN_1707493	1	28832492	28865607	Regulator of chromosome condensation (Chromosome condensation protein 1)(Cell cycle regulatory protein) [Source:UniProtKB/Swiss-Prot;Acc:P18754]	RCC1		NM_001048197	ENSG00000180198	Hs.469723	1p36.1	KNOWN	0.000320088	0.00286304	0.661182	0.988417	0.604941					0.00115395	0.0231968					20.3941	35.3501	18.347	45.8322	21.4027	34.3035	58.3233	24.1548	15.7036	33.7991	23.1825	19.4676
H3JK7rKJGVSCsg7rqs	6200403	TRSPAP1	TRSPAP1	1	Homo sapiens tRNA selenocysteine associated protein 1 (TRSPAP1), mRNA.	NM_017846.3	1320	+	28777173-28777222	ILMN_23632	ILMN_1732722	1	28879529	28905056	tRNA selenocysteine 1-associated protein 1 (tRNA selenocysteine-associated protein 1)(SECp43) [Source:UniProtKB/Swiss-Prot;Acc:Q9NX07]	TRNAU1AP	54952	NR_003109	ENSG00000180098	Hs.533626	1p35.3	KNOWN	0.184843	0.368815	0.274118	1.14552	0.960463					0.285249	0.529135					5.44101	4.99887	5.13156	4.81706	5.05089	4.32004	5.20047	5.49987	3.55366	3.39589	3.95442	4.49842
unvLddVOVddH03L8tU	2350382	RAB42	RAB42	1	Homo sapiens RAB42, member RAS homolog family (RAB42), mRNA.	NM_152304.1	29	+	28791327-28791376	ILMN_11240	ILMN_1794439	1	28918712	28921086	Putative Ras-related protein Rab-42 [Source:UniProtKB/Swiss-Prot;Acc:Q8N4Z0]	RAB42	115273	NM_152304	ENSG00000188060	Hs.652321	1p35.3	KNOWN	0.369396	0.583084	-0.187522	0.959823	1.00726					0.530544	0.75523					2.07453	2.16718	2.86637	2.12616	2.45968	2.69201	1.9065	2.74688	1.93483	2.01232	1.73376	1.86696
H.NiLuuEkl7SfmaTZA	6560364	TAF12	TAF12	1	Homo sapiens TAF12 RNA polymerase II, TATA box binding protein (TBP)-associated factor, 20kDa (TAF12), mRNA.	NM_005644.2	437	-	28812386-28812435	ILMN_3797	ILMN_1653367	1	28929611	28969604	Transcription initiation factor TFIID subunit 12 (Transcription initiation factor TFIID 20/15 kDa subunits)(TAFII-20/TAFII-15)(TAFII20/TAFII15) [Source:UniProtKB/Swiss-Prot;Acc:Q16514]	TAF12		NM_005644	ENSG00000120656	Hs.530251	1p35.3	KNOWN	0.122547	0.27389	0.317036	1.32615	0.793214					0.0804562	0.250789					22.1027	31.6656	10.5563	17.0713	9.68995	7.25121	16.9949	7.21375	10.844	19.8647	12.8734	15.2008
l6khTT4j41JVoVIJ4I	2680593	GMEB1	GMEB1	1	Homo sapiens glucocorticoid modulatory element binding protein 1 (GMEB1), transcript variant 1, mRNA.	NM_006582.2	1689	+	28913701-28913750	ILMN_14071	ILMN_1727761	1	28995244	29045865	Glucocorticoid modulatory element-binding protein 1 (GMEB-1)(Parvovirus initiation factor p96)(PIF p96)(DNA-binding protein p96PIF) [Source:UniProtKB/Swiss-Prot;Acc:Q9Y692]	GMEB1		NM_024482	ENSG00000162419	Hs.632373	1p35.3	KNOWN	0.085911	0.211944	0.350427	1.24373	0.878671			0.106667	0.314799	0.0523235	0.191594					5.90475	9.72171	6.46155	4.83169	5.44206	6.15577	6.82092	7.13109	5.38857	5.8755	5.60003	6.28974
6ogR_L7gr.qTUVSAuo	990392	YTHDF2	YTHDF2	1	Homo sapiens YTH domain family, member 2 (YTHDF2), mRNA.	NM_016258.1	2281	+	28968442-28968491	ILMN_29126	ILMN_1730658	1	29063136	29096286	YTH domain family protein 2 (High-glucose-regulated protein 8)(CLL-associated antigen KW-14)(Renal carcinoma antigen NY-REN-2) [Source:UniProtKB/Swiss-Prot;Acc:Q9Y5A9]	YTHDF2	51441	NM_016258	ENSG00000198492	Hs.532286	1p35	KNOWN	0.0392012	0.116825	0.414857	1.48015	0.837555			0.00608696	0.0635042	0.151872	0.358739					47.5847	35.0736	33.6795	30.7318	19.0972	34.5623	36.3369	40.0093	25.6815	28.6967	26.0949	46.2951
fTjui6pLIK2in6hZSM	4480201	OPRD1	OPRD1	1	Homo sapiens opioid receptor, delta 1 (OPRD1), mRNA.	NM_000911.3	1437	+	29062458-29062507	ILMN_19022	ILMN_1808960	1	29138654	29190208	Delta-type opioid receptor (DOR-1) [Source:UniProtKB/Swiss-Prot;Acc:P41143]	OPRD1	4985	NM_000911	ENSG00000116329	Hs.372	1p36.1-p34.3	KNOWN	0.930527	0.966415	-0.0183757	0.994675	0.996459			0.642213	0.820991	0.728339	0.86854					3.21955	2.24053	3.72555	3.43861	2.87005	4.03168	2.67936	2.68372	2.86835	3.39378	2.76385	3.02901
38ynupIq3gK6n_qy5U	240255	EPB41	EPB41	1	Homo sapiens erythrocyte membrane protein band 4.1 (elliptocytosis 1, RH-linked) (EPB41), transcript variant 1, mRNA.	NM_203343.1	4386	+	29317867-29317916	ILMN_15301	ILMN_1667408	1	29213628	29446958	Protein 4.1 (Band 4.1)(P4.1)(EPB4.1)(4.1R) [Source:UniProtKB/Swiss-Prot;Acc:P11171]	EPB41		NM_004437	ENSG00000159023	Hs.175437	1p33-p32	KNOWN	0.85141	0.926327	0.0394702	1.01083	1.01399			0.817956	0.921684	0.978697	0.990768					3.83571	6.76873	5.29667	3.60778	3.07007	3.33449	2.93459	3.35976	5.3822	4.16768	3.58029	4.29688
iXqRE6SdIDvl4XH_KI	6580673	MECR	MECR	1	Homo sapiens mitochondrial trans-2-enoyl-CoA reductase (MECR), transcript variant 2, mRNA.	NM_001024732.1	223	-	29415851-29415900	ILMN_29501	ILMN_1673457	1	29519385	29557454	Trans-2-enoyl-CoA reductase, mitochondrial Precursor (HsNrbf-1)(EC 1.3.1.38)(NRBF-1) [Source:UniProtKB/Swiss-Prot;Acc:Q9BV79]	MECR	51102	NM_001024732	ENSG00000116353	Hs.183646	1p36.1-p35.1	KNOWN	0.00443452	0.021506	0.54954	1.23527	0.895009			0.00225861	0.0378905	0.0298221	0.144653					5.43278	6.76168	5.15818	2.82214	3.70348	4.07274	2.54434	3.03448	2.18669	3.74351	3.49754	4.54795
i0p5W_6oqku8iSp60w	1430575	PTPRU	PTPRU	1	Homo sapiens protein tyrosine phosphatase, receptor type, U (PTPRU), transcript variant 1, mRNA.	NM_133178.1	5298	+	29525614-29525663	ILMN_8207	ILMN_1657128	1	29563047	29653313	Receptor-type tyrosine-protein phosphatase U Precursor (R-PTP-U)(EC 3.1.3.48)(Receptor-type protein-tyrosine phosphatase psi)(R-PTP-psi)(Pancreatic carcinoma phosphatase 2)(PCP-2)(Protein-tyrosine phosphatase receptor omicron)(PTP-RO)(Protein-tyrosine phosphatase J)(hPTP-J)(PTP-J)(Protein-tyrosine phosphatase pi)(PTP pi) [Source:UniProtKB/Swiss-Prot;Acc:Q92729]	PTPRU	10076	NM_133177	ENSG00000060656	Hs.19718	1p35.3	KNOWN	0.142322	0.304987	0.301999	1.01245	0.813894			0.446678	0.690261	0.122518	0.317579					4.62968	5.27719	4.85865	4.25265	3.48126	7.88737	5.75626	4.54379	3.2873	4.41228	3.26006	3.26112
fYoreCJ4rUuoJy1FF8	1240376	LOC651195	LOC651195		PREDICTED: Homo sapiens similar to protein tyrosine phosphatase, receptor type, U isoform 2 precursor (LOC651195), mRNA.	XM_940320.1	2459			ILMN_41427	ILMN_1798809	1	29675080	29863259		AL049570.11		XM_940320	ENSG00000231360		NA	NOVEL	0.222851	0.419543	-0.252754	0.986469	1.00282			0.042349	0.184275	0.437102	0.676958					2.15948	1.84771	2.54177	1.47031	2.37967	1.81014	2.91805	1.52908	2.38266	2.42612	3.29268	1.10483
9uoqru3q7lz4ibsOm8	4590131	MATN1	MATN1	1	Homo sapiens matrilin 1, cartilage matrix protein (MATN1), mRNA.	NM_002379.2	2069	-	30958877-30958926	ILMN_29983	ILMN_1656809	1	31184124	31196432	Cartilage matrix protein Precursor (Matrilin-1) [Source:UniProtKB/Swiss-Prot;Acc:P21941]	MATN1	4146	NM_002379	ENSG00000162510	Hs.150366	1p35	KNOWN	0.0125864	0.0485433	0.491507	1.06798	0.977418			0.00564653	0.0598019	0.0846615	0.258178					2.98995	2.49297	2.3275	2.04144	2.07196	2.35942	1.99972	2.04325	1.92153	3.1144	2.49969	2.65855
ZUSvL0tAkpBVfupHhU	70242	LAPTM5	LAPTM5	1	Homo sapiens lysosomal associated multispanning membrane protein 5 (LAPTM5), mRNA.	NM_006762.1	1922	-	30978154-30978203	ILMN_5657	ILMN_1772359	1	31205315	31230683	Lysosomal-associated transmembrane protein 5 (Lysosomal-associated multitransmembrane protein 5)(Retinoic acid-inducible E3 protein) [Source:UniProtKB/Swiss-Prot;Acc:Q13571]	LAPTM5	7805	NM_006762	ENSG00000162511	Hs.371021	1p34	KNOWN	0.885455	0.944142	0.0303591	0.820271	0.80704			0.216337	0.46549	0.686695	0.849868					4.34426	2.84553	2.33638	21.1368	2.36532	2.79588	2.35398	18.8341	2.58333	5.10639	2.35938	2.60404
3.V.xXWXeXeqglfLsU	5360709	SDC3	SDC3		PREDICTED: Homo sapiens syndecan 3 (N-syndecan), transcript variant 2 (SDC3), mRNA.	XM_940667.1	1112			ILMN_34689	ILMN_1680480	1	31342313	31381480	Syndecan-3 (SYND3) [Source:UniProtKB/Swiss-Prot;Acc:O75056]	SDC3	9672	XM_940667	ENSG00000162512		NA	KNOWN	0.781424	0.885814	-0.058437	0.99045	1.00043			0.828391	0.93144	0.767498	0.891004					2.57416	3.22713	2.51853	2.76783	2.27081	3.41434	2.73741	3.29441	2.53432	3.00643	2.74455	2.45961
rtyX5WJ.XxDSJV3Rfs	4290356	PUM1	PUM1	1	Homo sapiens pumilio homolog 1 (Drosophila) (PUM1), transcript variant 2, mRNA.	NM_014676.2	5016	-	31177253-31177302	ILMN_2439	ILMN_1783424	1	31404353	31538632	Pumilio homolog 1 (Pumilio-1)(HsPUM) [Source:UniProtKB/Swiss-Prot;Acc:Q14671]	PUM1		NM_014676	ENSG00000134644	Hs.281707	1p35.2	KNOWN	0.00133976	0.00860426	0.605499	1.19892	0.867471			0.0207905	0.122122	0.0210589	0.11335					74.9107	86.5371	55.3472	43.7464	60.9169	49.7684	58.6213	70.0106	65.8827	62.5333	68.5741	49.1294
6T1cd3ClAM14kKekFU	2140064	FAM77C	FAM77C	1	Homo sapiens family with sequence similarity 77, member C (FAM77C), mRNA.	NM_024522.1	2093	-	31425530-31425579	ILMN_22103	ILMN_1739374	1	31652592	31712399	Sodium/potassium-transporting ATPase subunit beta-1-interacting protein 1 (Na(+)/K(+)-transporting ATPase subunit beta-1-interacting protein 1)(Protein FAM77C) [Source:UniProtKB/Swiss-Prot;Acc:Q4KMZ8]	NKAIN1		NM_024522	ENSG00000084628	Hs.470259	1p35.2	KNOWN	0.999452	0.99968	0.000144882	1.03452	1.07124			0.597956	0.794622	0.0909715	0.26909					2.38772	2.44955	1.98806	2.3338	6.947	2.58108	2.63791	1.80586	5.1905	2.66971	2.61188	2.51631
QlA76O1KckV1fSOFPk	6770053	WDR57	WDR57	1	Homo sapiens WD repeat domain 57 (U5 snRNP specific) (WDR57), mRNA.	NM_004814.1	1151	-	31505394-31505443	ILMN_25113	ILMN_1690206	1	31732417	31769644	U5 small nuclear ribonucleoprotein 40 kDa protein (U5 snRNP 40 kDa protein)(U5-40K)(U5 snRNP-specific 40 kDa protein)(38 kDa-splicing factor)(WD repeat-containing protein 57)(Prp8-binding protein)(hPRP8BP) [Source:UniProtKB/Swiss-Prot;Acc:Q96DI7]	SNRNP40	9410	NM_004814	ENSG00000060688	Hs.33962	1p35.2	KNOWN	3.88776e-07	2.29574e-05	0.82507	1.60843	0.713599			0.000214568	0.0112237	0.00654731	0.0593514					41.9994	31.5715	29.1548	39.9925	27.8921	33.2057	34.646	46.5201	24.9328	32.6151	31.221	37.6266
i6FfXPre16lB66uN3k	2060180	ZCCHC17	ZCCHC17	1	Homo sapiens zinc finger, CCHC domain containing 17 (ZCCHC17), mRNA.	NM_016505.2	1252	+	31610017-31610066	ILMN_4682	ILMN_1761844	1	31769842	31837783	Nucleolar protein of 40 kDa (pNO40)(Zinc finger CCHC domain-containing protein 17)(Putative S1 RNA-binding domain protein)(PS1D protein)(Pnn-interacting nucleolar protein) [Source:UniProtKB/Swiss-Prot;Acc:Q9NP64]	ZCCHC17		NM_016505	ENSG00000121766	Hs.524094	1p35.2	KNOWN	0.000406514	0.00345069	0.652605	1.36043	0.810529			0.00101637	0.0246701	0.0369275	0.156783					55.0758	37.2417	27.6227	30.0077	57.5613	50.993	33.3673	35.722	33.4067	32.2477	27.8997	37.0632
0e0fSlTXEeAnfq3p70	3840520	FABP3	FABP3	1	Homo sapiens fatty acid binding protein 3, muscle and heart (mammary-derived growth inhibitor) (FABP3), mRNA.	NM_004102.3	974	-	31610760-31610809	ILMN_19284	ILMN_1814764	1	31838100	31845923	Fatty acid-binding protein, heart (Heart-type fatty acid-binding protein)(H-FABP)(Muscle fatty acid-binding protein)(M-FABP)(Mammary-derived growth inhibitor)(MDGI) [Source:UniProtKB/Swiss-Prot;Acc:P05413]	FABP3	2170	NM_004102	ENSG00000121769	Hs.657242	1p33-p32	KNOWN	0.1763	0.356565	0.279328	1.01006	0.989123			0.400429	0.651941	0.228513	0.464093					2.16292	2.05553	1.82126	1.66171	2.08173	1.96699	1.71798	1.81105	2.25827	1.92654	1.66679	2.75626
019V11e_VMdJN2jgKk	4250037	SERINC2	SERINC2	1	Homo sapiens serine incorporator 2 (SERINC2), mRNA.	NM_178865.3	1756	+	31679871-31679920	ILMN_3596	ILMN_1694509	1	31882412	31907524	Serine incorporator 2 (Tumor differentially expressed 2-like) [Source:UniProtKB/Swiss-Prot;Acc:Q96SA4]	SERINC2		NM_178865	ENSG00000168528	Hs.270655	1p35.1	KNOWN	0.608396	0.773768	-0.107687	0.549	0.832335			0.0923207	0.287235	0.452302	0.68859					18.3676	36.7758	6.31565	5.04852	24.9499	20.502	20.2083	34.1621	14.3509	10.5249	13.5987	8.01426
QXemVUdCHFAlKEXQt0	7050092	TINAGL1	TINAGL1	1	Homo sapiens tubulointerstitial nephritis antigen-like 1 (TINAGL1), mRNA.	NM_022164.1	1718	+	31825429-31825478	ILMN_28140	ILMN_1807169	1	32042086	32053283	Tubulointerstitial nephritis antigen-like Precursor (Tubulointerstitial nephritis antigen-related protein)(TIN Ag-related protein)(TIN-Ag-RP)(Glucocorticoid-inducible protein 5)(Oxidized LDL-responsive gene 2 protein)(OLRG-2) [Source:UniProtKB/Swiss-Prot;Acc:Q9GZM7]	TINAGL1		NM_022164	ENSG00000142910	Hs.199368	1p35.2	KNOWN	0.862632	0.932052	0.0364602	0.865204	0.842512			0.400429	0.651941	0.387594	0.635241					16.3672	20.3339	7.11363	5.44154	2.0688	11.0683	14.6623	10.646	1.74634	2.40213	3.01363	2.31368
6Z5QVTTcQfXS6QPWok	2760601	HCRTR1	HCRTR1	1	Homo sapiens hypocretin (orexin) receptor 1 (HCRTR1), mRNA.	NM_001525.1	1206	+	31863272-31863306:31864978-31864992	ILMN_28419	ILMN_1660217	1	32083301	32098119	Orexin receptor type 1 (Ox1r)(Hypocretin receptor type 1) [Source:UniProtKB/Swiss-Prot;Acc:O43613]	HCRTR1		NM_001525	ENSG00000121764	Hs.388226	1p33	KNOWN	0.125372	0.278515	-0.314785	0.991047	1.00687			0.246471	0.495363	0.452302	0.68859					2.04191	2.09002	1.65952	2.7873	2.61233	2.31819	2.48433	1.76109	2.34301	1.87203	1.9021	1.96408
TlEVMDX7u8H3J5eqek	7150376	PEF1	PEF1	1	Homo sapiens penta-EF-hand domain containing 1 (PEF1), mRNA.	NM_012392.1	1347	-	31868271-31868320	ILMN_11072	ILMN_1729748	1	32095468	32110477	Peflin (PEF protein with a long N-terminal hydrophobic domain)(Penta-EF hand domain-containing protein 1) [Source:UniProtKB/Swiss-Prot;Acc:Q9UBV8]	PEF1	553115	NM_012392	ENSG00000162517	Hs.470417	1p34	KNOWN	0.00137098	0.008757	0.604511	1.25169	0.721645			0.0591417	0.228398	0.00433975	0.0472039					21.6251	61.187	21.2054	21.987	48.6071	23.4974	24.5291	28.2156	19.7179	32.0742	23.3218	38.0073
BU5Y6JJLFRU4AU4Kpc	70184	COL16A1	COL16A1	1	Homo sapiens collagen, type XVI, alpha 1 (COL16A1), mRNA.	NM_001856.2	5000	-	31890847-31890896	ILMN_2921	ILMN_1684554	1	32117848	32169768	Collagen alpha-1(XVI) chain Precursor [Source:UniProtKB/Swiss-Prot;Acc:Q07092]	COL16A1	1307	NM_001856	ENSG00000084636	Hs.368921	1p35-p34	KNOWN	0.159035	0.331388	0.290419	1.38544	0.666501			0.641852	0.820991	0.419239	0.664976					7.60464	3.74362	4.71271	58.3416	16.8424	22.855	3.59912	4.8532	3.70747	5.53146	37.996	25.5954
QInokX0Dc4R6nZ5VUI	3890706	BAI2	BAI2	1	Homo sapiens brain-specific angiogenesis inhibitor 2 (BAI2), mRNA.	NM_001703.1	4964	-	31965691-31965740	ILMN_30261	ILMN_1773109	1	32192718	32229941	Brain-specific angiogenesis inhibitor 2 Precursor [Source:UniProtKB/Swiss-Prot;Acc:O60241]	BAI2		NM_001703	ENSG00000121753	Hs.524138	1p35	KNOWN	0.095769	0.229527	0.340536	1.1054	0.976409			0.0591417	0.228398	0.846049	0.934236					3.38501	4.40517	4.99159	2.74888	5.44464	2.81619	1.92875	1.83314	3.23166	5.23659	2.87277	3.7357
o4Je9SIiuoeQoijrSU	6580273	SPOCD1	SPOCD1	1	Homo sapiens SPOC domain containing 1 (SPOCD1), mRNA.	NM_144569.3	3757	-	32028693-32028742	ILMN_6339	ILMN_1784948	1	32256023	32281623	SPOC domain-containing protein 1 [Source:UniProtKB/Swiss-Prot;Acc:Q6ZMY3]	SPOCD1		NM_144569	ENSG00000134668	Hs.62604	1p35.2	KNOWN	0.892629	0.947679	-0.0284467	0.942452	0.91934			0.597956	0.794622	0.764653	0.891004					5.42257	2.13072	2.00705	13.0189	2.7845	9.02895	3.32076	10.3453	2.50296	6.30268	23.732	28.6701
xjDwAHrqk765EXutUk	2120736	PTP4A2	PTP4A2		PREDICTED: Homo sapiens protein tyrosine phosphatase type IVA, member 2, transcript variant 5 (PTP4A2), mRNA.	XM_944907.1	1054			ILMN_137599	ILMN_1795697	1	32373793	32403988	Protein tyrosine phosphatase type IVA 2 (EC 3.1.3.48)(Protein-tyrosine phosphatase 4a2)(Protein-tyrosine phosphatase of regenerating liver 2)(PRL-2)(PTP(CAAXII))(HU-PP-1)(OV-1) [Source:UniProtKB/Swiss-Prot;Acc:Q12974]	PTP4A2	8073	XM_944907	ENSG00000184007		NA	KNOWN	0.915869	0.95933	0.0222652	1.07018	1.03534			0.446678	0.690261	0.604675	0.817017					33.1645	11.0553	16.9174	15.7029	26.3158	12.5518	14.2614	17.6937	21.2583	20.0616	21.9575	18.6208
ujrrqioKXXg_L_OSJ8	4220392	KHDRBS1	KHDRBS1	1	Homo sapiens KH domain containing, RNA binding, signal transduction associated 1 (KHDRBS1), mRNA.	NM_006559.1	2222	+	32281596-32281645	ILMN_2263	ILMN_1654561	1	32479491	32509472	KH domain-containing, RNA-binding, signal transduction-associated protein 1 (p21 Ras GTPase-activating protein-associated p62)(GAP-associated tyrosine phosphoprotein p62)(Src-associated in mitosis 68 kDa protein)(Sam68)(p68) [Source:UniProtKB/Swiss-Prot;Acc:Q07666]	KHDRBS1		NM_006559	ENSG00000121774	Hs.445893	1p32	KNOWN	0.00871036	0.0365235	0.513136	1.2852	0.78992			0.0427781	0.184275	0.0116066	0.0772466					19.9251	12.2239	16.5828	14.1365	17.8969	14.5419	20.5498	21.8403	17.37	15.5408	12.3074	13.012
WnnWoWfrPqQpcdMd5w	5670482	TMEM39B	TMEM39B	1	Homo sapiens transmembrane protein 39B (TMEM39B), mRNA.	NM_018056.1	1515	+	32340777-32340826	ILMN_1056	ILMN_1726880	1	32538503	32568467	Transmembrane protein 39B [Source:UniProtKB/Swiss-Prot;Acc:Q9GZU3]	TMEM39B	55116	NM_018056	ENSG00000121775	Hs.25544	1p35.1	KNOWN	0.000184012	0.00188057	0.680068	1.88007	0.679593			0.000263505	0.0125584	0.0165474	0.0947629					16.3318	26.2594	25.5456	17.4095	6.86793	20.5909	12.6466	15.7701	6.72291	21.6597	14.3211	12.7747
BoOOnlB1Q3VKCkqpIM	5290019	KPNA6	KPNA6	1	Homo sapiens karyopherin alpha 6 (importin alpha 7) (KPNA6), mRNA.	NM_012316.3	3863	+	32411259-32411308	ILMN_21075	ILMN_1728323	1	32573644	32642169	Importin subunit alpha-7 (Karyopherin subunit alpha-6) [Source:UniProtKB/Swiss-Prot;Acc:O60684]	KPNA6	23633	NM_012316	ENSG00000025800	Hs.470588	1p35.1	KNOWN	9.19831e-06	0.000199968	0.762994	1.29871	0.644083			0.070958	0.248828	4.40534e-05	0.00619894					20.9213	83.545	36.0924	32.5097	45.4752	34.2342	28.9757	63.3416	20.803	33.6608	29.0017	59.4859
Bnkekn._3X_rPRBJSo	5820431	TXLNA	TXLNA	1	Homo sapiens taxilin alpha (TXLNA), mRNA.	NM_175852.3	4695	+	32436372-32436421	ILMN_1892	ILMN_1737084	1	32645287	32663886	Alpha-taxilin [Source:UniProtKB/Swiss-Prot;Acc:P40222]	TXLNA		NM_175852	ENSG00000084652	Hs.17987	1p35.1	KNOWN	5.22978e-06	0.000135225	0.77568	1.61709	0.691209			0.000150574	0.00986731	6.55906e-05	0.00783478					66.0041	87.8263	159.795	50.5082	40.895	60.0369	47.3464	105.706	56.4249	59.6226	108.754	46.6899
lSuKgcBe5COoharqKA	510551	CCDC28B	CCDC28B	1	Homo sapiens coiled-coil domain containing 28B (CCDC28B), mRNA.	NM_024296.2	1134	+	32443294-32443343	ILMN_26263	ILMN_1692407	1	32665985	32670986	Coiled-coil domain-containing protein 28B [Source:UniProtKB/Swiss-Prot;Acc:Q9BUN5]	CCDC28B		NM_024296	ENSG00000160050	Hs.534482	1p35.1	KNOWN	0.0689196	0.179571	0.369704	1.01121	0.986917			0.446678	0.690261	0.275614	0.516121					2.52993	1.82367	2.29859	1.72489	2.00603	2.48043	2.32563	2.2632	2.79277	2.54577	3.06727	2.353
uu6cKLxeqgsg4it76g	3850722	IQCC	IQCC	1	Homo sapiens IQ motif containing C (IQCC), mRNA.	NM_018134.1	1945	+	32446803-32446852	ILMN_14474	ILMN_1774589	1	32671248	32674272	IQ domain-containing protein C [Source:UniProtKB/Swiss-Prot;Acc:Q4KMZ1]	IQCC	55721	NM_018134	ENSG00000160051	Hs.274356	1p36.11-p34.2	KNOWN	0.176148	0.356343	0.279422	1.23004	0.920752			0.129418	0.355223	0.567058	0.786693					14.2765	9.69555	10.7046	9.03945	10.8306	7.98926	11.9171	9.95869	14.4327	8.61343	6.77001	9.57977
0_9dKJSRdZ6nRKsR5o	1580435	LOC642926	LOC642926	1	PREDICTED: Homo sapiens similar to Doublecortin domain-containing protein 2 (LOC642926), mRNA.	XM_926306.1	966	+	32454156-32454205	ILMN_42795	ILMN_1683690	1	32674695	32681797	Doublecortin domain-containing protein 2B [Source:UniProtKB/Swiss-Prot;Acc:A2VCK2]	DCDC2B	149069	NM_001099434	ENSG00000222046	Hs.424588	1p35.1	KNOWN	0.816907	0.906562	-0.0487747	1.01114	1.01094			0.191718	0.435101	0.461149	0.694544					2.50379	2.31223	2.41263	2.34789	2.16006	3.34021	2.05344	2.08658	1.53137	1.90347	2.6672	2.18614
6VFFOVTnR6dP36ip8g	4490504	C1orf91	C1orf91	1	Homo sapiens chromosome 1 open reading frame 91 (C1orf91), mRNA.	NM_019118.2	1794	-	32452688-32452737	ILMN_19794	ILMN_1673752	1	32680079	32687944	UPF0546 membrane protein C1orf91 [Source:UniProtKB/Swiss-Prot;Acc:Q8WY98]	C1orf91		NM_019118	ENSG00000160055	Hs.272299	1p36.11-p34.2	KNOWN	0.050337	0.141236	0.395537	1.11206	0.809612			0.621005	0.806345	0.0804562	0.250789					5.59868	7.92235	3.20434	3.03372	7.55039	3.95332	4.03589	3.81149	5.22378	4.00075	5.57565	13.0375
6NeOkInEkmmmCOvG1s	7320576	EIF3S2	EIF3S2	1	Homo sapiens eukaryotic translation initiation factor 3, subunit 2 beta, 36kDa (EIF3S2), mRNA.	NM_003757.1	898	+	32469192-32469207:32469303-32469336	ILMN_138157	ILMN_1671291	1	32687529	32697205	Eukaryotic translation initiation factor 3 subunit I (eIF3i)(Eukaryotic translation initiation factor 3 subunit 2)(eIF-3-beta)(eIF3 p36)(TGF-beta receptor-interacting protein 1)(TRIP-1) [Source:UniProtKB/Swiss-Prot;Acc:Q13347]	EIF3I		NM_003757	ENSG00000084623	Hs.530096	1p34.1	KNOWN	1.49541e-05	0.000287981	0.75142	1.34752	0.639091			0.0601543	0.229352	0.000118699	0.00855512					132.71	270.03	209.215	165.162	219.929	177.46	139.032	235.542	64.4545	180.626	110.319	256.37
6SKRSdemqiigT0r94g	6200470	C1orf90	C1orf90	1	Homo sapiens chromosome 1 open reading frame 90 (C1orf90), mRNA.	NM_032648.1	768	+	32486876-32486925	ILMN_5462	ILMN_1659856	1	32712818	32714459	UPF0484 protein FAM167B [Source:UniProtKB/Swiss-Prot;Acc:Q9BTA0]	FAM167B	84734	NM_032648	ENSG00000183615	Hs.18449	1p35.1	KNOWN	0.107143	0.249106	0.330027	1.08355	0.984388			0.0153586	0.105251	0.806542	0.915013					2.85726	1.71906	3.32719	1.58628	2.44261	1.99596	2.49208	1.63234	2.55631	3.02069	2.62486	3.07062
9VP14hRSIiqIJeo_Eg	2230661	LCK	LCK	1	Homo sapiens lymphocyte-specific protein tyrosine kinase (LCK), mRNA.	NM_005356.2	1837	+	32524166-32524215	ILMN_19243	ILMN_1699991	1	32716840	32751766	Proto-oncogene tyrosine-protein kinase LCK (EC 2.7.10.2)(Lymphocyte cell-specific protein-tyrosine kinase)(p56-LCK)(LSK)(T cell-specific protein-tyrosine kinase) [Source:UniProtKB/Swiss-Prot;Acc:P06239]	LCK		NM_005356	ENSG00000182866	Hs.470627	1p34.3	KNOWN	0.441982	0.648474	0.161006	1.00076	0.992459			0.642213	0.820991	0.128889	0.327204					2.60577	2.03686	2.11221	2.25748	2.51071	2.32415	2.32373	2.43166	1.85951	2.07243	3.47777	2.61604
W.bF9Uel0LiUIBHl5U	6940242	HDAC1	HDAC1	1	Homo sapiens histone deacetylase 1 (HDAC1), mRNA.	NM_004964.2	1933	+	32571653-32571702	ILMN_12992	ILMN_1727458	1	32757708	32799224	Histone deacetylase 1 (HD1)(EC 3.5.1.98) [Source:UniProtKB/Swiss-Prot;Acc:Q13547]	HDAC1	3065	NM_004964	ENSG00000116478	Hs.88556	1p34	KNOWN	0.0908137	0.220664	0.345407	1.20997	0.700595			0.543083	0.757211	0.216429	0.449753					144.462	288.094	200.973	118.249	270.223	128.799	68.7512	191.211	140.057	129.219	131.214	108.187
QXiUguq58x1QF_LtSU	4860086	MARCKSL1	MARCKSL1	1	Homo sapiens MARCKS-like 1 (MARCKSL1), mRNA.	NM_023009.4	1141	-	32572371-32572420	ILMN_17241	ILMN_1714433	1	32799441	32801834	MARCKS-related protein (MARCKS-like protein 1)(Macrophage myristoylated alanine-rich C kinase substrate)(Mac-MARCKS)(MacMARCKS) [Source:UniProtKB/Swiss-Prot;Acc:P49006]	MARCKSL1	65108	NM_023009	ENSG00000175130	Hs.75061	1p35.1	KNOWN	0.127133	0.281289	0.3134	1.83542	0.856441			0.203162	0.448453	0.604675	0.817017					44.1512	139.06	163.7	25.8535	103.149	16.3178	54.392	16.8306	106.8	69.2283	47.004	10.1438
Hk6u617O053uUlxf_E	2490270	TSSK3	TSSK3	1	Homo sapiens testis-specific serine kinase 3 (TSSK3), mRNA.	NM_052841.3	1025	+	32602221-32602270	ILMN_29356	ILMN_1760369	1	32827798	32829908	Testis-specific serine/threonine-protein kinase 3 (TSSK-3)(Testis-specific kinase 3)(TSK-3)(EC 2.7.11.1)(Serine/threonine-protein kinase 22C) [Source:UniProtKB/Swiss-Prot;Acc:Q96PN8]	TSSK3	81629	NM_052841	ENSG00000162526	Hs.512763	1p35-p34	KNOWN	0.575707	0.752419	0.117563	0.998958	0.992677			0.858182	0.940234	0.891812	0.956939					2.08317	2.85797	1.85841	2.3642	2.47145	2.40377	1.59946	2.02288	2.04729	4.21164	2.08399	1.67653
TUOLgKjbq0qEWIi4rQ	5570554	BSDC1	BSDC1	1	Homo sapiens BSD domain containing 1 (BSDC1), mRNA.	NM_018045.4	4299	-	32603609-32603658	ILMN_19084	ILMN_1734483	1	32830707	32860062	BSD domain-containing protein 1 [Source:UniProtKB/Swiss-Prot;Acc:Q9NW68]	BSDC1	55108	NM_018045	ENSG00000160058	Hs.353454	1p35.1	KNOWN	0.0259796	0.0855872	0.444554	1.30328	0.856334			0.0381028	0.175608	0.115134	0.313278					36.7913	37.8557	51.5121	18.8621	50.7377	25.1273	27.5021	24.5843	35.0691	36.9858	44.0966	43.7031
BNN5Cp5KIE9GLRe1So	240730	ZBTB8	ZBTB8	1	Homo sapiens zinc finger and BTB domain containing 8 (ZBTB8), mRNA.	NM_144621.2	1282	+	32723310-32723359	ILMN_27493	ILMN_1802896	1	32930658	33002129	Zinc finger and BTB domain-containing protein 8 [Source:UniProtKB/Swiss-Prot;Acc:Q8NAP8]	ZBTB8B		XM_001126579	ENSG00000215897		NA	KNOWN	0.482345	0.681986	0.147278	1.0878	1.00005			0.446087	0.690261	0.668723	0.849868					2.85648	2.57165	1.7105	1.82159	2.46512	1.84115	3.05145	2.6292	2.40506	4.77043	1.94691	3.38936
fn19I4eO0wuzsIf88A	7610653	LOC653995	LOC653995		PREDICTED: Homo sapiens similar to zinc finger and BTB domain containing 8, transcript variant 2 (LOC653995), mRNA.	XM_945033.1	7			ILMN_37710	ILMN_1661714	1	33004772	33071542	zinc finger and BTB domain containing 8A [Source:RefSeq peptide;Acc:NP_001035531]	ZBTB8	653121	XM_001124597	ENSG00000160062		NA	KNOWN	0.593016	0.763874	0.112305	0.990885	0.995163			0.550435	0.761386	0.710828	0.865471					2.96446	2.71085	1.9954	2.40399	2.24229	1.67261	2.10334	2.11109	2.2137	2.66861	2.29476	2.88784
9WpYLWujgqaCyLtw14	610138	ZBTB8OS	ZBTB8OS	1	Homo sapiens zinc finger and BTB domain containing 8 opposite strand (ZBTB8OS), mRNA.	NM_178547.2	1	-	32888722-32888753:32888754-32888771	ILMN_29576	ILMN_1660868	1	33065854	33116533	Protein archease (Protein ZBTB8OS)(Zinc finger and BTB domain-containing opposite strand protein 8) [Source:UniProtKB/Swiss-Prot;Acc:Q8IWT0]	ZBTB8OS		NM_178547	ENSG00000176261	Hs.655921	1p35.1	KNOWN	0.026636	0.0871487	0.442822	1.52512	0.850523			0.02	0.119829	0.110359	0.303643					3.97658	4.98754	9.45449	3.52117	3.61765	5.73928	2.97376	2.14576	2.86634	3.7295	3.64635	5.9521
rKqn49BAlEh8G_A.30	1010332	RBBP4	RBBP4	1	Homo sapiens retinoblastoma binding protein 4 (RBBP4), mRNA.	NM_005610.1	1527	+	32918058-32918107	ILMN_14658	ILMN_1653514	1	33116749	33151812	Histone-binding protein RBBP4 (Retinoblastoma-binding protein 4)(RBBP-4)(Retinoblastoma-binding protein p48)(Chromatin assembly factor 1 subunit C)(CAF-1 subunit C)(Chromatin assembly factor I p48 subunit)(CAF-I 48 kDa subunit)(CAF-I p48)(Nucleosome-remodeling factor subunit RBAP48) [Source:UniProtKB/Swiss-Prot;Acc:Q09028]	RBBP4	5928	NM_005610	ENSG00000162521	Hs.16003	1p35.1	KNOWN	0.095416	0.228936	0.340877	1.03011	0.940828			0.311304	0.567657	0.110359	0.303643					3.88302	3.60671	3.49329	2.80917	4.37946	3.78723	2.96422	2.60225	4.01868	3.19094	4.49298	2.70906
cq.iWepv85mOLLtZYM	2490379				AGENCOURT_8843517 NIH_MGC_101 Homo sapiens cDNA clone IMAGE:6455979 5, mRNA sequence	BQ950161	948			ILMN_78712	ILMN_1887458	1	33145507	33169197	Syncoilin (Syncoilin-1)(Syncoilin intermediate filament 1) [Source:UniProtKB/Swiss-Prot;Acc:Q9H7C4]	SYNC		BQ950161	ENSG00000162520	Hs.16003	1p35.1	KNOWN	0.270028	0.477526	0.229386	0.990757	0.99434			0.497391	0.726401	0.587512	0.799308					1.89364	2.79335	1.85441	1.82648	2.01054	1.84676	2.02236	1.49564	1.89281	2.02304	2.29503	2.55149
ieJ_.V56uoSKECiCoo	6290626	KIAA1522	KIAA1522	1	Homo sapiens KIAA1522 (KIAA1522), mRNA.	NM_020888.1	4993	+	33012857-33012906	ILMN_12161	ILMN_1700384	1	33207486	33240571	Uncharacterized protein KIAA1522 [Source:UniProtKB/Swiss-Prot;Acc:Q9P206]	KIAA1522	57648	NM_020888	ENSG00000162522	Hs.591502	1p35.1	KNOWN	0.939007	0.970757	-0.0161284	0.984121	1.02352			0.968696	0.992902	0.797533	0.915013					16.2326	30.5057	20.5402	10.8824	20.4212	11.1037	21.9162	6.809	14.8194	8.42341	12.5916	11.3107
Eq6rH3UwpN0tA1U0e0	5810025	YARS	YARS	1	Homo sapiens tyrosyl-tRNA synthetase (YARS), mRNA.	NM_003680.2	3038	-	33013456-33013505	ILMN_13503	ILMN_1766010	1	33240840	33283633	Tyrosyl-tRNA synthetase, cytoplasmic (EC 6.1.1.1)(Tyrosyl--tRNA ligase)(TyrRS) [Source:UniProtKB/Swiss-Prot;Acc:P54577]	YARS	8565	NM_003680	ENSG00000134684	Hs.213264	1p35.1	KNOWN	0.000591286	0.00460275	0.638611	1.79015	0.684097			0.00312441	0.0474775	0.0266038	0.134383					91.2974	231.165	162.02	145.387	91.7572	103.722	81.2621	84.914	82.5297	112.522	111.701	157.813
ivoeqiiInvdy68E6z0	4220327	S100PBP	S100PBP	1	Homo sapiens S100P binding protein (S100PBP), transcript variant 1, mRNA.	NM_022753.2	3796	+	33096561-33096610	ILMN_28656	ILMN_1663577	1	33283043	33324475	S100P-binding protein (S100P binding protein Riken) [Source:UniProtKB/Swiss-Prot;Acc:Q96BU1]	S100PBP		NM_022753	ENSG00000116497	Hs.440880	1p35.1	KNOWN	0.0839453	0.208389	0.3525	1.14203	0.89306			0.148315	0.382555	0.269886	0.508741					5.63668	6.8669	7.05588	6.15499	7.95413	5.97828	4.42356	6.25175	8.84424	7.93039	6.15098	8.27117
T6ipOKdR0_37h9TV54	5270088	FNDC5	FNDC5	1	Homo sapiens fibronectin type III domain containing 5 (FNDC5), mRNA.	NM_153756.1	2508	-	33100563-33100612	ILMN_5239	ILMN_1761084	1	33327869	33336347	Fibronectin type III domain-containing protein 5 Precursor (Fibronectin type III repeat-containing protein 2) [Source:UniProtKB/Swiss-Prot;Acc:Q8NAU1]	FNDC5		NM_153756	ENSG00000160097	Hs.524234	1p35.1	KNOWN	0.27331	0.481582	0.227862	1.1931	0.943068			0.129418	0.355223	0.790302	0.910464					3.62308	3.07774	6.08892	1.68969	3.18855	2.86036	2.39315	2.46238	3.18144	7.16934	18.6174	2.9509
xVMhI6kjkVIlU5Eu14	3930719	HPCA	HPCA	1	Homo sapiens hippocalcin (HPCA), mRNA.	NM_002143.2	1220	+	33132648-33132697	ILMN_20439	ILMN_1815033	1	33352098	33360246	Neuron-specific calcium-binding protein hippocalcin (Calcium-binding protein BDR-2) [Source:UniProtKB/Swiss-Prot;Acc:P84074]	HPCA	3208	NM_002143	ENSG00000121905	Hs.632391	1p35-p34.2	KNOWN	0.662707	0.811828	-0.0917484	0.975726	0.996288			0.191718	0.435101	0.614941	0.818536					2.49274	1.79364	1.47352	2.47081	2.19718	2.36385	2.13249	2.30035	1.97825	1.74115	2.16204	2.90447
HnQ6FdqhULqn9BXdVQ	6650725	TMEM54	TMEM54	1	Homo sapiens transmembrane protein 54 (TMEM54), mRNA.	NM_033504.2	879	-	33132847-33132896	ILMN_14470	ILMN_1701802	1	33360196	33376685	Transmembrane protein 54 (Beta-casein-like protein)(Protein CAC-1) [Source:UniProtKB/Swiss-Prot;Acc:Q969K7]	TMEM54		NM_033504	ENSG00000121900	Hs.534521	1p35-p34	KNOWN	0.134904	0.293623	0.307451	1.86226	0.962306			0.00956145	0.0783758	0.495398	0.72831					27.3114	72.9767	33.2086	4.5976	27.9801	31.8956	19.9352	29.0773	36.1776	11.4824	30.7867	13.3884
BlTOBd3lclioQHt_CU	430132	IBRDC3	IBRDC3	1	Homo sapiens IBR domain containing 3 (IBRDC3), mRNA.	NM_153341.1	1553	-	33175018-33175067	ILMN_1442	ILMN_1682081	1	33402047	33430286	E3 ubiquitin-protein ligase RNF19B (EC 6.3.2.-)(RING finger protein 19B)(IBR domain-containing protein 3)(Natural killer lytic-associated molecule) [Source:UniProtKB/Swiss-Prot;Acc:Q6ZMZ0]	RNF19B	127544	NM_153341	ENSG00000116514	Hs.591504	1p35.1	KNOWN	0.00377383	0.0189954	0.557678	1.2823	0.830873			0.0170751	0.109193	0.0639276	0.219403					8.55279	8.72193	6.60281	3.66649	8.45995	6.12379	4.17728	4.54405	4.40568	6.96049	4.50267	9.31964
cU1e4pDq6g4yhKQIgk	4880088	AK2	AK2	1	Homo sapiens adenylate kinase 2 (AK2), transcript variant AK2A, mRNA.	NM_001625.2	789	-	33251292-33251341	ILMN_1688	ILMN_1670542	1	33473586	33502492	Adenylate kinase 2, mitochondrial (AK 2)(EC 2.7.4.3)(ATP-AMP transphosphorylase 2) [Source:UniProtKB/Swiss-Prot;Acc:P54819]	AK2	204	NM_001625	ENSG00000004455	Hs.470907	1p34	KNOWN	0.00141833	0.00896837	0.60305	1.71583	0.687463			0.0207905	0.122122	0.0405326	0.163625					57.5336	206.155	115.229	54.3593	69.2486	73.715	59.8407	91.0712	55.8571	68.5751	62.8665	85.5019
3FVmdReS795XsDKFLc	2940168	ADC	ADC	1	Homo sapiens arginine decarboxylase (ADC), mRNA.	NM_052998.2	2086	+	33358486-33358535	ILMN_793	ILMN_1659599	1	33546714	33586122	Arginine decarboxylase (ARGDC)(ADC)(EC 4.1.1.19)(Ornithine decarboxylase-like protein)(ODC-paralogue)(ODC-p) [Source:UniProtKB/Swiss-Prot;Acc:Q96A70]	ADC		NM_052998	ENSG00000142920	Hs.101807	1p35.1	KNOWN	0.186336	0.370733	0.273225	1.14833	0.916106			0.197753	0.440158	0.0639276	0.219403					2.42053	2.45949	3.56851	2.86754	3.8719	3.0506	2.86155	7.53484	2.96134	9.07161	3.44862	3.90925
i69aviKeZ6FgmunnCc	3800719	LOC653200	LOC653200	1	PREDICTED: Homo sapiens similar to tripartite motif-containing 62 (LOC653200), mRNA.	XM_931303.1	133	-	33420188-33420237	ILMN_43068	ILMN_1812000	1	33611004	33647671	Tripartite motif-containing protein 62 [Source:UniProtKB/Swiss-Prot;Acc:Q9BVG3]	TRIM62	55223	XM_931303	ENSG00000116525		NA	KNOWN	0.832035	0.914774	-0.044685	1.00359	1.01473			0.828391	0.93144	0.244306	0.474434					1.86308	1.82098	3.24966	1.77594	1.61375	2.28329	1.33765	1.71636	2.03279	1.88415	2.1367	2.61542
993lVFVpX_.h_bbeMc	2850458	FLJ25476	FLJ25476	1	Homo sapiens FLJ25476 protein (FLJ25476), mRNA.	NM_152493.2	2693	+	33538494-33538543	ILMN_7745	ILMN_1686968	1	33736176	33765314	Zinc finger protein 362 [Source:UniProtKB/Swiss-Prot;Acc:Q5T0B9]	ZNF362	149076	NM_152493	ENSG00000160094	Hs.524248	1p35.1	KNOWN	0.0772762	0.195616	0.35982	1.42623	0.918914			0.068978	0.24558	0.745088	0.883167					16.1102	24.5509	32.8185	9.34273	22.249	8.66195	13.0798	9.91997	13.8334	19.1724	19.423	10.6516
r33p5EJWUK57ZWL3no	7570767	A3GALT2	A3GALT2		PREDICTED: Homo sapiens alpha 1,3-galactosyltransferase 2 (isoglobotriaosylceramide synthase) (A3GALT2), mRNA.	XM_940724.1	953			ILMN_42026	ILMN_1668111	1	33772366	33786699	Alpha 1,3-galactosyltransferase 2 Precursor (A3galt2)(EC 2.4.1.87)(Isoglobotriaosylceramide synthase)(iGb3 synthase)(iGb3S) [Source:UniProtKB/Swiss-Prot;Acc:Q5T0B8]	A3GALT2		NM_001080438	ENSG00000184389		1p35.1	KNOWN	0.113048	0.258389	0.324894	1.03421	0.978632			0.068978	0.24558	0.422875	0.667519					4.71226	6.80722	4.42792	2.9992	4.08192	4.66707	3.88968	4.87697	4.93284	6.0896	4.36982	4.7212
Q5EJemktJLtFdUReMc	3990075	PHC2	PHC2	1	Homo sapiens polyhomeotic-like 2 (Drosophila) (PHC2), transcript variant 1, mRNA.	NM_198040.1	1295	-	33593127-33593176	ILMN_7686	ILMN_1673461	1	33789224	33841194	Polyhomeotic-like protein 2 (hPH2)(Early development regulatory protein 2) [Source:UniProtKB/Swiss-Prot;Acc:Q8IXK0]	PHC2		NM_198040	ENSG00000134686	Hs.524271	1p34.3	KNOWN	0.371815	0.585113	-0.186593	0.993549	1.00816			0.436691	0.682504	0.328645	0.579098					1.44668	1.6101	2.64683	1.66752	2.18869	1.77155	2.28259	2.46732	1.69643	1.74686	1.79692	2.05549
odketETewuoiko9BI0	3710537	ZNF31	ZNF31	1	Homo sapiens zinc finger protein 31 (KOX 29) (ZNF31), mRNA.	NM_145238.2	3757	+	33734342-33734391	ILMN_18573	ILMN_1765000	1	33938232	33961995	Zinc finger and SCAN domain-containing protein 20 (Zinc finger protein 31)(Zinc finger protein 360)(Zinc finger protein KOX29) [Source:UniProtKB/Swiss-Prot;Acc:P17040]	ZSCAN20	7579	NM_145238	ENSG00000121903	Hs.442705	1p34.3	KNOWN	0.0635816	0.169112	0.376509	1.03576	0.963162			0.197753	0.440158	0.228513	0.464093					3.3141	2.30061	2.69446	2.29307	2.00088	3.17537	2.08925	2.29203	1.51807	4.04101	3.18868	2.34825
0t3szin1V6rXk86x.U	6480241	CSMD2	CSMD2	1	Homo sapiens CUB and Sushi multiple domains 2 (CSMD2), mRNA.	NM_052896.2	13005	-	33752249-33752298	ILMN_4133	ILMN_1775432	1	33979609	34631443	CUB and sushi domain-containing protein 2 (CUB and sushi multiple domains protein 2) [Source:UniProtKB/Swiss-Prot;Acc:Q7Z408]	CSMD2		NM_052896	ENSG00000121904	Hs.656915	1p34.3	KNOWN	0.162882	0.337128	0.287877	1.02225	0.973482			0.197753	0.440158	0.373029	0.621443					2.65894	5.98374	1.96026	3.01795	5.22583	2.32052	2.57268	2.22935	1.95443	3.22641	2.57442	3.56793
ipQR4RADJXXRE6RCcQ	6060368	C1orf94	C1orf94	1	Homo sapiens chromosome 1 open reading frame 94 (C1orf94), mRNA.	NM_032884.2	2066	+	34457098-34457147	ILMN_9460	ILMN_1793263	1	34632484	34684732	Uncharacterized protein C1orf94 [Source:UniProtKB/Swiss-Prot;Acc:Q6P1W5]	C1orf94	84970	NM_032884	ENSG00000142698	Hs.194610	1p34.3	KNOWN	0.815623	0.905673	0.0491223	0.987575	0.988095			0.333315	0.58344	0.535717	0.75523					2.45684	1.96413	2.56628	2.80181	2.50938	2.3841	2.71756	2.85751	2.55291	3.54954	2.37708	2.62802
lcg6Ay4qUOVKvoqKKk	4150110	GJB5	GJB5	1	Homo sapiens gap junction protein, beta 5 (connexin 31.1) (GJB5), mRNA.	NM_005268.2	1149	+	34996567-34996616	ILMN_28687	ILMN_1735365	1	35220648	35224113	Gap junction beta-5 protein (Connexin-31.1)(Cx31.1) [Source:UniProtKB/Swiss-Prot;Acc:O95377]	GJB5	2709	NM_005268	ENSG00000189280	Hs.198249	1p35.1	KNOWN	0.761819	0.873916	0.0638244	1.16774	1.01284			0.335554	0.586381	0.396949	0.645206					31.4722	7.19684	7.14932	2.20961	2.02262	12.54	7.09554	2.17889	1.97114	1.56366	3.26187	2.13818
xFSgAKSqS6TX5bJKus	1430368	GJB4	GJB4	1	Homo sapiens gap junction protein, beta 4 (connexin 30.3) (GJB4), mRNA.	NM_153212.1	928	+	35000292-35000341	ILMN_14171	ILMN_1718268	1	35225342	35229325	Gap junction beta-4 protein (Connexin-30.3)(Cx30.3) [Source:UniProtKB/Swiss-Prot;Acc:Q9NTQ9]	GJB4		NM_153212	ENSG00000189433	Hs.351203	1p34.3	KNOWN	0.299694	0.510608	-0.216015	0.957822	1.08388			0.921476	0.977655	0.934958	0.9727					14.3536	3.48479	2.66043	3.36156	2.15025	3.01012	2.40766	3.93354	2.03905	2.7109	1.82508	2.87606
30pLrnVN9dVEHudKes	4570324	GJB3	GJB3	1	Homo sapiens gap junction protein, beta 3, 31kDa (connexin 31) (GJB3), transcript variant 2, mRNA.	NM_001005752.1	1612	+	35024404-35024453	ILMN_2234	ILMN_1652390	1	35246790	35251967	Gap junction beta-3 protein (Connexin-31)(Cx31) [Source:UniProtKB/Swiss-Prot;Acc:O75712]	GJB3		NM_001005752	ENSG00000188910	Hs.522561	1p34	KNOWN	0.807169	0.901143	-0.0514159	0.837348	1.27493			0.446678	0.690261	0.33826	0.587629					38.6101	13.8606	11.9755	2.07233	12.7777	65.1804	29.9894	6.85056	2.88617	3.11533	3.36018	2.85554
6J41IoFSJQfFUF0Vzo	4010441	GJA4	GJA4	1	Homo sapiens gap junction protein, alpha 4, 37kDa (connexin 37) (GJA4), mRNA.	NM_002060.2	1375	+	35033688-35033737	ILMN_16928	ILMN_1671106	1	35258599	35261344	Gap junction alpha-4 protein (Connexin-37)(Cx37) [Source:UniProtKB/Swiss-Prot;Acc:P35212]	GJA4	2701	NM_002060	ENSG00000187513	Hs.296310	1p35.1	KNOWN	0.853494	0.927249	0.0389107	1.01156	0.996585			0.302654	0.556236	0.891812	0.956939					2.32611	2.46362	1.98659	2.73331	1.7342	2.45635	3.03781	2.14858	2.09252	1.85231	3.04617	2.15377
K6f.OCDVgV5colZVFc	3710243	DLGAP3	DLGAP3		PREDICTED: Homo sapiens discs, large (Drosophila) homolog-associated protein 3 (DLGAP3), mRNA.	XM_940825.1	3340			ILMN_42093	ILMN_1671626	1	35331037	35395186	Disks large-associated protein 3 (DAP-3)(SAP90/PSD-95-associated protein 3)(SAPAP3)(PSD-95/SAP90-binding protein 3) [Source:UniProtKB/Swiss-Prot;Acc:O95886]	DLGAP3		XM_940825	ENSG00000116544		NA	KNOWN	0.0115106	0.0452307	-0.496883	0.977094	1.02197			0.0601543	0.229352	0.0307823	0.144653					2.37553	1.69907	2.21212	1.93337	2.15616	2.30383	2.11876	2.2996	2.37165	2.75816	2.49849	3.32394
iNSrSUu_AiE.7cXpHk	7380274	ZMYM6	ZMYM6	1	Homo sapiens zinc finger, MYM-type 6 (ZMYM6), mRNA.	NM_007167.2	2770	-	35219996-35220045	ILMN_1275	ILMN_1657632	1	35439957	35497569	Zinc finger MYM-type protein 6 (Zinc finger protein 258) [Source:UniProtKB/Swiss-Prot;Acc:O95789]	ZMYM6		NM_007167	ENSG00000163867	Hs.533986	1p34.2	KNOWN	0.0989989	0.235128	0.337461	2.10178	0.937414			0.070958	0.248828	0.797533	0.915013					39.6816	58.583	20.0342	32.7416	9.1667	57.5981	2.07941	31.083	8.94795	41.2162	17.1881	27.0787
NlNzCj7lL8S1RUQ5OI	5890291	ZMYM1	ZMYM1	1	Homo sapiens zinc finger, MYM-type 1 (ZMYM1), mRNA.	NM_024772.2	4130	+	35353972-35354021	ILMN_19863	ILMN_1702763	1	35525387	35581460	Zinc finger MYM-type protein 1 [Source:UniProtKB/Swiss-Prot;Acc:Q5SVZ6]	ZMYM1		NM_024772	ENSG00000197056	Hs.471243	1p34.3	KNOWN	0.00148624	0.00928248	0.601025	1.29872	0.800606			0.129418	0.355223	0.0426526	0.167942					19.4016	18.6257	11.1519	14.3924	11.3808	13.3881	11.5324	23.0212	14.7954	17.6443	8.64651	17.5178
BI_6Dq7CEPrKq4C6v4	6400452	SFPQ	SFPQ	1	Homo sapiens splicing factor proline/glutamine-rich (polypyrimidine tract binding protein associated) (SFPQ), mRNA.	NM_005066.1	2840	-	35421963-35422012	ILMN_5703	ILMN_1769931	1	35649201	35658743	Splicing factor, proline- and glutamine-rich (Polypyrimidine tract-binding protein-associated-splicing factor)(PTB-associated-splicing factor)(PSF)(DNA-binding p52/p100 complex, 100 kDa subunit)(100 kDa DNA-pairing protein)(hPOMp100) [Source:UniProtKB/Swiss-Prot;Acc:P23246]	SFPQ	6421	NM_005066	ENSG00000116560	Hs.355934	1p34.3	KNOWN	0.187428	0.372273	0.272575	1.18714	0.895344			0.0969697	0.293852	0.238003	0.471696					24.2754	15.6808	19.1324	22.0729	18.9788	18.9067	23.4101	17.1628	27.8751	23.2348	21.5184	12.8328
cezSj9P5O8tRIvlSBU	1190736	ZMYM4	ZMYM4	1	Homo sapiens zinc finger, MYM-type 4 (ZMYM4), mRNA.	NM_005095.2	6678	+	35659816-35659865	ILMN_26259	ILMN_1688404	1	35734568	35887659	Zinc finger MYM-type protein 4 (Zinc finger protein 262) [Source:UniProtKB/Swiss-Prot;Acc:Q5VZL5]	ZMYM4	9202	NM_005095	ENSG00000146463	Hs.269211	1p32-p34	KNOWN	0.00689638	0.0304468	0.52618	1.60272	0.88423			0.00158103	0.02934	0.548607	0.768675					12.8414	18.046	34.4334	19.507	21.3239	12.7594	9.74213	20.2631	16.6667	24.1519	11.4953	13.8842
B6OUaNKAl6J4JQXViQ	3370470	KIAA0319L	KIAA0319L	1	Homo sapiens KIAA0319-like (KIAA0319L), transcript variant 1, mRNA.	NM_024874.3	3137	-	35679235-35679284	ILMN_21669	ILMN_1656042	1	35899091	36023256	Uncharacterized protein KIAA0319-like [Source:UniProtKB/Swiss-Prot;Acc:Q8IZA0]	KIAA0319L		NM_024874	ENSG00000142687	Hs.456507	1p34.2	KNOWN	0.392357	0.603555	0.178841	1.07685	0.958267			0.487596	0.719556	0.718231	0.86854					3.99424	8.68522	5.93965	3.43771	9.60656	4.86829	3.83508	7.3905	7.00748	6.27176	4.81216	7.7897
Hf6qe3VO24.4bjd1uE	6100328	NCDN	NCDN	1	Homo sapiens neurochondrin (NCDN), transcript variant 3, mRNA.	NM_014284.2	295	+	35796274-35796323	ILMN_11544	ILMN_1704354	1	36023393	36032875	Neurochondrin [Source:UniProtKB/Swiss-Prot;Acc:Q9UBB6]	NCDN	23154	NM_014284	ENSG00000020129	Hs.121870	1p34.3	KNOWN	0.0190776	0.0670797	0.46533	1.03074	0.984176			0.0601543	0.229352	0.35738	0.605885					3.99448	2.56105	2.47847	2.5859	2.82206	2.73508	2.66129	3.0254	2.42505	2.37191	3.11036	2.22005
E5JUac65fXh3SzXYWM	1190161	PSMB2	PSMB2	1	Homo sapiens proteasome (prosome, macropain) subunit, beta type, 2 (PSMB2), mRNA.	NM_002794.3	497	-	35847445-35847494	ILMN_4753	ILMN_1764794	1	36035414	36107143	Proteasome subunit beta type-2 (EC 3.4.25.1)(Proteasome component C7-I)(Macropain subunit C7-I)(Multicatalytic endopeptidase complex subunit C7-I) [Source:UniProtKB/Swiss-Prot;Acc:P49721]	PSMB2		NM_002794	ENSG00000126067	Hs.471441	1p34.2	KNOWN	1.21412e-05	0.000245921	0.756461	1.74257	0.604927			0.000715227	0.0211516	0.000625558	0.0166534					155.62	205.237	157.934	94.7151	52.5501	128.129	90.7376	122.882	51.682	79.7386	90.0759	138.537
HiuceKL65V09SDdcVU	3890167	TFAP2E	TFAP2E	1	Homo sapiens transcription factor AP-2 epsilon (activating enhancer binding protein 2 epsilon) (TFAP2E), mRNA.	NM_178548.2	1935	+	35833262-35833311	ILMN_29826	ILMN_1790595	1	36038971	36060929	Transcription factor AP-2 epsilon (AP2-epsilon)(Activating enhancer-binding protein 2 epsilon) [Source:UniProtKB/Swiss-Prot;Acc:Q6VUC0]	TFAP2E	339488	NM_178548	ENSG00000116819	Hs.567844	1p34.3	KNOWN	0.0120405	0.0468987	0.494185	1.0918	0.973524			0.0153586	0.105251	0.677084	0.849868					3.36707	2.49581	2.12996	2.22622	2.18479	1.86616	2.42802	3.41643	2.02958	2.93833	2.82812	2.99682
3C0eOSXeldLdXNpAuo	6020458	FLJ38984	FLJ38984	1	Homo sapiens hypothetical protein FLJ38984 (FLJ38984), mRNA.	NM_152374.1	2710	-	35952238-35952287	ILMN_16879	ILMN_1659975	1	36179476	36185073	UPF0500 protein C1orf216 [Source:UniProtKB/Swiss-Prot;Acc:Q8TAB5]	C1orf216	127703	NM_152374	ENSG00000142686	Hs.112023	1p34.3	KNOWN	0.0415556	0.122079	0.410442	1.2892	0.82596			0.169019	0.410224	0.177495	0.392911					7.76353	5.45924	8.42036	7.99647	10.0622	8.58618	5.1337	8.46829	6.3516	9.21541	12.2063	6.91006
i2BMUaqvRH92dl11Rw	940731				602343415F1 NIH_MGC_89 Homo sapiens cDNA clone IMAGE:4453802 5, mRNA sequence	BG165037	911			ILMN_91587	ILMN_1913476	1	36186492	36235551	Claspin (hClaspin)(Hu-Claspin) [Source:UniProtKB/Swiss-Prot;Acc:Q9HAW4]	CLSPN		BG165037	ENSG00000092853	Hs.175613	1p34.2	KNOWN	0.660245	0.81012	0.0924598	1.05105	0.983154			0.271786	0.52542	0.682951	0.849868					3.81543	6.09843	5.34673	4.21819	6.04321	3.22367	3.20734	4.32167	4.51723	4.20031	3.66483	4.01064
3peiUR3M6eKCicqAiM	5560739	EIF2C4	EIF2C4	1	Homo sapiens eukaryotic translation initiation factor 2C, 4 (EIF2C4), mRNA.	NM_017629.2	4368	+	36093385-36093434	ILMN_22990	ILMN_1706304	1	36273828	36322420	Protein argonaute-4 (Argonaute4)(hAgo4)(Eukaryotic translation initiation factor 2C 4)(eIF-2C 4)(eIF2C 4) [Source:UniProtKB/Swiss-Prot;Acc:Q9HCK5]	EIF2C4	192670	NM_017629	ENSG00000134698	Hs.471492	1p34.3	KNOWN	0.00968363	0.0396204	0.50705	1.14639	0.897636			0.0236401	0.132549	0.0137226	0.0866461					3.6614	4.09531	2.84859	2.46795	3.21861	2.79545	2.5978	2.86711	3.57462	2.82906	2.60594	3.32082
f1d0LUk6OqA7d6NVEk	6550746	EIF2C1	EIF2C1	1	Homo sapiens eukaryotic translation initiation factor 2C, 1 (EIF2C1), mRNA.	NM_012199.2	7232	+	36162240-36162289	ILMN_8217	ILMN_1671326	1	36335409	36389899	Protein argonaute-1 (Argonaute1)(hAgo1)(Eukaryotic translation initiation factor 2C 1)(eIF-2C 1)(eIF2C 1)(Putative RNA-binding protein Q99) [Source:UniProtKB/Swiss-Prot;Acc:Q9UL18]	EIF2C1	26523	NM_012199	ENSG00000092847	Hs.22867	1p34.3	KNOWN	0.00136133	0.00870705	0.604815	1.55551	0.851562			3.76435e-05	0.0065782	0.128889	0.327204					15.9879	19.7263	19.9639	7.60052	21.7899	18.2613	10.5126	8.11006	11.1885	15.9335	11.6484	12.0434
ZRF7qm9P.dZ1IKM4UU	5860500	EIF2C3	EIF2C3	1	Homo sapiens eukaryotic translation initiation factor 2C, 3 (EIF2C3), transcript variant 1, mRNA.	NM_024852.2	781	+	36211566-36211615	ILMN_20728	ILMN_1809751	1	36396319	36522062	Protein argonaute-3 (Argonaute3)(hAgo3)(Eukaryotic translation initiation factor 2C 3)(eIF-2C 3)(eIF2C 3) [Source:UniProtKB/Swiss-Prot;Acc:Q9H9G7]	EIF2C3		NM_024852	ENSG00000126070	Hs.657659	1p34.3	KNOWN	0.0183085	0.0648705	0.468008	1.07708	0.879449			0.191718	0.435101	0.0357163	0.154301					8.97333	4.27927	5.07511	3.98818	4.13457	6.12556	3.35332	3.01969	2.63091	4.25824	4.66386	5.26601
ocl_ih5KKKkq_rqQ6A	5670167	TEKT2	TEKT2	1	Homo sapiens tektin 2 (testicular) (TEKT2), mRNA.	NM_014466.2	1417	+	36326371-36326374:36326375-36326420	ILMN_5834	ILMN_1723051	1	36549676	36553875	Tektin-2 (Testicular tektin)(Tektin-t)(Testicular tektin B1-like protein)(Tektin-B1)(TEKTB1) [Source:UniProtKB/Swiss-Prot;Acc:Q9UIF3]	TEKT2	27285	NM_014466	ENSG00000092850	Hs.127111	1p34.3	KNOWN	0.630072	0.790001	0.101261	1.00386	0.995498			0.487596	0.719556	0.647494	0.83959					2.04887	2.33717	2.45665	2.34622	2.79846	2.41458	2.22541	2.31461	2.61607	2.48033	2.16148	4.20333
HhIZKavz.oqsfuk.14	4390131	ADPRHL2	ADPRHL2	1	Homo sapiens ADP-ribosylhydrolase like 2 (ADPRHL2), mRNA.	NM_017825.1	1364	+	36331826-36331875	ILMN_2074	ILMN_1811480	1	36554486	36559532	Poly(ADP-ribose) glycohydrolase ARH3 (EC 3.2.1.143)(ADP-ribosylhydrolase 3)([Protein ADP-ribosylarginine] hydrolase-like protein 2) [Source:UniProtKB/Swiss-Prot;Acc:Q9NX46]	ADPRHL2	54936	NM_017825	ENSG00000116863	Hs.18021	1p34.3	KNOWN	3.44797e-05	0.000531511	0.72997	1.45291	0.619543			0.042349	0.184275	8.7495e-05	0.00783478					20.9144	27.3361	53.0766	17.4024	22.0437	26.627	29.2345	39.4302	16.994	16.3368	27.1484	32.4911
6od0BTF66q99nQXffU	1030138	COL8A2	COL8A2	1	Homo sapiens collagen, type VIII, alpha 2 (COL8A2), mRNA.	NM_005202.1	3872	-	36333954-36334003	ILMN_19637	ILMN_1674050	1	36560837	36590821	Collagen alpha-2(VIII) chain Precursor (Endothelial collagen) [Source:UniProtKB/Swiss-Prot;Acc:P25067]	COL8A2		NM_005202	ENSG00000171812	Hs.353001	1p34.2	KNOWN	0.777828	0.884104	-0.0594225	1.03022	1.04735			0.487596	0.719556	0.767498	0.891004					4.73711	8.09694	5.4099	4.3551	5.61033	4.28074	6.40442	5.84175	5.92223	11.833	7.36235	4.775
Q6glFSt09dXnvopBN0	4920128	TRAPPC3	TRAPPC3	1	Homo sapiens trafficking protein particle complex 3 (TRAPPC3), mRNA.	NM_014408.3	1139	-	36374833-36374882	ILMN_23547	ILMN_1751627	1	36602175	36615098	Trafficking protein particle complex subunit 3 (BET3 homolog) [Source:UniProtKB/Swiss-Prot;Acc:O43617]	TRAPPC3	27095	NM_014408	ENSG00000054116	Hs.523131	1p34.3	KNOWN	1.37809e-08	2.45253e-06	0.871882	1.8923	0.585063			3.76435e-05	0.0065782	8.7495e-05	0.00783478					31.2591	72.9834	46.9612	64.5636	34.9664	54.4648	40.8181	68.1045	27.5779	47.9871	38.2407	78.5835
ZVTERMxHRJd3pd9X6o	4210719	RPRC1	RPRC1	1	Homo sapiens arginine/proline rich coiled-coil 1 (RPRC1), mRNA.	NM_018067.2	2431	+	36418678-36418727	ILMN_138852	ILMN_1733348	1	36621194	36646448	MAP7 domain-containing protein 1 (Proline/arginine-rich coiled-coil domain-containing protein 1)(Arginine/proline-rich coiled-coil domain-containing protein 1) [Source:UniProtKB/Swiss-Prot;Acc:Q3KQU3]	MAP7D1	55700	NM_018067	ENSG00000116871	Hs.356096	1p34.3	KNOWN	0.00501611	0.0236984	0.543184	1.32051	0.621892			0.271786	0.52542	0.003415	0.0405274					15.3517	31.81	8.93274	24.2061	8.49531	20.6554	14.2402	23.1998	11.196	27.156	18.6158	26.6221
upUqtKVJ.4kgxBk_p8	3310520	THRAP3	THRAP3	1	Homo sapiens thyroid hormone receptor associated protein 3 (THRAP3), mRNA.	NM_005119.2	3254	+	36542397-36542446	ILMN_5104	ILMN_1671028	1	36690017	36770955	Thyroid hormone receptor-associated protein 3 (Thyroid hormone receptor-associated protein complex 150 kDa component)(Trap150) [Source:UniProtKB/Swiss-Prot;Acc:Q9Y2W1]	THRAP3	9967	NM_005119	ENSG00000054118	Hs.160211	1p34.3	KNOWN	0.0927598	0.224019	0.343471	1.08864	0.940061			0.621005	0.806345	0.344454	0.592125					3.98499	3.90504	6.25024	4.6636	4.67341	7.16413	6.43792	6.98373	5.11657	8.21951	4.8525	6.93269
NKKAqoigPkhMngpnl4	6940561	C1orf113	C1orf113	1	Homo sapiens chromosome 1 open reading frame 113 (C1orf113), mRNA.	NM_024676.3	2838	+	36562730-36562779	ILMN_21128	ILMN_1789140	1	36771988	36790487	SH3 domain-containing protein C1orf113 [Source:UniProtKB/Swiss-Prot;Acc:A4FU49]	C1orf113		NM_024676	ENSG00000214193	Hs.524496	1p34.3	KNOWN	0.0156737	0.0574358	0.477944	1.01996	0.970531			0.148315	0.382555	0.00111365	0.0231968					2.31635	2.79763	2.25974	2.11053	2.05112	3.05741	2.27345	2.50601	1.97941	2.13611	2.7843	2.00519
BE4nSJxVEX2h5dpVRI	2970201	C1orf78	C1orf78	1	Homo sapiens chromosome 1 open reading frame 78 (C1orf78), mRNA.	NM_018166.1	836	-	36560387-36560436	ILMN_3804	ILMN_1769092	1	36787632	36789755	Protein FAM176B [Source:UniProtKB/Swiss-Prot;Acc:Q9NVM1]	FAM176B	55194	NM_018166	ENSG00000142694	Hs.87016	1p34.3	KNOWN	0.0307657	0.0973762	0.432644	1.30663	0.797182			0.191718	0.435101	0.107208	0.303643					2.38111	2.63175	3.67344	3.88106	2.10155	4.29222	3.12081	2.44714	2.42303	5.00941	4.95406	3.70847
illeR4V9Swe.tSCH0k	1570408				BX103930 Soares_testis_NHT Homo sapiens cDNA clone IMAGp998H104175, mRNA sequence	BX103930	289			ILMN_125934	ILMN_1833734	1	36789335	36794818	Putative uncharacterized protein PP632 [Source:UniProtKB/Swiss-Prot;Acc:Q6XCG6]	AL591845.27	100127947	BX103930	ENSG00000116883		NA	KNOWN	0.25773	0.463176	-0.235203	0.995702	1.01887			0.530435	0.747179	0.267086	0.506898					2.5019	2.74022	2.55287	2.45949	2.43561	2.40414	2.58774	2.24245	1.94042	3.02337	2.56469	1.99923
uqUq37nuqeqjld.3M8	1940441	STK40	STK40	1	Homo sapiens serine/threonine kinase 40 (STK40), mRNA.	NM_032017.1	3357	-	36578251-36578300	ILMN_25410	ILMN_1679311	1	36805225	36851497	Serine/threonine-protein kinase 40 (EC 2.7.11.1)(SINK-homologous serine/threonine-protein kinase)(Sugen kinase 495)(SgK495) [Source:UniProtKB/Swiss-Prot;Acc:Q8N2I9]	STK40		NM_032017	ENSG00000196182	Hs.471768	1p34.3	KNOWN	0.00292125	0.0156155	0.570192	1.06513	0.93245			0.0236401	0.132549	0.003415	0.0405274					3.46443	3.2146	2.86491	2.34772	2.84304	3.53171	3.23882	4.75691	2.55029	3.37915	2.43469	3.19722
u1Nq5gH_ukKlClrqD8	3130008	LSM10	LSM10	1	Homo sapiens LSM10, U7 small nuclear RNA associated (LSM10), mRNA.	NM_032881.1	452	-	36631966-36632015	ILMN_14450	ILMN_1751803	1	36859031	36863493	U7 snRNA-associated Sm-like protein LSm10 [Source:UniProtKB/Swiss-Prot;Acc:Q969L4]	LSM10	84967	NM_032881	ENSG00000181817	Hs.720083	1p34.3	KNOWN	0.000366933	0.00316573	0.656313	1.45193	0.61207			0.0289479	0.15368	3.00624e-05	0.00493524					19.7435	32.0061	38.2546	25.1932	13.9476	16.8749	22.0977	38.3015	15.67	25.667	20.7903	30.6165
NkS75fUouqBzOihKII	5720685	C1orf102	C1orf102	1	Homo sapiens chromosome 1 open reading frame 102 (C1orf102), transcript variant 2, mRNA.	NM_206837.1	641	-	36666571-36666620	ILMN_14218	ILMN_1675557	1	36883507	36916052	Protein OSCP1 (Organic solute transport protein 1)(hOSCP1)(Oxidored-nitro domain-containing protein 1) [Source:UniProtKB/Swiss-Prot;Acc:Q8WVF1]	C1orf102	127700	NM_206837	ENSG00000116885	Hs.202207	1p34.3	KNOWN	0.927318	0.965127	-0.0192265	0.887209	0.950316			0.407604	0.65548	0.571924	0.786757					10.3469	4.12699	3.86282	5.60437	5.38467	2.77252	6.99224	4.62057	8.56501	5.26718	7.20511	5.61526
HezxYIlRZY9uFCCne4	1400747	MRPS15	MRPS15	1	Homo sapiens mitochondrial ribosomal protein S15 (MRPS15), nuclear gene encoding mitochondrial protein, mRNA.	NM_031280.2	673	-	36694381-36694430	ILMN_18667	ILMN_1680703	1	36921362	36930040	28S ribosomal protein S15, mitochondrial Precursor (S15mt)(MRP-S15) [Source:UniProtKB/Swiss-Prot;Acc:P82914]	MRPS15	64960	NM_031280	ENSG00000116898	Hs.352839	1p34.3	KNOWN	9.39803e-08	8.63047e-06	0.846906	1.85505	0.628289		0.38104	3.76435e-05	0.0065782	0.00111365	0.0231968					96.7657	113.215	152.788	58.0851	36.1144	95.0252	51.7768	81.5767	58.9808	76.9102	53.1239	61.2229
lX6RlFTRQnRLnooo4A	3520338	CSF3R	CSF3R	1	Homo sapiens colony stimulating factor 3 receptor (granulocyte) (CSF3R), transcript variant 4, mRNA.	NM_172313.1	2239	-	36704945-36704994	ILMN_21047	ILMN_1789019	1	36931644	36948879	Granulocyte colony-stimulating factor receptor Precursor (G-CSF-R)(CD114 antigen) [Source:UniProtKB/Swiss-Prot;Acc:Q99062]	CSF3R		NM_172313	ENSG00000119535	Hs.524517	1p35-p34.3	KNOWN	0.908695	0.955739	0.0241713	1.02136	1.00664		1.04459	0.407604	0.65548	0.850813	0.934236					2.70043	2.62748	2.13811	1.77956	2.15581	2.68141	2.00831	2.6951	2.2731	2.49686	3.31657	2.26977
NoiKFV4P3RAo5UCOSU	1740129	GRIK3	GRIK3	1	Homo sapiens glutamate receptor, ionotropic, kainate 3 (GRIK3), mRNA.	NM_000831.2	3676	-	37039208-37039257	ILMN_26224	ILMN_1776666	1	37261128	37499844	Glutamate receptor, ionotropic kainate 3 Precursor (Glutamate receptor 7)(GluR-7)(GluR7)(Excitatory amino acid receptor 5)(EAA5) [Source:UniProtKB/Swiss-Prot;Acc:Q13003]	GRIK3	2899	NM_000831	ENSG00000163873	Hs.128848	1p34-p33	KNOWN	0.64235	0.798669	0.0976604	1.00875	0.986379	0.974501	1.0282	0.514218	0.735549	0.177495	0.392911					2.03072	2.47057	2.30517	1.81225	1.91774	2.65941	1.85343	1.59275	1.91975	1.86083	1.59498	2.07263
uKXTe53Z6kbp9O0sJA	1570603	ZC3H12A	ZC3H12A	1	Homo sapiens zinc finger CCCH-type containing 12A (ZC3H12A), mRNA.	NM_025079.1	2384	+	37722267-37722316	ILMN_18682	ILMN_1672295	1	37940119	37949976	Ribonuclease ZC3H12A (EC 3.1.-.-)(Zinc finger CCCH domain-containing protein 12A)(MCP-induced protein 1) [Source:UniProtKB/Swiss-Prot;Acc:Q5D1E8]	ZC3H12A		NM_025079	ENSG00000163874	Hs.656294	1p34.3	KNOWN	0.232419	0.432258	0.247769	1.04138	0.846944			0.446678	0.690261	0.567058	0.786693					8.95335	12.0313	7.45222	8.74919	10.0594	23.0486	6.30864	4.82485	9.52292	3.68245	4.99184	19.8997
uUrdX9_ip__qeKDecs	4010309	C1orf149	C1orf149	1	Homo sapiens chromosome 1 open reading frame 149 (C1orf149), mRNA.	NM_022756.3	1647	-	37731213-37731262	ILMN_14168	ILMN_1714854	1	37951915	37980364	Uncharacterized protein C1orf149 (Sarcoma antigen NY-SAR-91) [Source:UniProtKB/Swiss-Prot;Acc:Q9HAF1]	C1orf149		NM_022756	ENSG00000163875	Hs.17118	1p35.3-p33	KNOWN	0.00125937	0.00820037	0.608137	1.33397	0.870718			0.0191605	0.117793	0.0412823	0.165297					4.27217	7.20437	7.16516	2.97464	5.51273	4.68126	4.67725	4.72689	6.01706	6.87555	6.16017	6.03675
cVCvoCSqD9Uu1y.1FI	3440367	SNIP1	SNIP1	1	Homo sapiens Smad nuclear interacting protein 1 (SNIP1), mRNA.	NM_024700.2	2230	-	37774920-37774969	ILMN_9410	ILMN_1651278	1	38002145	38019903	Smad nuclear-interacting protein 1 [Source:UniProtKB/Swiss-Prot;Acc:Q8TAD8]	SNIP1	79753	NM_024700	ENSG00000163877	Hs.471951	1p34.3	KNOWN	5.40247e-05	0.000745512	0.717553	1.44195	0.73848			0.0153586	0.105251	0.00290875	0.0367323					20.1081	15.2583	31.7091	19.1353	17.999	15.0836	18.1419	20.7381	21.7725	23.9878	20.5478	39.0791
xK_KKfz9XJHrgqfQe0	240427	DNALI1	DNALI1	1	Homo sapiens dynein, axonemal, light intermediate polypeptide 1 (DNALI1), mRNA.	NM_003462.3	2489	+	37804885-37804934	ILMN_24038	ILMN_1745501	1	38022520	38032457	Axonemal dynein light intermediate polypeptide 1 (Inner dynein arm light chain, axonemal)(hp28) [Source:UniProtKB/Swiss-Prot;Acc:O14645]	DNALI1	7802	NM_003462	ENSG00000163879	Hs.406050	1p35.1	KNOWN	0.0566853	0.15479	-0.385986	0.700071	1.71393			0.148315	0.382555	0.0909715	0.26909					1.94789	1.74899	2.12005	1.92577	3.75649	2.09026	1.72556	2.52146	26.4508	2.11436	10.0579	2.24627
iVKmfE0AgaKYksYSQY	150021	GNL2	GNL2	1	Homo sapiens guanine nucleotide binding protein-like 2 (nucleolar) (GNL2), mRNA.	NM_013285.1	2099	-	37805163-37805195:37805861-37805877	ILMN_12954	ILMN_1761113	1	38032430	38061522	Nucleolar GTP-binding protein 2 (Autoantigen NGP-1) [Source:UniProtKB/Swiss-Prot;Acc:Q13823]	GNL2	29889	NM_013285	ENSG00000134697	Hs.75528	1p34.3	KNOWN	1.22463e-06	5.11354e-05	0.804933	1.75227	0.672833			0.000150574	0.00986731	0.00290875	0.0367323					115.35	91.2561	140.636	90.3837	55.8149	69.7529	73.8157	106.646	58.6312	55.5311	89.4764	89.6795
W3ocrnK.UqKJQEal_c	5560497	RSPO1	RSPO1	1	Homo sapiens R-spondin homolog (Xenopus laevis) (RSPO1), transcript variant 2, mRNA.	NM_173640.1	2115	-	37849704-37849753	ILMN_7119	ILMN_1682937	1	38076951	38100595	R-spondin-1 Precursor (Roof plate-specific spondin-1)(hRspo1) [Source:UniProtKB/Swiss-Prot;Acc:Q2MKA7]	RSPO1		NM_001038633	ENSG00000169218	Hs.135015	1p34.3	KNOWN	0.0443333	0.128542	0.405479	1.32908	0.905745			0.112366	0.324115	0.260896	0.498995					2.03182	1.92717	2.46039	1.72004	1.66414	2.23178	2.04935	1.8824	1.60773	2.45039	1.54088	1.9712
0q3RzPlSdHXidCo11Q	7210037	C1orf109	C1orf109	1	Homo sapiens chromosome 1 open reading frame 109 (C1orf109), mRNA.	NM_017850.1	1880	-	37920254-37920303	ILMN_27592	ILMN_1760582	1	38147250	38156192	Uncharacterized protein C1orf109 [Source:UniProtKB/Swiss-Prot;Acc:Q9NX04]	C1orf109	54955	NM_017850	ENSG00000116922	Hs.272673	1p34.3	KNOWN	0.00168494	0.0101716	0.595525	1.07203	0.967024			0.00425372	0.0533697	0.143842	0.34812					3.36983	2.51777	3.12793	3.08125	2.22659	3.25819	2.3705	2.32425	2.37204	2.67313	2.87338	2.98297
o7h_frpdPU7uXuXqk4	3170487	CDCA8	CDCA8	1	Homo sapiens cell division cycle associated 8 (CDCA8), mRNA.	NM_018101.2	1903	+	37947578-37947627	ILMN_13462	ILMN_1709294	1	38158090	38175391	Borealin (Dasra-B)(hDasra-B)(Cell division cycle-associated protein 8)(Pluripotent embryonic stem cell-related gene 3 protein) [Source:UniProtKB/Swiss-Prot;Acc:Q53HL2]	CDCA8		NM_018101	ENSG00000134690	Hs.524571	1p34.3	KNOWN	0.00148635	0.00928248	0.601022	1.53614	0.679045			0.00956145	0.0783758	0.00290875	0.0367323					31.4972	36.108	33.1033	26.4515	20.3835	34.7628	38.6589	38.2163	18.0927	46.4531	28.7409	23.9673
HnLqpPKBIXdPd3fl7o	3990575	EPHA10	EPHA10	1	Homo sapiens EPH receptor A10 (EPHA10), transcript variant 2, mRNA.	NM_173641.1	1907	-	37998608-37998657	ILMN_16282	ILMN_1663263	1	38179560	38230824	Ephrin type-A receptor 10 Precursor (EC 2.7.10.1) [Source:UniProtKB/Swiss-Prot;Acc:Q5JZY3]	EPHA10	284656	NM_173641	ENSG00000183317	Hs.129435	1p34.3	KNOWN	0.481162	0.680999	-0.147672	0.999085	1.01217			0.973762	0.992902	0.567058	0.786693					2.27889	2.35502	1.75996	1.42313	1.68188	3.32963	1.88267	1.56217	2.41453	2.08417	2.4161	2.05739
ZdEj3hfI97hAeMSieo	4060243	MANEAL	MANEAL	1	Homo sapiens mannosidase, endo-alpha-like (MANEAL), transcript variant 2, mRNA.	NM_152496.1	1956	+	38039422-38039471	ILMN_1572	ILMN_1674975	1	38259774	38267278	Glycoprotein endo-alpha-1,2-mannosidase-like protein (EC 3.2.1.-) [Source:UniProtKB/Swiss-Prot;Acc:Q5VSG8]	MANEAL	149175	NM_152496	ENSG00000185090	Hs.534562	1p34.3	KNOWN	0.844847	0.922767	-0.0412338	0.993302	1.05454			0.668474	0.838703	0.237953	0.471696					3.61255	2.19889	4.26686	1.96712	3.59575	4.16354	3.0658	2.64786	4.02766	2.6801	3.50093	4.01998
0C3Sunm7rp05ew1QT0	1340491	YRDC	YRDC	1	Homo sapiens yrdC domain containing (E. coli) (YRDC), mRNA.	NM_024640.3	1263	-	38041724-38041773	ILMN_2794	ILMN_1736008	1	38268614	38273865	YrdC domain-containing protein, mitochondrial Precursor (Ischemia/reperfusion-inducible protein homolog)(hIRIP)(Dopamine receptor-interacting protein 3) [Source:UniProtKB/Swiss-Prot;Acc:Q86U90]	YRDC	79693	NM_024640	ENSG00000196449	Hs.301564	1p34.3	KNOWN	0.159064	0.331421	0.2904	1.12107	0.877793			0.271786	0.52542	0.567058	0.786693					62.7024	54.4654	69.3355	61.7425	93.3875	67.1965	65.1559	96.9279	59.8624	64.539	57.2534	59.0132
TJXhTVYkgxXh93V1Uo	3460338	C1orf122	C1orf122	1	Homo sapiens chromosome 1 open reading frame 122 (C1orf122), mRNA.	NM_198446.1	434	+	38047325-38047374	ILMN_26311	ILMN_1786273	1	38272651	38275126	Uncharacterized protein C1orf122 [Source:UniProtKB/Swiss-Prot;Acc:Q6ZSJ8]	C1orf122		NM_198446	ENSG00000197982	Hs.532749	1p34.3	KNOWN	0.0134076	0.0508498	0.487653	1.38395	0.879071			0.0191605	0.117793	0.285249	0.529135					21.4644	26.58	52.2319	12.0631	20.6382	16.5823	11.1273	17.2581	17.0615	21.3152	23.1899	21.9811
QjR7X5fXr393a_vlKk	4640379	MTF1	MTF1	1	Homo sapiens metal-regulatory transcription factor 1 (MTF1), mRNA.	NM_005955.1	3084	-	38052605-38052654	ILMN_24958	ILMN_1763828	1	38275240	38325292	Metal regulatory transcription factor 1 (Transcription factor MTF-1)(MRE-binding transcription factor) [Source:UniProtKB/Swiss-Prot;Acc:Q14872]	MTF1	4520	NM_005955	ENSG00000188786	Hs.471991	1p33	KNOWN	0.000302884	0.00275403	0.663127	1.34	0.825401			0.00425372	0.0533697	0.0317361	0.146075					14.3652	13.2639	15.9492	7.90726	14.7754	14.6933	10.078	10.8969	11.1595	9.88274	9.90083	16.1119
okB2FVvXlSMOnQwd4o	1410427	INPP5B	INPP5B	1	Homo sapiens inositol polyphosphate-5-phosphatase, 75kDa (INPP5B), mRNA.	NM_005540.1	3450	-	38099435-38099484	ILMN_6646	ILMN_1810116	1	38326369	38412729	Type II inositol-1,4,5-trisphosphate 5-phosphatase Precursor (EC 3.1.3.36)(Phosphoinositide 5-phosphatase)(5PTase)(75 kDa inositol polyphosphate-5-phosphatase) [Source:UniProtKB/Swiss-Prot;Acc:P32019]	INPP5B		NM_005540	ENSG00000204084	Hs.449942	1p34	KNOWN	0.000134814	0.00148733	0.69012	1.39391	0.831871			0.000214568	0.0112237	0.00796975	0.0634801					5.10165	6.87763	7.09376	4.38317	4.62541	3.59707	3.98803	4.50443	3.67683	4.73321	5.21913	4.50084
lEo1VIhVP5d0EdIX0E	2260193	SF3A3	SF3A3	1	Homo sapiens splicing factor 3a, subunit 3, 60kDa (SF3A3), mRNA.	NM_006802.2	2761	-	38195264-38195313	ILMN_27798	ILMN_1705151	1	38422654	38455761	Splicing factor 3A subunit 3 (Spliceosome-associated protein 61)(SAP 61)(SF3a60) [Source:UniProtKB/Swiss-Prot;Acc:Q12874]	SF3A3	10946	NM_006802	ENSG00000183431	Hs.77897	1p34.3	KNOWN	6.0043e-05	0.000807826	0.714536	1.48634	0.667931	2.44279		0.0170751	0.109193	0.00242609	0.0327356					46.7964	71.526	131.572	57.1016	44.9887	60.5328	37.5731	67.9108	29.9555	68.0791	42.8832	49.5156
QK3XOrl6gtfgLoe90o	7150746	FHL3	FHL3	1	Homo sapiens four and a half LIM domains 3 (FHL3), mRNA.	NM_004468.3	1441	-	38235242-38235291	ILMN_14451	ILMN_1703558	1	38462444	38471234	Four and a half LIM domains protein 3 (FHL-3)(Skeletal muscle LIM-protein 2)(SLIM 2) [Source:UniProtKB/Swiss-Prot;Acc:Q13643]	FHL3	2275	NM_004468	ENSG00000183386	Hs.57687	1p34	KNOWN	0.00201897	0.0116789	0.587422	1.70484	0.590901	1.45054		0.0360813	0.169647	0.0158639	0.0942048					8.32287	19.9025	12.2708	17.2965	6.18332	19.5553	9.29191	11.7371	5.34184	16.2779	13.2926	22.2498
El4RJo_BiIID728_dI	2190554	UTP11L	UTP11L	1	Homo sapiens UTP11-like, U3 small nucleolar ribonucleoprotein, (yeast) (UTP11L), mRNA.	NM_016037.2	663	+	38260992-38261041	ILMN_2243	ILMN_1772880	1	38478384	38490496	Probable U3 small nucleolar RNA-associated protein 11 (U3 snoRNA-associated protein 11)(UTP11-like protein) [Source:UniProtKB/Swiss-Prot;Acc:Q9Y3A2]	UTP11L	51118	NM_016037	ENSG00000183520	Hs.472038	1p34.3	KNOWN	6.97982e-05	0.000905271	0.71017	1.3514	0.767755	1.19588		0.00900056	0.07754	0.0030733	0.03784					7.38981	5.98058	10.52	8.01024	10.1159	11.0043	6.1108	7.99553	4.56821	6.21944	7.02904	10.8472
oyCjmVRVn9V.dan6.8	4850672	POU3F1	POU3F1	1	Homo sapiens POU domain, class 3, transcription factor 1 (POU3F1), mRNA.	NM_002699.2	1882	-	38283106-38283155	ILMN_668	ILMN_1670782	1	38509523	38512450	POU domain, class 3, transcription factor 1 (Octamer-binding transcription factor 6)(Oct-6)(POU domain transcription factor SCIP) [Source:UniProtKB/Swiss-Prot;Acc:Q03052]	POU3F1	5453	NM_002699	ENSG00000185668	Hs.1837	1p34.1	KNOWN	0.0189795	0.0667894	-0.465666	0.964112	1.03754	0.988322		0.0799774	0.265278	0.0494741	0.185293					3.20327	2.36207	2.13467	1.88775	2.54661	2.45478	2.54381	2.17345	2.60097	2.21684	3.1896	2.15318
uGAZTct4NUm2qd7lJ8	7000292	RRAGC	RRAGC	1	Homo sapiens Ras-related GTP binding C (RRAGC), mRNA.	NM_022157.2	1207	-	39077777-39077811:39077812-39077826	ILMN_20301	ILMN_1760121	1	39305021	39325340	Ras-related GTP-binding protein C (Rag C)(RagC)(GTPase-interacting protein 2)(TIB929) [Source:UniProtKB/Swiss-Prot;Acc:Q9HB90]	RRAGC	64121	NM_022157	ENSG00000116954	Hs.532461	1p34	KNOWN	0.0222646	0.0757067	0.455088	1.39861	0.692863			0.105985	0.314799	0.036617	0.156783					22.0604	31.7762	52.8507	18.3573	31.6288	11.9927	24.4879	30.8628	13.3042	58.0973	28.798	48.2138
60le8soO6c6euXfctE	5670075	MYCBP	MYCBP	1	Homo sapiens c-myc binding protein (MYCBP), mRNA.	NM_012333.3	1822	-	39101442-39101491	ILMN_15890	ILMN_1659620	1	39328634	39339050	C-Myc-binding protein (Associate of Myc 1)(AMY-1) [Source:UniProtKB/Swiss-Prot;Acc:Q99417]	MYCBP	26292	NM_012333	ENSG00000214114	Hs.591506	1p33-p32.2	KNOWN	0.00875957	0.0366771	0.512815	1.20746	0.838818			0.0591417	0.228398	0.0189501	0.104546					5.7864	6.24188	7.69156	2.97731	7.44363	4.2401	4.4088	8.82438	6.59735	4.04046	4.6135	5.79632
Hgsly626pEgAMjKpJ0	5360280	GJA10	GJA10	1	Homo sapiens gap junction protein, alpha 10, 59kDa (GJA10), mRNA.	NM_030772.3	1868	-	39112721-39112770	ILMN_12788	ILMN_1672710	1	39339358	39347289	Gap junction alpha-9 protein (Gap junction alpha-10 protein)(Connexin-59)(Cx59)(Connexin-58)(Cx58) [Source:UniProtKB/Swiss-Prot;Acc:P57773]	GJA9		NM_030772	ENSG00000131233	Hs.632402	1p34	KNOWN	0.5134	0.706801	0.137111	1.00764	0.97652			0.780474	0.902235	0.139846	0.342599					2.94325	3.32729	2.46902	2.4401	2.68674	2.74276	2.11782	2.11802	2.66103	3.24195	3.68866	3.85684
ceMW7cI1QoFqR6f3rk	5360593				hg89g10.x1 NCI_CGAP_Kid11 Homo sapiens cDNA clone IMAGE:2952834 3, mRNA sequence	AW614388	330			ILMN_103721	ILMN_1896093	1	39351479	39407456	Rhomboid-related protein 2 (RRP2)(EC 3.4.21.105)(Rhomboid-like protein 2) [Source:UniProtKB/Swiss-Prot;Acc:Q9NX52]	RHBDL2		AW614388	ENSG00000158315		NA	KNOWN	0.903212	0.952489	-0.025629	1.01161	1.01222			0.176036	0.416369	0.510988	0.740181					2.32516	1.97819	1.75357	2.3539	1.55185	1.43921	2.19659	2.45617	1.63247	2.05668	2.31321	2.25641
H56KZT6Jafp6YlaeKI	2640243	C1orf108	C1orf108	1	Homo sapiens chromosome 1 open reading frame 108 (C1orf108), mRNA.	NM_024595.1	31	+	39229534-39229583	ILMN_6070	ILMN_1679383	1	39456916	39484692	Akirin-1 [Source:UniProtKB/Swiss-Prot;Acc:Q9H9L7]	AKIRIN1	79647	NM_024595	ENSG00000174574	Hs.293563	1p34.3	KNOWN	0.0309286	0.0978034	0.432266	1.12948	0.858408			0.0427781	0.184275	0.0312803	0.144653					5.61752	4.61623	6.3351	3.5821	4.59762	4.62159	4.8292	3.59157	4.24257	4.69783	3.22951	6.81656
9Q1IuuBJXEI6etjlOc	2030463	NDUFS5	NDUFS5	1	Homo sapiens NADH dehydrogenase (ubiquinone) Fe-S protein 5, 15kDa (NADH-coenzyme Q reductase) (NDUFS5), mRNA.	NM_004552.1	127	+	39267039-39267088	ILMN_6762	ILMN_1776104	1	39491990	39500308	NADH dehydrogenase [ubiquinone] iron-sulfur protein 5 (NADH-ubiquinone oxidoreductase 15 kDa subunit)(Complex I-15 kDa)(CI-15 kDa) [Source:UniProtKB/Swiss-Prot;Acc:O43920]	NDUFS5		NM_004552	ENSG00000168653	Hs.632385	1p34.2-p33	KNOWN	0.000816896	0.00588498	0.625967	1.34733	0.749935			0.0360813	0.169647	0.00598387	0.0577677					266.086	217.209	513.352	257.678	292.262	160.878	194.533	225.369	213.84	261.783	283.583	419.396
lmWKVmmolGGleFGeGU	6220131	LOC643948	LOC643948	1	PREDICTED: Homo sapiens hypothetical protein LOC643948 (LOC643948), mRNA.	XM_931937.1	241	+	39729637-39729686	ILMN_138998	ILMN_1681881	1	39549839	39952789	Microtubule-actin cross-linking factor 1, isoforms 1/2/3/5 (Actin cross-linking family protein 7)(Macrophin-1)(Trabeculin-alpha)(620 kDa actin-binding protein)(ABP620) [Source:UniProtKB/Swiss-Prot;Acc:Q9UPN3]	MACF1		XM_931937	ENSG00000127603		NA	KNOWN	0.6972	0.83517	0.0818819	1.00086	0.998966			0.836168	0.934618	0.587512	0.799308					2.46445	2.45701	3.07932	1.81969	1.90955	3.02005	1.49779	1.89912	1.3962	2.59981	2.74037	1.98365
QReOCUBktVCm57kVFA	1940372	BMP8A	BMP8A	1	Homo sapiens bone morphogenetic protein 8a (BMP8A), mRNA.	NM_181809.1	1409	+	39763911-39763960	ILMN_138925	ILMN_1761264	1	39957318	39995537	Bone morphogenetic protein 8A Precursor (BMP-8A) [Source:UniProtKB/Swiss-Prot;Acc:Q7Z5Y6]	BMP8A	353500	NM_181809	ENSG00000183682	Hs.472497	1p34.3	KNOWN	0.507398	0.701645	0.139051	1.01208	0.9906			0.0846141	0.270221	0.238003	0.471696					2.98498	2.17343	2.08821	1.98548	2.3092	1.8658	1.68243	1.73608	1.82019	2.17201	2.32623	2.51349
6vcSnTTlCAgnlSCupk	6550142	PABPC4	PABPC4	1	Homo sapiens poly(A) binding protein, cytoplasmic 4 (inducible form) (PABPC4), mRNA.	NM_003819.2	2658	-	39799977-39800026	ILMN_18446	ILMN_1754865	1	40026485	40042521	Polyadenylate-binding protein 4 (Poly(A)-binding protein 4)(PABP 4)(Inducible poly(A)-binding protein)(iPABP)(Activated-platelet protein 1)(APP-1) [Source:UniProtKB/Swiss-Prot;Acc:Q13310]	PABPC4		XR_018793	ENSG00000090621		NA	KNOWN	0.00166071	0.0100716	0.596165	1.6714	0.79934			0.00234658	0.0381455	0.238003	0.471696					32.1054	51.1983	104.171	55.6454	37.1009	69.9014	32.3138	66.9519	44.4329	67.5131	34.4185	97.5683
Eu.c1UJfXrt1B1xVPk	3140717	HEYL	HEYL	1	Homo sapiens hairy/enhancer-of-split related with YRPW motif-like (HEYL), mRNA.	NM_014571.2	3264	-	39862460-39862509	ILMN_10547	ILMN_1654324	1	40089104	40105348	Hairy/enhancer-of-split related with YRPW motif-like protein (hHeyL)(Hairy-related transcription factor 3)(hHRT3) [Source:UniProtKB/Swiss-Prot;Acc:Q9NQ87]	HEYL	26508	NM_014571	ENSG00000163909	Hs.472566	1p34.3	KNOWN	0.72708	0.853082	-0.0734695	0.950892	1.42364			0.573759	0.772787	0.931891	0.9727					6.20945	2.80195	1.84665	1.62149	7.04966	2.47123	2.39257	5.45845	2.49091	48.5261	1.92169	3.09959
9TuXzrukSEVaaHkXkA	1440142	NT5C1A	NT5C1A	1	Homo sapiens 5'-nucleotidase, cytosolic IA (NT5C1A), mRNA.	NM_032526.1	1036	-	39897401-39897450	ILMN_22290	ILMN_1815796	1	40124793	40137710	Cytosolic 5'-nucleotidase 1A (EC 3.1.3.5)(Cytosolic 5'-nucleotidase IA)(cN-IA)(cN-I)(cN1A) [Source:UniProtKB/Swiss-Prot;Acc:Q9BXI3]	NT5C1A	84618	NM_032526	ENSG00000116981	Hs.307006	1p34.3-p33	KNOWN	0.031856	0.0998717	0.430141	1.0127	0.983249			0.198144	0.440158	0.0312803	0.144653					1.75284	2.60138	2.70559	1.94746	2.314	2.30832	2.01987	1.81184	1.55888	2.61272	2.02813	2.25543
6V6uKf4nh.IjR7qtCA	1850072	HPCAL4	HPCAL4	1	Homo sapiens hippocalcin like 4 (HPCAL4), mRNA.	NM_016257.2	4135	-	39917306-39917355	ILMN_25356	ILMN_1736976	1	40144662	40157361	Hippocalcin-like protein 4 (HLP4) [Source:UniProtKB/Swiss-Prot;Acc:Q9UM19]	HPCAL4	51440	NM_016257	ENSG00000116983	Hs.724402	1p34.2	KNOWN	0.61343	0.777674	-0.106187	0.995374	1.09205			0.073705	0.254441	0.710828	0.865471					3.27154	2.99835	2.61072	1.70438	2.63023	2.90531	2.20317	1.58736	1.79712	6.30516	2.53574	2.60051
KKpCt.3qvXHu5Jxzqs	60553	PPIE	PPIE	1	Homo sapiens peptidylprolyl isomerase E (cyclophilin E) (PPIE), transcript variant 2, mRNA.	NM_203456.1	997	+	40002064-40002113	ILMN_13734	ILMN_1654037	1	40204530	40229586	Peptidyl-prolyl cis-trans isomerase E (PPIase E)(Rotamase E)(EC 5.2.1.8)(Cyclophilin E)(Cyclophilin-33) [Source:UniProtKB/Swiss-Prot;Acc:Q9UNP9]	PPIE	10450	NM_203456	ENSG00000084072	Hs.524690	1p32	KNOWN	0.00958285	0.0393157	0.507656	1.59473	0.840485			0.00136468	0.0282978	0.21541	0.449531					5.0896	6.88412	21.3684	4.76608	7.32761	8.53093	6.51187	5.41688	5.47697	6.56719	4.27541	6.76086
cXTLiUgkl0wV4O6p3o	70167	BMP8B	BMP8B	1	Homo sapiens bone morphogenetic protein 8b (osteogenic protein 2) (BMP8B), mRNA.	NM_001720.3	3388	-	39996825-39996874	ILMN_3865	ILMN_1815628	1	40223903	40254533	Bone morphogenetic protein 8B Precursor (BMP-8B)(BMP-8)(Osteogenic protein 2)(OP-2) [Source:UniProtKB/Swiss-Prot;Acc:P34820]	BMP8B	656	NM_001720	ENSG00000116985	Hs.664022	1p35-p32	KNOWN	0.895321	0.94892	0.0277295	0.991615	0.989623			0.40917	0.657494	0.510988	0.740181					2.48841	2.38251	3.52589	2.55261	3.94268	3.09635	3.56674	2.49933	2.23001	3.58556	2.93703	2.94939
cuJRM_ovcj_Lg6SgKk	430746	TRIT1	TRIT1	1	Homo sapiens tRNA isopentenyltransferase 1 (TRIT1), mRNA.	NM_017646.3	1846	-	40079525-40079574	ILMN_7478	ILMN_1727692	1	40306708	40349178	tRNA isopentenyltransferase, mitochondrial Precursor (IPTase)(EC 2.5.1.8)(Isopentenyl-diphosphate:tRNA isopentenyltransferase)(IPP transferase)(IPPT)(hGRO1) [Source:UniProtKB/Swiss-Prot;Acc:Q9H3H1]	TRIT1	54802	NM_017646	ENSG00000043514	Hs.356554	1p34.2	KNOWN	1.20973e-05	0.000245638	0.756547	1.61927	0.757683			0.000316206	0.0144148	0.00900539	0.0696488					23.2281	31.3159	32.9819	17.3785	13.6178	23.0218	17.9559	14.4129	17.5669	18.1166	24.7617	19.3783
ifPek3yF1EVuIDXoio	6130333	MYCL1	MYCL1	1	Homo sapiens v-myc myelocytomatosis viral oncogene homolog 1, lung carcinoma derived (avian) (MYCL1), transcript variant 3, mRNA.	NM_005376.3	1688	-	40138173-40138222	ILMN_19031	ILMN_1764443	1	40361098	40367687	L-myc-1 proto-oncogene protein [Source:UniProtKB/Swiss-Prot;Acc:P12524]	MYCL1		NM_005376	ENSG00000116990	Hs.437922	1p34.2	KNOWN	0.671432	0.817779	-0.0892357	0.978959	0.970553			0.591937	0.79164	0.194318	0.417002					4.75816	5.54781	4.26843	5.19023	5.57977	5.09351	5.64435	9.53538	4.989	4.55658	4.7061	4.94823
NJ6HkrnKCoHgh0KK6U	6510463	MFSD2	MFSD2	1	Homo sapiens major facilitator superfamily domain containing 2 (MFSD2), mRNA.	NM_032793.2	1825	+	40207904-40207953	ILMN_12902	ILMN_1798284	1	40420784	40435627	Major facilitator superfamily domain-containing protein 2 [Source:UniProtKB/Swiss-Prot;Acc:Q8NA29]	MFSD2	84879	NM_032793	ENSG00000168389	Hs.655177	1p34.2	KNOWN	0.105594	0.246393	0.331408	0.92667	0.684491			0.802688	0.913257	0.036617	0.156783					3.39592	15.4497	8.1552	7.9824	3.92116	11.2745	4.11536	10.2966	4.61098	5.47003	4.03038	16.1254
Hefw9503z3aoURXmZY	3190255				op32d04.s1 Soares_NFL_T_GBC_S1 Homo sapiens cDNA clone IMAGE:1578535 3, mRNA sequence	AA978118	360			ILMN_76709	ILMN_1880116	1	40505912	40538321	Adenylyl cyclase-associated protein 1 (CAP 1) [Source:UniProtKB/Swiss-Prot;Acc:Q01518]	CAP1		AA978118	ENSG00000131236		NA	KNOWN	0.936321	0.969202	-0.0168401	1.00258	0.997126			0.802688	0.913257	0.657279	0.844094					3.61092	4.26972	2.17992	1.97716	3.20591	2.9513	2.54492	2.61673	3.08048	2.92393	2.04494	1.87162
x_iA44nGX44CBbvrnk	5090553	PPT1	PPT1	1	Homo sapiens palmitoyl-protein thioesterase 1 (ceroid-lipofuscinosis, neuronal 1, infantile) (PPT1), mRNA.	NM_000310.2	2140	-	40311109-40311158	ILMN_18632	ILMN_1669273	1	40538382	40563142	Palmitoyl-protein thioesterase 1 Precursor (PPT-1)(EC 3.1.2.22)(Palmitoyl-protein hydrolase 1) [Source:UniProtKB/Swiss-Prot;Acc:P50897]	PPT1	5538	NM_000310	ENSG00000131238	Hs.3873	1p32	KNOWN	0.326981	0.539986	0.204428	0.790755	0.73869			0.487596	0.719556	0.158419	0.366565					115.951	210.752	194.167	107.898	162.281	88.1017	115.294	107.912	81.7377	117.022	281.845	84.8403
Z6oT_UHYECniCSURb4	5910500	RLF	RLF	1	Homo sapiens rearranged L-myc fusion (RLF), mRNA.	NM_012421.1	5803	+	40478753-40478802	ILMN_14015	ILMN_1801156	1	40627041	40706592	Zinc finger protein Rlf (Rearranged L-myc fusion gene protein)(Zn-15-related protein) [Source:UniProtKB/Swiss-Prot;Acc:Q13129]	RLF	6018	NM_012421	ENSG00000117000	Hs.205627	1p32	KNOWN	0.000768334	0.00562784	0.628407	1.30565	0.881933			0.00109166	0.025663	0.034483	0.154301					10.026	7.92117	10.7291	11.9002	8.44775	6.34344	6.30654	9.68704	6.73393	11.9285	9.00776	9.9427
6nQAXlGCKj513iVx5I	540110	TMCO2	TMCO2	1	Homo sapiens transmembrane and coiled-coil domains 2 (TMCO2), mRNA.	NM_001008740.2	538	+	40489749-40489798	ILMN_26531	ILMN_1773333	1	40713573	40717365	Transmembrane and coiled-coil domain-containing protein 2 [Source:UniProtKB/Swiss-Prot;Acc:Q7Z6W1]	TMCO2	127391	NM_001008740	ENSG00000188800	Hs.406265	1p34.2	KNOWN	0.56874	0.747215	0.119699	1.00088	0.993683			0.687047	0.84583	0.573759	0.786757					3.10441	1.7148	2.10259	2.31974	1.58396	2.20979	2.66072	3.21227	1.55171	2.27928	2.84287	1.70046
HqNB7GX_s3hTAt.51k	5490408	ZMPSTE24	ZMPSTE24	1	Homo sapiens zinc metallopeptidase (STE24 homolog, yeast) (ZMPSTE24), mRNA.	NM_005857.2	2826	+	40532161-40532210	ILMN_13713	ILMN_1656413	1	40723733	40759856	CAAX prenyl protease 1 homolog (EC 3.4.24.84)(Prenyl protein-specific endoprotease 1)(Farnesylated proteins-converting enzyme 1)(FACE-1)(Zinc metalloproteinase Ste24 homolog) [Source:UniProtKB/Swiss-Prot;Acc:O75844]	ZMPSTE24	10269	NM_005857	ENSG00000084073	Hs.132642	1p34	KNOWN	0.0114717	0.0451193	0.497085	1.46203	0.839738			0.0071598	0.0704887	0.140865	0.342599					152.439	96.4435	265.406	72.0869	186.491	62.9262	106.283	137.376	130.441	95.2832	125.326	117.941
TlL141TdHd6FxSuHnk	2030612	COL9A2	COL9A2	1	Homo sapiens collagen, type IX, alpha 2 (COL9A2), mRNA.	NM_001852.3	2568	-	40538963-40539012	ILMN_24828	ILMN_1685122	1	40766163	40782939	Collagen alpha-2(IX) chain Precursor [Source:UniProtKB/Swiss-Prot;Acc:Q14055]	COL9A2	1298	NM_001852	ENSG00000049089	Hs.418012	1p33-p32	KNOWN	0.579011	0.75492	0.116554	1.05872	1.19181			1	1	0.573759	0.786757					3.63671	3.9885	14.6662	1.92148	10.8207	2.37835	5.98914	4.08289	6.01753	29.9683	4.0628	2.04913
Zo3qn0ofnn0tJ.zyRQ	1010168	SMAP1L	SMAP1L	1	Homo sapiens stromal membrane-associated protein 1-like (SMAP1L), mRNA.	NM_022733.1	1957	+	40660962-40661011	ILMN_1697	ILMN_1781468	1	40810522	40888998	Stromal membrane-associated protein 2 (Stromal membrane-associated protein 1-like) [Source:UniProtKB/Swiss-Prot;Acc:Q8WU79]	SMAP2		NM_022733	ENSG00000084070	Hs.15200	1p35.3-p34.1	KNOWN	0.178029	0.358936	0.27826	1.09488	0.68976			0.573759	0.772787	0.0115873	0.0772466					6.33568	9.05269	9.46619	10.1217	13.6032	4.293	6.67858	6.03009	7.15261	12.6771	12.455	10.0347
EqzuICX0lIk_h41JP4	3400706	ZNF643	ZNF643	1	Homo sapiens zinc finger protein 643 (ZNF643), mRNA.	NM_023070.1	1377	+	40701340-40701389	ILMN_10769	ILMN_1799086	1	40915774	40929390	Zinc finger protein 643 [Source:UniProtKB/Swiss-Prot;Acc:Q9UJL9]	ZNF643		NM_023070	ENSG00000187801	Hs.133034	1p34.2	KNOWN	0.000223749	0.00217591	0.673548	1.16287	0.902287			0.0038652	0.0516694	0.034483	0.154301					4.09259	4.08037	4.84441	3.08161	2.80732	2.90653	2.23356	3.35168	2.29256	3.13097	3.90638	3.74713
3qaJaaWqdEFZaCGZq8	6270646	LOC653421	LOC653421	1	PREDICTED: Homo sapiens similar to zinc finger protein 642 (LOC653421), mRNA.	XM_932007.1	181	+	40715524-40715573	ILMN_44250	ILMN_1661527	1	40942887	40962015	Zinc finger protein 642 [Source:UniProtKB/Swiss-Prot;Acc:Q49AA0]	ZNF642		XM_932007	ENSG00000187815		NA	KNOWN	0.985985	0.993687	0.00370275	1.00799	0.989684			0.70072	0.856798	0.614941	0.818536					3.30728	2.52438	2.19014	2.39896	2.18985	4.23191	2.22567	2.60342	2.39231	3.16807	4.21487	3.45695
EUoUKdKji6iI6vMe1c	4920594	C1orf176	C1orf176	1	Homo sapiens chromosome 1 open reading frame 176 (C1orf176), mRNA.	NM_022774.1	1475	+	40754073-40754122	ILMN_26136	ILMN_1783996	1	40974413	40982212	Defects in morphology protein 1 homolog [Source:UniProtKB/Swiss-Prot;Acc:Q9H790]	DEM1		NM_022774	ENSG00000164002	Hs.59584	1p34.2	KNOWN	0.0370924	0.111806	0.418994	1.46038	0.983963			0.0405326	0.181617	0.836168	0.934236					13.4771	11.7549	19.9349	6.59478	10.34	7.61867	6.50094	18.6994	12.3008	10.0185	5.77229	10.67
WU.npH.DqThLv3g3i0	5670397	ZNF684	ZNF684	1	Homo sapiens zinc finger protein 684 (ZNF684), mRNA.	NM_152373.2	1855	+	40786186-40786235	ILMN_9833	ILMN_1751393	1	40997233	41013836	Zinc finger protein 684 [Source:UniProtKB/Swiss-Prot;Acc:Q5T5D7]	ZNF684	127396	NM_152373	ENSG00000117010	Hs.524767	1p34.2	KNOWN	0.000250996	0.00237773	0.66964	1.27434	0.902823			0.000549199	0.0192298	0.158419	0.366565					5.66376	6.04732	9.23621	5.12216	5.86443	3.13402	4.39619	5.09479	6.44756	6.11254	4.83474	4.38654
ZuSTf1wfvuvVq6SuRI	510768	RIMS3	RIMS3	1	Homo sapiens regulating synaptic membrane exocytosis 3 (RIMS3), mRNA.	NM_014747.2	7056	-	40859066-40859115	ILMN_21581	ILMN_1742382	1	41086352	41131328	Regulating synaptic membrane exocytosis protein 3 (Nim3)(Rab-3-interacting molecule 3)(RIM 3)(RIM3 gamma) [Source:UniProtKB/Swiss-Prot;Acc:Q9UJD0]	RIMS3		NM_014747	ENSG00000117016	Hs.654808	1pter-p22.2	KNOWN	0.00862234	0.0362613	0.513714	1.82021	0.74789			0.0170793	0.109193	0.220416	0.457073					5.707	16.4045	34.5558	2.45718	19.6012	7.67243	6.09828	4.62478	18.9828	15.3277	11.112	9.32253
9oEnnFVCH5RvveV0jo	4390102	NFYC	NFYC	1	Homo sapiens nuclear transcription factor Y, gamma (NFYC), mRNA.	NM_014223.2	1607	+	41009504-41009553	ILMN_5936	ILMN_1810488	1	41157242	41237277	Nuclear transcription factor Y subunit gamma (Nuclear transcription factor Y subunit C)(NF-YC)(CAAT-box DNA-binding protein subunit C)(Transactivator HSM-1/2) [Source:UniProtKB/Swiss-Prot;Acc:Q13952]	NFYC		NM_014223	ENSG00000066136	Hs.713051	1p32	KNOWN	3.02739e-05	0.000483827	0.733447	1.48248	0.728238			0.000753068	0.0211516	0.00614104	0.0577677					19.4149	28.8784	41.2048	8.90699	14.7175	23.4243	12.0458	19.0095	17.566	12.5182	10.7236	23.2873
E5C5Z72FWE0XWHFElc	3940672	KCNQ4	KCNQ4	1	Homo sapiens potassium voltage-gated channel, KQT-like subfamily, member 4 (KCNQ4), transcript variant 2, mRNA.	NM_172163.1	1884	+	41076658-41076707	ILMN_1777	ILMN_1770014	1	41249684	41306123	Potassium voltage-gated channel subfamily KQT member 4 (Voltage-gated potassium channel subunit Kv7.4)(Potassium channel subunit alpha KvLQT4)(KQT-like 4) [Source:UniProtKB/Swiss-Prot;Acc:P56696]	KCNQ4	9132	NM_172163	ENSG00000117013	Hs.473058	1p34	KNOWN	0.510242	0.703927	0.13813	0.999828	0.981695			0.836168	0.934618	0.244306	0.474434					2.52252	2.49915	1.95794	1.85883	2.73451	2.36652	2.24541	2.71976	1.74136	2.59036	2.10119	2.06492
in0n9od69_jbtd1V2U	7050228	CITED4	CITED4	1	Homo sapiens Cbp/p300-interacting transactivator, with Glu/Asp-rich carboxy-terminal domain, 4 (CITED4), mRNA.	NM_133467.2	1019	-	41099537-41099586	ILMN_15271	ILMN_1787691	1	41326729	41328018	Cbp/p300-interacting transactivator 4 (MSG1-related protein 2)(MRG-2) [Source:UniProtKB/Swiss-Prot;Acc:Q96RK1]	CITED4	163732	NM_133467	ENSG00000179862	Hs.355820	c(\1p34.2\", \"1p35-p34\")"	KNOWN	0.373083	0.586258	0.186107	0.960665	0.836781			0.929395	0.977655	0.657279	0.844094					24.9741	10.6371	63.7375	5.1305	30.2027	20.8736	25.2736	6.65989	12.2068	6.07181	8.58268	5.05377
91U5e5uZ9c.cqeoBHU	1780400	CTPS	CTPS	1	Homo sapiens CTP synthase (CTPS), mRNA.	NM_001905.1	2466	+	41250525-41250574	ILMN_18906	ILMN_1783285	1	41445007	41478226	CTP synthase 1 (EC 6.3.4.2)(UTP--ammonia ligase 1)(CTP synthetase 1) [Source:UniProtKB/Swiss-Prot;Acc:P17812]	CTPS		NM_001905	ENSG00000171793	Hs.473087	1p34.1	KNOWN	0.00366891	0.0186114	0.55908	1.46459	0.74628			0.0205326	0.121629	0.0405326	0.163625					49.2304	53.3929	53.0406	26.9998	31.0457	44.6842	47.2736	42.428	30.666	30.2774	36.8241	31.5832
B6YpM.jh7rxKkIpRXk	780730	FLJ23878	FLJ23878	1	Homo sapiens hypothetical protein FLJ23878 (FLJ23878), mRNA.	NM_144990.2	1836	-	41253923-41253972	ILMN_12690	ILMN_1777637	1	41481269	41488909	Schlafen-like protein 1 [Source:UniProtKB/Swiss-Prot;Acc:Q499Z3]	SLFNL1		NM_144990	ENSG00000171790	Hs.194609	1p34.2	KNOWN	0.0114272	0.0449923	0.497317	1.02926	0.973504			0.0405326	0.181617	0.055182	0.1991					1.9321	3.31243	2.17768	1.83051	2.04577	2.04738	2.34851	2.63683	1.91945	2.60198	2.35454	2.12164
Hs_ujUqMDVAffBVyFo	2230091	SCMH1	SCMH1	1	Homo sapiens sex comb on midleg homolog 1 (Drosophila) (SCMH1), transcript variant 2, mRNA.	NM_012236.1	109	-	41424409-41424458	ILMN_9695	ILMN_1714738	1	41492874	41707788	Polycomb protein SCMH1 (Sex comb on midleg homolog 1) [Source:UniProtKB/Swiss-Prot;Acc:Q96GD3]	SCMH1		NM_012236	ENSG00000010803	Hs.571874	1p34	KNOWN	0.00192476	0.0112601	0.589583	1.37532	0.775063			0.0245475	0.135538	0.034483	0.154301					5.37424	9.86243	9.3313	7.12685	4.45093	5.07962	3.83733	11.9702	3.98422	9.03146	5.39623	7.27977
QhO9JqJdi5hui1NNdA	1690037	LOC651966	LOC651966		PREDICTED: Homo sapiens similar to forkhead box O6 (LOC651966), mRNA.	XM_941253.1	2341			ILMN_42931	ILMN_1746839	1	41827594	41849262	Forkhead box protein O6 [Source:UniProtKB/Swiss-Prot;Acc:A8MYZ6]	FOXO6		XM_941253	ENSG00000204060		NA	KNOWN	0.373043	0.586258	0.186123	1.02179	1.01568			0.220416	0.46977	0.458382	0.693557					2.60811	2.0592	2.70513	1.91814	2.42489	2.46058	1.8842	1.99789	2.45677	3.24992	2.69805	2.10043
N1Ui9_RXT1dqFdUuII	130397	EDN2	EDN2	1	Homo sapiens endothelin 2 (EDN2), mRNA.	NM_001956.2	1010	-	41717169-41717218	ILMN_21872	ILMN_1730925	1	41944449	41950344	Endothelin-2 Precursor (ET-2)(Preproendothelin-2)(PPET2) [Source:UniProtKB/Swiss-Prot;Acc:P20800]	EDN2	1907	NM_001956	ENSG00000127129	Hs.1407	1p34	KNOWN	0.0525646	0.145963	0.392084	1.49913	0.722571			0.458382	0.701254	0.458382	0.693557					2.70335	2.63199	13.8704	6.09806	2.73292	3.93226	7.77403	4.56815	3.83784	1.9099	1.92693	2.84496
6RVIp6SKgKrEeKiAoA	6770215	HIVEP3	HIVEP3	1	Homo sapiens human immunodeficiency virus type I enhancer binding protein 3 (HIVEP3), mRNA.	NM_024503.1	8442	-	41748324-41748373	ILMN_19427	ILMN_1665561	1	41972036	42384378	Transcription factor HIVEP3 (Human immunodeficiency virus type I enhancer-binding protein 3)(Kappa-B and V(D)J recombination signal sequences-binding protein)(Zinc finger protein ZAS3)(Kappa-binding protein 1)(KBP-1) [Source:UniProtKB/Swiss-Prot;Acc:Q5T1R4]	HIVEP3		NM_024503	ENSG00000127124	Hs.648369	1p34	KNOWN	0.526296	0.716522	0.132977	1.03258	0.970653			0.177508	0.416369	0.790302	0.910464					2.71442	3.15167	2.62697	2.6481	2.12123	2.62475	2.10659	4.09559	3.33436	2.7648	2.72191	3.03621
BV4oU2cGGHuJ7u4G_Y	1030296	GUCA2B	GUCA2B	1	Homo sapiens guanylate cyclase activator 2B (uroguanylin) (GUCA2B), mRNA.	NM_007102.1	301	+	42393118-42393124:42393793-42393835	ILMN_3169	ILMN_1735578	1	42619092	42621495	Guanylate cyclase activator 2B Precursor [Contains Guanylate cyclase C-activating peptide 2(Guanylate cyclase C-activating peptide II)(GCAP-II);Uroguanylin(UGN)] [Source:UniProtKB/Swiss-Prot;Acc:Q16661]	GUCA2B	2981	NM_007102	ENSG00000044012	Hs.32966	1p34-p33	KNOWN	0.0161201	0.0587027	-0.476169	0.987563	1.01813			0.0967006	0.293852	0.0170793	0.0966843					1.95791	2.07098	2.38029	1.48021	2.28975	2.4138	2.05572	2.19584	2.24601	2.1486	2.05844	1.95594
6l2VQR7X1eUfQVUnDA	4180240	GUCA2A	GUCA2A	1	Homo sapiens guanylate cyclase activator 2A (guanylin) (GUCA2A), mRNA.	NM_033553.2	511	-	42400963-42401012	ILMN_28166	ILMN_1763749	1	42628362	42630395	Guanylin Precursor (Guanylate cyclase activator 2A)(Guanylate cyclase-activating protein 1)(Gap-I) [Contains HMW-guanylin;Guanylin] [Source:UniProtKB/Swiss-Prot;Acc:Q02747]	GUCA2A	2980	NM_033553	ENSG00000197273	Hs.778	1p35-p34	KNOWN	0.780911	0.885512	-0.0585776	0.981894	0.99395			0.177508	0.416369	0.422875	0.667519					3.55826	2.22157	2.50451	2.44209	1.9482	2.91793	2.69618	1.75043	2.8043	3.03809	2.70463	2.69843
iHm0gUg9BXK0qfQVUk	5340431				K-EST0137711 S21SNU520 Homo sapiens cDNA clone S21SNU520-60-D01 5, mRNA sequence	CB106241	161			ILMN_91656	ILMN_1872506	1	42642210	42801548	Forkhead box protein J3 [Source:UniProtKB/Swiss-Prot;Acc:Q9UPW0]	FOXJ3		CB106241	ENSG00000198815		NA	KNOWN	0.0989366	0.235005	0.33752	1.01393	0.990815			0.197753	0.440158	0.458382	0.693557					2.40098	2.69767	2.18834	2.74747	1.68166	2.78659	1.50635	1.77255	2.61828	2.45918	2.37967	2.22175
QkoAkmjFJuMhC6uUkk	6840014				BX094947 Soares infant brain 1NIB Homo sapiens cDNA clone IMAGp998A02169, mRNA sequence	BX094947	455			ILMN_124083	ILMN_1901454	1	42846466	42889898	Ribosomal protein S6 modification-like protein A [Source:UniProtKB/Swiss-Prot;Acc:Q8IXN7]	RIMKLA		BX094947	ENSG00000177181	Hs.420244	1p34.2	KNOWN	0.642743	0.798939	-0.0975457	0.998292	1.0009			0.925997	0.977655	0.882605	0.956939					2.35253	2.29318	2.03762	1.87537	2.5348	1.52784	2.97554	1.72239	2.18556	2.77039	1.95009	2.49484
Kef4rHsh54L9RXfVeo	5960746	ZMYND12	ZMYND12	1	Homo sapiens zinc finger, MYND-type containing 12 (ZMYND12), mRNA.	NM_032257.3	1430	-	42668871-42668920	ILMN_456	ILMN_1655545	1	42896088	42921938	Zinc finger MYND domain-containing protein 12 [Source:UniProtKB/Swiss-Prot;Acc:Q9H0C1]	ZMYND12	84217	NM_032257	ENSG00000066185	Hs.294009	1p34.2	KNOWN	0.135036	0.293812	0.307352	1.08704	0.926072			0.400429	0.651941	0.657279	0.844094					3.74889	5.1751	3.10914	2.29867	3.67951	3.62039	2.69948	6.16368	2.05427	1.96417	2.18747	4.4714
3DPr4OXOztKV7niU4o	1230762	PPCS	PPCS	1	Homo sapiens phosphopantothenoylcysteine synthetase (PPCS), mRNA.	NM_024664.1	1283	+	42698524-42698573	ILMN_25951	ILMN_1776094	1	42921788	42926086	Phosphopantothenate--cysteine ligase (EC 6.3.2.5)(Phosphopantothenoylcysteine synthetase)(PPC synthetase) [Source:UniProtKB/Swiss-Prot;Acc:Q9HAB8]	PPCS	79717	NM_024664	ENSG00000127125	Hs.706662	1p34.2	KNOWN	0.297962	0.50901	0.216773	1.10044	0.851316			0.597956	0.794622	0.533901	0.75523					83.8118	77.4924	118.856	26.3352	83.6065	40.2774	40.4911	51.5545	77.4368	23.1341	55.2127	37.7167
WoEoB18I93XeYM6OdU	2480630				UI-E-EJ0-ahr-m-24-0-UI.s1 UI-E-EJ0 Homo sapiens cDNA clone UI-E-EJ0-ahr-m-24-0-UI 3, mRNA sequence	BM675220	619			ILMN_120821	ILMN_1842740	1	42999542	43120335	Prefoldin subunit 6-like protein [Source:UniProtKB/Swiss-Prot;Acc:Q5VVM6]	RP5-994D16.1		BM675220	ENSG00000186409	Hs.473495	1p34.2	KNOWN	0.749854	0.867128	0.0671312	0.995419	0.993665			0.687047	0.84583	0.495398	0.72831					3.49717	1.85397	1.55391	1.70215	1.57165	2.3618	2.37937	1.49649	1.863	2.08417	2.0588	1.79339
0nF7rjdku6ojstSECE	3610184	PPIH	PPIH	1	Homo sapiens peptidylprolyl isomerase H (cyclophilin H) (PPIH), mRNA.	NM_006347.3	568	+	42905641-42905677:42905678-42905690	ILMN_999	ILMN_1801913	1	43124048	43142428	Peptidyl-prolyl cis-trans isomerase H (PPIase H)(Rotamase H)(EC 5.2.1.8)(U-snRNP-associated cyclophilin SnuCyp-20)(USA-CYP)(Small nuclear ribonucleoprotein particle-specific cyclophilin H)(CypH) [Source:UniProtKB/Swiss-Prot;Acc:O43447]	PPIH	10465	NM_006347	ENSG00000171960	Hs.256639	1p34.1	KNOWN	0.000145294	0.00156911	0.687736	1.40274	0.746264			0.000496894	0.0192298	0.00234658	0.0327356					52.2024	85.1572	76.3666	51.3176	72.6597	34.1193	52.3683	89.7583	33.5324	48.7745	32.0389	54.843
QrnhBSrkogQrIUuKSA	6400286	YBX1	YBX1	1	Homo sapiens Y box binding protein 1 (YBX1), mRNA.	NM_004559.2	771	+	42935438-42935487	ILMN_2951	ILMN_1669424	1	43148066	43168020	Nuclease-sensitive element-binding protein 1 (Y-box-binding protein 1)(Y-box transcription factor)(YB-1)(CCAAT-binding transcription factor I subunit A)(CBF-A)(Enhancer factor I subunit A)(EFI-A)(DNA-binding protein B)(DBPB) [Source:UniProtKB/Swiss-Prot;Acc:P67809]	YBX1	4904	XR_018197	ENSG00000065978		NA	KNOWN	0.00112279	0.00750219	0.61297	1.61641	0.763663			0.000496894	0.0192298	0.02917	0.144653					252.568	250.843	361.822	249.642	253.464	227.377	239.779	287.888	152.47	304.615	125.067	328.751
ok0gtOyddKoey7utJE	5670471	CLDN19	CLDN19	1	Homo sapiens claudin 19 (CLDN19), mRNA.	NM_148960.1	2444	-	42971716-42971765	ILMN_6731	ILMN_1750097	1	43198764	43205925	Claudin-19 [Source:UniProtKB/Swiss-Prot;Acc:Q8N6F1]	CLDN19	149461	NM_148960	ENSG00000164007	Hs.496270	1p34.2	KNOWN	0.48667	0.685621	0.145843	1.01178	0.993517			0.221174	0.46977	0.356684	0.605748					2.2897	2.441	2.31844	2.46847	2.74994	2.52643	2.23153	2.92599	2.1207	2.82625	2.75245	2.6157
WxN5R0liqFedEl9xOs	4640328	LEPRE1	LEPRE1	1	Homo sapiens leucine proline-enriched proteoglycan (leprecan) 1 (LEPRE1), mRNA.	NM_022356.2	2770	-	42984806-42984855	ILMN_7267	ILMN_1664294	1	43212006	43232755	Prolyl 3-hydroxylase 1 Precursor (EC 1.14.11.7)(Leucine- and proline-enriched proteoglycan 1)(Leprecan-1)(Growth suppressor 1) [Source:UniProtKB/Swiss-Prot;Acc:Q32P28]	LEPRE1	64175	NM_022356	ENSG00000117385	Hs.720014	1p34.1	KNOWN	0.0742712	0.190023	0.363276	1.45137	0.666591			0.156115	0.392289	0.0639276	0.219403					9.84985	10.8035	8.61677	19.2354	5.3012	8.41616	6.03332	33.7593	5.30235	20.6964	22.9484	21.1792
foXp7QXX75VR75fiD4	3120035	C1orf50	C1orf50	1	Homo sapiens chromosome 1 open reading frame 50 (C1orf50), mRNA.	NM_024097.1	672	+	43013681-43013730	ILMN_12960	ILMN_1801941	1	43232916	43241418	Uncharacterized protein C1orf50 [Source:UniProtKB/Swiss-Prot;Acc:Q9BV19]	C1orf50	79078	NM_024097	ENSG00000164008	Hs.148845	1p34.2	KNOWN	1.20815e-05	0.000245638	0.756579	1.6028	0.732043			4.51722e-05	0.00676615	0.00234658	0.0327356					14.9194	27.9647	39.0142	16.6484	20.7806	16.7684	27.747	21.3238	17.7653	27.4503	19.0668	21.6286
rH0evXVN4PpROfngiE	5050487	CCDC23	CCDC23	1	Homo sapiens coiled-coil domain containing 23 (CCDC23), mRNA.	NM_199342.1	449	-	43045473-43045522	ILMN_26398	ILMN_1801283	1	43272723	43283059	Coiled-coil domain-containing protein 23 [Source:UniProtKB/Swiss-Prot;Acc:Q8N300]	CCDC23		NM_199342	ENSG00000177868	Hs.113919	1p34.2	KNOWN	0.0367792	0.11116	0.419625	1.38331	0.886645			0.105985	0.314799	0.70072	0.856339					33.3944	34.1748	95.7698	38.279	66.6968	36.5816	42.5222	111.813	36.3592	99.444	51.2321	43.0319
KoA6a2eiWWFCKfqLew	7160646	ERMAP	ERMAP	1	Homo sapiens erythroblast membrane-associated protein (Scianna blood group) (ERMAP), transcript variant 1, mRNA.	NM_001017922.1	35	+	43055397-43055446	ILMN_26588	ILMN_1667884	1	43282776	43310660	Erythroid membrane-associated protein Precursor (hERMAP)(Scianna blood group antigen)(Radin blood group antigen) [Source:UniProtKB/Swiss-Prot;Acc:Q96PL5]	ERMAP		NM_001017922	ENSG00000164010	Hs.439437	1p34.2	KNOWN	0.495459	0.692971	0.142946	1.04903	1.00486			0.333315	0.58344	0.929395	0.9727					2.69755	3.19905	5.35125	3.29978	2.51987	3.6209	2.41972	3.10684	3.63734	5.60752	2.838	2.35788
BSolOFSoX0R1VO.vH4	5550070	ZNF691	ZNF691	1	Homo sapiens zinc finger protein 691 (ZNF691), mRNA.	NM_015911.2	1462	+	43090620-43090669	ILMN_16481	ILMN_1684721	1	43312280	43318148	Zinc finger protein 691 [Source:UniProtKB/Swiss-Prot;Acc:Q5VV52]	ZNF691		NM_015911	ENSG00000164011	Hs.20879	1p34.2	KNOWN	0.00216134	0.0123474	0.584314	1.16874	0.928508			0.00101637	0.0246701	0.12476	0.320857					4.16314	5.97233	5.92144	4.51224	5.8514	3.74494	4.47017	6.59427	5.61159	7.35834	6.95768	6.9718
BkFHkGnyH2HSjUtXxE	990095	SLC2A1	SLC2A1	1	Homo sapiens solute carrier family 2 (facilitated glucose transporter), member 1 (SLC2A1), mRNA.	NM_006516.1	2615	-	43164292-43164341	ILMN_421	ILMN_1809256	1	43391046	43424847	Solute carrier family 2, facilitated glucose transporter member 1 (Glucose transporter type 1, erythrocyte/brain)(GLUT-1)(HepG2 glucose transporter) [Source:UniProtKB/Swiss-Prot;Acc:P11166]	SLC2A1	6513	NM_006516	ENSG00000117394	Hs.473721	1p34.2	KNOWN	0.964964	0.983512	-0.00925882	0.669488	0.739695			0.121152	0.345654	0.198144	0.421538					6.86237	7.62381	20.1856	10.9559	36.4327	11.0751	15.2994	60.8621	16.5438	14.0131	20.7232	13.3621
6o4lTe6Nw5fC7kSVIg	3130563	LOC440585	LOC440585		PREDICTED: Homo sapiens hypothetical LOC440585, transcript variant 3 (LOC440585), mRNA.	XM_942137.1	486			ILMN_38148	ILMN_1777170	1	43610029	43622067	Protein FAM183A [Source:UniProtKB/Swiss-Prot;Acc:A6NL82]	FAM183A		XM_942137	ENSG00000186973		NA	KNOWN	0.480144	0.680364	-0.148011	0.908325	0.962241			0.474602	0.707966	0.976447	0.990768					5.57884	3.83149	17.026	5.65099	17.3276	2.1	6.45963	3.65574	4.26944	3.99908	3.48396	4.1456
07NyfWpQhJ06SKXQik	5080544	EBNA1BP2	EBNA1BP2	1	Homo sapiens EBNA1 binding protein 2 (EBNA1BP2), mRNA.	NM_006824.1	943	-	43402920-43402969	ILMN_22395	ILMN_1768127	1	43629853	43637968	Probable rRNA-processing protein EBP2 (EBNA1-binding protein 2)(Nucleolar protein p40) [Source:UniProtKB/Swiss-Prot;Acc:Q99848]	EBNA1BP2	10969	NM_006824	ENSG00000117395	Hs.346868	1p35-p33	KNOWN	0.0331518	0.102897	0.427254	1.30755	0.692287			0.197753	0.440158	0.034483	0.154301					213.125	168.345	288.728	313.131	195.121	212.965	203.204	276.959	111.246	101.239	184.935	168.689
TtINECEi66_kqnkoKo	2120544	WDR65	WDR65	1	Homo sapiens WD repeat domain 65 (WDR65), mRNA.	NM_152498.1	2758	+	43448882-43448931	ILMN_1703	ILMN_1717064	1	43638026	43720029	WD repeat-containing protein 65 [Source:UniProtKB/Swiss-Prot;Acc:Q96MR6]	WDR65	149465	NM_152498	ENSG00000164012	Hs.647644	1p34.2	KNOWN	0.216176	0.411114	0.256317	1.00008	0.954179			0.925997	0.977655	0.158419	0.366565					3.16014	3.62626	2.30639	4.29835	3.63927	4.02535	3.10134	3.81318	3.31694	3.46812	4.9776	3.59985
cNUedVQRAVUdSdfZ8I	6060097	TIE1	TIE1	1	Homo sapiens tyrosine kinase with immunoglobulin-like and EGF-like domains 1 (TIE1), mRNA.	NM_005424.2	3744	+	43561228-43561277	ILMN_10735	ILMN_1815690	1	43766664	43788779	Tyrosine-protein kinase receptor Tie-1 Precursor (EC 2.7.10.1) [Source:UniProtKB/Swiss-Prot;Acc:P35590]	TIE1	7075	NM_005424	ENSG00000066056	Hs.78824	1p34-p33	KNOWN	0.42636	0.634134	0.166496	1.00301	0.975296			0.597956	0.794622	0.177508	0.392911					3.69753	2.6904	3.17641	2.14556	2.63739	3.82388	1.85187	2.36485	2.97951	3.71455	2.3221	2.31685
6tf9VSRciy5_uTjLKU	3290465	MPL	MPL	1	Homo sapiens myeloproliferative leukemia virus oncogene (MPL), mRNA.	NM_005373.1	3570	+	43592647-43592696	ILMN_11213	ILMN_1776640	1	43803475	43820135	Thrombopoietin receptor Precursor (TPO-R)(Myeloproliferative leukemia protein)(C-mpl)(CD110 antigen) [Source:UniProtKB/Swiss-Prot;Acc:P40238]	MPL	4352	NM_005373	ENSG00000117400	Hs.82906	1p34	KNOWN	0.478149	0.678842	0.148677	1.06832	1.02807			0.877019	0.957242	0.177508	0.392911					4.51513	3.70326	7.03251	2.35261	3.46248	7.10589	3.04454	2.63381	2.70441	2.61151	2.8813	3.19576
HClLklAJJdNRQpNZ4I	1710021	CDC20	CDC20	1	Homo sapiens CDC20 cell division cycle 20 homolog (S. cerevisiae) (CDC20), mRNA.	NM_001255.1	1563	+	43601352-43601387:43601388-43601401	ILMN_8354	ILMN_1663390	1	43824626	43828874	Cell division cycle protein 20 homolog (p55CDC) [Source:UniProtKB/Swiss-Prot;Acc:Q12834]	CDC20		NM_001255	ENSG00000117399	Hs.524947	1p34.1	KNOWN	0.107001	0.248842	0.330153	1.29571	0.872204			0.156115	0.392289	0.198144	0.421538					247.997	294.611	188.8	185.515	161.281	253.003	225.496	255.211	99.4412	173.513	166.611	145.466
K6XT57eUdSJ6qcAqew	2480615	ELOVL1	ELOVL1	1	Homo sapiens elongation of very long chain fatty acids (FEN1/Elo2, SUR4/Elo3, yeast)-like 1 (ELOVL1), mRNA.	NM_022821.2	1176	-	43601916-43601965	ILMN_26179	ILMN_1798123	1	43829073	43833699	Elongation of very long chain fatty acids protein 1 [Source:UniProtKB/Swiss-Prot;Acc:Q9BW60]	ELOVL1	64834	NM_022821	ENSG00000066322	Hs.25597	1p34.2	KNOWN	0.0400726	0.11875	0.413199	1.01771	0.70583			0.828391	0.93144	0.000549199	0.0150267					10.5318	16.2335	11.9549	9.10885	17.6104	12.109	7.41994	12.2284	7.67626	8.6207	10.6681	7.97763
37nlIB7JBd7vfIpEe8	2320356	MED8	MED8	1	Homo sapiens mediator of RNA polymerase II transcription, subunit 8 homolog (yeast) (MED8), transcript variant 1, mRNA.	NM_201542.2	1331	-	43622817-43622866	ILMN_1049	ILMN_1659537	1	43849589	43855483	Mediator of RNA polymerase II transcription subunit 8 (Mediator complex subunit 8)(Activator-recruited cofactor 32 kDa component)(ARC32) [Source:UniProtKB/Swiss-Prot;Acc:Q96G25]	MED8		NM_201542	ENSG00000159479	Hs.301756	1p34.2	KNOWN	0.00392738	0.0195762	0.555685	1.30138	0.794212			0.0139018	0.0974982	0.00944456	0.0696488					7.49496	7.81277	12.9849	6.70201	6.93429	6.60304	4.14482	6.96106	4.78419	8.85141	9.86579	13.0252
6NzsHNSlx11NPoeS1Q	2850722	C1orf84	C1orf84	1	Homo sapiens chromosome 1 open reading frame 84 (C1orf84), transcript variant 2, mRNA.	NM_001012961.1	523	+	43642755-43642804	ILMN_10338	ILMN_1716517	1	43855553	43878462	Uncharacterized protein C1orf84 [Source:UniProtKB/Swiss-Prot;Acc:Q8NAY9]	C1orf84		NM_001012961	ENSG00000223526	Hs.711213	1p34.2	KNOWN	0.569758	0.747941	0.119386	0.993692	0.986539			0.733258	0.873164	0.326079	0.577675					4.84568	2.23311	3.44207	2.27209	2.70596	2.82163	3.29213	3.92691	2.20529	2.41519	4.67622	1.86717
B3eRd9Sj1eHuUldtbc	6270435	KIAA0467	KIAA0467	1	Homo sapiens KIAA0467 (KIAA0467), mRNA.	NM_015284.2	9945	+	43690619-43690668	ILMN_25115	ILMN_1701315	1	43886428	43918304	Uncharacterized protein KIAA0467 [Source:UniProtKB/Swiss-Prot;Acc:Q5T011]	KIAA0467	23334	NM_015284	ENSG00000198198	Hs.643560	1p34.2	KNOWN	0.478812	0.679336	0.148455	0.989664	0.974582			0.733258	0.873164	0.244306	0.474434					2.7867	2.25548	2.10139	2.4614	2.75038	2.5613	2.66609	2.00621	1.81196	1.86202	2.22372	2.02317
9x9ehGVSSmklN8SCso	6200241	HYI	HYI	1	Homo sapiens hydroxypyruvate isomerase homolog (E. coli) (HYI), mRNA.	NM_031207.2	552	-	43690080-43690105:43690193-43690216	ILMN_9343	ILMN_1706660	1	43916825	43919634	Putative hydroxypyruvate isomerase (EC 5.3.1.22)(Endothelial cell apoptosis protein E-CE1) [Source:UniProtKB/Swiss-Prot;Acc:Q5T013]	HYI		NM_031207	ENSG00000178922	Hs.709864	1p34.2	KNOWN	0.125842	0.279366	0.314414	1.06587	0.804864			0.436691	0.682504	0.140865	0.342599					3.7123	3.51785	4.54962	3.11344	3.22431	12.4339	3.47253	17.0787	5.50468	4.72368	5.68043	10.495
QysLqpqgq5Mnv8nioY	4120397	PTPRF	PTPRF	1	Homo sapiens protein tyrosine phosphatase, receptor type, F (PTPRF), transcript variant 2, mRNA.	NM_130440.1	7416	+	43861670-43861719	ILMN_18896	ILMN_1704970	1	43996547	44089343	Receptor-type tyrosine-protein phosphatase F Precursor (EC 3.1.3.48)(Leukocyte common antigen related)(LAR) [Source:UniProtKB/Swiss-Prot;Acc:P10586]	PTPRF		NM_130440	ENSG00000142949	Hs.272062	1p34	KNOWN	0.0431719	0.125945	0.407524	1.07939	0.79079			0.780474	0.902235	0.110073	0.303643					4.68388	13.1995	5.67462	3.97158	6.11292	6.21643	6.78792	7.3246	5.00924	2.51817	7.42172	5.67018
BTkqnqKvKOAAeqU_ik	670671	JMJD2A	JMJD2A	1	Homo sapiens jumonji domain containing 2A (JMJD2A), mRNA.	NM_014663.1	4156	+	43943464-43943513	ILMN_11094	ILMN_1690218	1	44115797	44171188	JmjC domain-containing histone demethylation protein 3A (EC 1.14.11.-)(Jumonji domain-containing protein 2A) [Source:UniProtKB/Swiss-Prot;Acc:O75164]	JMJD2A	9682	NM_014663	ENSG00000066135	Hs.155983	1p34.1	KNOWN	0.57895	0.754916	0.116572	1.01655	0.998229			0.273552	0.52542	0.533901	0.75523					4.05232	2.5086	3.28299	2.34591	2.25191	2.47584	2.03239	2.78886	2.37941	4.8595	3.60313	3.28859
NyXoUCoLilQonxUJ7o	1090259	ST3GAL3	ST3GAL3	1	Homo sapiens ST3 beta-galactoside alpha-2,3-sialyltransferase 3 (ST3GAL3), transcript variant 10, mRNA.	NM_006279.2	2147	+	44169322-44169371	ILMN_3995	ILMN_1699472	1	44173218	44396830	CMP-N-acetylneuraminate-beta-1,4-galactoside alpha-2,3-sialyltransferase (EC 2.4.99.6)(N-acetyllactosaminide alpha-2,3-sialyltransferase)(Gal beta-1,3(4) GlcNAc alpha-2,3 sialyltransferase)(ST3GalIII)(ST3N)(Sialyltransferase 6) [Source:UniProtKB/Swiss-Prot;Acc:Q11203]	ST3GAL3		NM_174967	ENSG00000126091	Hs.597915	1p34.1	KNOWN	0.0631471	0.168251	0.377082	1.41102	0.741364			0.0245475	0.135538	0.073705	0.241003					7.5318	11.072	14.0739	8.62983	3.74537	3.68833	5.0662	19.8572	6.58606	8.81891	11.1963	8.39643
TWl43SVihJV1_K19dU	7160022	ARTN	ARTN	1	Homo sapiens artemin (ARTN), transcript variant 3, mRNA.	NM_057160.1	5	+	44174245-44174294	ILMN_10489	ILMN_1655699	1	44398992	44402911	Artemin Precursor (Enovin)(Neublastin) [Source:UniProtKB/Swiss-Prot;Acc:Q5T4W7]	ARTN	9048	NM_057160	ENSG00000117407	Hs.632404	1p33-p32	KNOWN	0.843275	0.92239	0.0416569	1.00361	0.995907			0.745088	0.885743	0.745088	0.883167					2.82329	2.65036	1.72425	2.44433	2.48524	2.12487	2.16644	1.99032	1.8884	2.56697	2.30715	1.59024
9EIpq4KI64KL0R57lo	2360064	IPO13	IPO13	1	Homo sapiens importin 13 (IPO13), mRNA.	NM_014652.2	3437	+	44205856-44205905	ILMN_10123	ILMN_1651229	1	44412611	44433693	Importin-13 (Imp13)(Ran-binding protein 13)(RanBP13)(Karyopherin-13)(Kap13) [Source:UniProtKB/Swiss-Prot;Acc:O94829]	IPO13	9670	NM_014652	ENSG00000117408	Hs.158497	1p34.1	KNOWN	0.000806732	0.00583035	0.626467	1.4125	0.794383			0.00102351	0.0246701	0.0405326	0.163625					7.4935	10.405	11.8503	7.96225	8.9205	5.42627	7.12411	6.33267	6.90058	22.8596	8.28242	10.2736
TGJ6Ji2ej_1mF6ruBg	670450	DPH2	DPH2	1	Homo sapiens DPH2 homolog (S. cerevisiae) (DPH2), transcript variant 1, mRNA.	NM_001384.3	287	+	44208532-44208581	ILMN_137484	ILMN_1763162	1	44435653	44439043	Diphthamide biosynthesis protein 2 (DPH2 homolog)(HsDph2)(Diphthamide biosynthesis protein 2 homolog-like 2)(DPH2-like 2) [Source:UniProtKB/Swiss-Prot;Acc:Q9BQC3]	DPH2	1802	NM_001384	ENSG00000132768	Hs.632398	1p34	KNOWN	0.000278743	0.00258553	0.666025	1.25458	0.833498			0.00136468	0.0282978	0.00944456	0.0696488					4.42684	4.79992	6.68839	3.41229	4.59729	6.04075	4.12731	4.7396	4.11475	4.33893	4.3743	5.8174
uF3CVFf6GJeFT9dWZ0	3140646	LOC644733	LOC644733	1	PREDICTED: Homo sapiens hypothetical protein LOC644733 (LOC644733), mRNA.	XM_927832.1	58	+	44217289-44217338	ILMN_45685	ILMN_1712518	1	44440602	44443971	V-type proton ATPase 21 kDa proteolipid subunit (V-ATPase 21 kDa proteolipid subunit)(Vacuolar proton pump 21 kDa proteolipid subunit)(HATPL) [Source:UniProtKB/Swiss-Prot;Acc:Q99437]	ATP6V0B		XM_927832	ENSG00000117410		NA	KNOWN	0.344306	0.557497	0.197373	1.01442	0.990137			0.614941	0.799957	0.882605	0.956939					2.92507	3.63064	2.41041	2.42236	2.77958	3.2906	2.7082	2.32238	2.12172	2.17348	2.29676	2.63053
3el5_2eo3g4UBR9UU4	3780039	B4GALT2	B4GALT2	1	Homo sapiens UDP-Gal:betaGlcNAc beta 1,4- galactosyltransferase, polypeptide 2 (B4GALT2), transcript variant 3, mRNA.	NM_001005417.1	6	+	44218775-44218824	ILMN_1293	ILMN_1680732	1	44444866	44456839	Beta-1,4-galactosyltransferase 2 (Beta-1,4-GalTase 2)(Beta4Gal-T2)(b4Gal-T2)(EC 2.4.1.-)(UDP-galactose:beta-N-acetylglucosamine beta-1,4-galactosyltransferase 2)(UDP-Gal:beta-GlcNAc beta-1,4-galactosyltransferase 2) [Includes Lactose synthase A protein(EC 2.4.1.22);N-acetyllactosamine synthase(EC 2.4.1.90)(Nal synthetase);Beta-N-acetylglucosaminylglycopeptide beta-1,4-galactosyltransferase(EC 2.4…	B4GALT2	8704	NM_001005417	ENSG00000117411	Hs.632403	1p34-p33	KNOWN	0.70897	0.841576	0.078554	0.993727	0.991147			0.976447	0.992902	0.70072	0.856339					2.71605	1.78946	1.90689	1.87501	2.05468	2.49234	1.91082	1.90551	3.49405	2.1371	2.85643	2.06338
HKXUQKXpISK3T1JeHc	5860431	CCDC24	CCDC24	1	Homo sapiens coiled-coil domain containing 24 (CCDC24), mRNA.	NM_152499.1	1331	+	44234655-44234704	ILMN_9455	ILMN_1718771	1	44457280	44462196	Coiled-coil domain-containing protein 24 [Source:UniProtKB/Swiss-Prot;Acc:Q8N4L8]	CCDC24		NM_152499	ENSG00000159214	Hs.632394	1p34.1	KNOWN	0.574268	0.751317	-0.118003	0.937367	1.19302			0.614941	0.799957	0.326079	0.577675					15.196	14.194	12.2187	7.40793	11.7476	19.5937	11.3433	9.40147	23.1978	8.5665	15.4	9.90498
TdqKeOQf1fwgJRepkU	4670180	SLC6A9	SLC6A9	1	Homo sapiens solute carrier family 6 (neurotransmitter transporter, glycine), member 9 (SLC6A9), transcript variant 3, mRNA.	NM_001024845.1	66	-	44269606-44269655	ILMN_13195	ILMN_1754262	1	44462155	44497134	Sodium- and chloride-dependent glycine transporter 1 (GlyT1)(GlyT-1)(Solute carrier family 6 member 9) [Source:UniProtKB/Swiss-Prot;Acc:P48067]	SLC6A9	6536	NM_001024845	ENSG00000196517	Hs.442590	1p33	KNOWN	0.29839	0.509459	0.216585	1.018	0.935041			0.882605	0.957242	0.110073	0.303643					3.6152	4.37098	4.67625	3.48463	3.29859	3.66536	5.59266	4.06759	4.03855	4.28823	3.4874	4.86132
HSnXnfuitENyaICjvE	450619	KLF17	KLF17	1	Homo sapiens Kruppel-like factor 17 (KLF17), mRNA.	NM_173484.2	2173	+	44372441-44372490	ILMN_8719	ILMN_1744220	1	44584522	44600789	Krueppel-like factor 17 (Zinc finger protein 393) [Source:UniProtKB/Swiss-Prot;Acc:Q5JT82]	KLF17	128209	NM_173484	ENSG00000171872	Hs.567674	1p34.1	KNOWN	0.737092	0.85974	-0.0706757	0.991603	1.02073			0.573759	0.772787	0.70072	0.856339					2.74618	2.36739	2.28679	1.95637	2.39859	2.09159	2.83874	2.90249	1.7455	2.91964	3.99195	2.31159
iaS4eBWh_teFUKEU08	2750544	DMAP1	DMAP1	1	Homo sapiens DNA methyltransferase 1 associated protein 1 (DMAP1), mRNA.	NM_019100.3	1525	+	44458486-44458535	ILMN_138222	ILMN_1773885	1	44679125	44686351	DNA methyltransferase 1-associated protein 1 (DNMT1-associated protein 1)(DNMAP1) [Source:UniProtKB/Swiss-Prot;Acc:Q9NPF5]	DMAP1		NM_001034023	ENSG00000178028	Hs.8008	1p34	KNOWN	0.00404699	0.0200524	0.554178	1.4369	0.878017			0.00136468	0.0282978	0.198144	0.421538					20.8	23.5965	40.3542	12.3935	33.8547	17.6462	9.60588	27.4636	27.8548	32.3708	19.6949	25.0402
ZVClXeHSa4JQgN4iQg	3190482	PRNPIP	PRNPIP		PREDICTED: Homo sapiens prion protein interacting protein, transcript variant 5 (PRNPIP), mRNA.	XM_945815.1	58			ILMN_38431	ILMN_1788288	1	44686742	44820939	Prion protein-interacting protein (Prion interactor 1) [Source:UniProtKB/Swiss-Prot;Acc:O43414]	ERI3		XM_945815	ENSG00000117419		NA	KNOWN	0.821057	0.908901	0.047651	0.999358	0.99764			0.780474	0.902235	0.614941	0.818536					2.32634	1.77191	1.70642	2.32543	1.59327	1.80029	1.84126	2.42186	2.42455	1.95723	2.19421	2.00229
rCi_qrIpKA6gWJ4JIo	6060379	C1orf164	C1orf164	1	Homo sapiens chromosome 1 open reading frame 164 (C1orf164), mRNA.	NM_018150.2	2741	+	44889714-44889763	ILMN_11157	ILMN_1813410	1	44870866	45117396	RING finger protein 220 [Source:UniProtKB/Swiss-Prot;Acc:Q5VTB9]	RNF220		NM_018150	ENSG00000187147	Hs.456557	1p34.1	KNOWN	0.00127952	0.00829852	0.607462	1.1624	0.901075			0.0112479	0.0854002	0.0405326	0.163625					4.9789	6.66676	3.48116	4.49925	3.50275	5.13365	4.13625	4.97447	3.08063	4.23597	5.77633	4.13714
KnsivhA6Kqu_KuJXL4	3450463	TMEM53	TMEM53	1	Homo sapiens transmembrane protein 53 (TMEM53), mRNA.	NM_024587.2	1165	-	44892473-44892522	ILMN_1825	ILMN_1688041	1	45102059	45140099	Transmembrane protein 53 [Source:UniProtKB/Swiss-Prot;Acc:Q6P2H8]	TMEM53		NM_024587	ENSG00000126106	Hs.22157	1p34.1	KNOWN	0.0375745	0.112995	0.418032	1.05222	0.919207			0.574892	0.772787	0.0571241	0.2024					4.46207	3.96795	4.81285	3.53727	2.40625	2.9599	5.1201	3.39782	2.92021	3.4405	3.15033	3.74878
Teq_16d6oiIaJfyxJw	6620725	KIF2C	KIF2C	1	Homo sapiens kinesin family member 2C (KIF2C), mRNA.	NM_006845.2	2570	+	45005776-45005825	ILMN_25969	ILMN_1685916	1	45205490	45233439	Kinesin-like protein KIF2C (Mitotic centromere-associated kinesin)(MCAK)(Kinesin-like protein 6) [Source:UniProtKB/Swiss-Prot;Acc:Q99661]	KIF2C	11004	NM_006845	ENSG00000142945	Hs.720061	1p34.1	KNOWN	0.000916004	0.0064093	0.621353	1.40617	0.705556			0.0289479	0.15368	0.00482629	0.0495198					36.4635	45.7898	32.1053	24.8245	27.3005	30.87	41.0007	36.8227	18.3945	20.9302	24.0013	27.0389
oA0kt16KJL1JKkJ9_Y	4860215	RPS8	RPS8	1	Homo sapiens ribosomal protein S8 (RPS8), mRNA.	NM_001012.1	493	+	45016341-45016388:45016835-45016836	ILMN_26007	ILMN_1656203	1	45241246	45244412	40S ribosomal protein S8 [Source:UniProtKB/Swiss-Prot;Acc:P62241]	RPS8	6202	NM_001012	ENSG00000142937	Hs.512675	1p34.1-p32	KNOWN	0.530758	0.719944	-0.131558	0.995166	1.01536			0.869415	0.951546	0.753823	0.891004					625.711	420.503	617.154	515.607	562.297	350.121	422.127	362.949	351.626	700.445	375.414	397.31
fSuRryfRJBKicpT690	5960538	VMD2L2	VMD2L2	1	Homo sapiens vitelliform macular dystrophy 2-like 2 (VMD2L2), mRNA.	NM_153274.1	1688	-	45022153-45022202	ILMN_8634	ILMN_1796685	1	45249257	45253426	Bestrophin-4 (Vitelliform macular dystrophy 2-like protein 2) [Source:UniProtKB/Swiss-Prot;Acc:Q8NFU0]	BEST4	266675	NM_153274	ENSG00000142959	Hs.302513	1p33-p32.3	KNOWN	0.275422	0.483882	0.226888	1.04513	0.98562			0.00956145	0.0783758	0.343998	0.592125					3.50331	1.87598	3.80734	2.00487	1.96544	2.78153	2.0869	1.87347	1.79692	2.21176	2.76738	2.06001
BKg0qFJ.Hovqpp_32c	620189	PLK3	PLK3	1	Homo sapiens polo-like kinase 3 (Drosophila) (PLK3), mRNA.	NM_004073.2	2151	+	45044047-45044096	ILMN_8968	ILMN_1679979	1	45265897	45271580	Serine/threonine-protein kinase PLK3 (EC 2.7.11.21)(Polo-like kinase 3)(PLK-3)(Cytokine-inducible serine/threonine-protein kinase)(FGF-inducible kinase)(Proliferation-related kinase) [Source:UniProtKB/Swiss-Prot;Acc:Q9H4B4]	PLK3	1263	NM_004073	ENSG00000173846	Hs.632415	1p34.1	KNOWN	0.150108	0.31766	0.29649	1.06831	0.931565			0.668474	0.838703	0.238003	0.471696					4.41448	3.3181	2.76659	4.23433	2.56469	4.53449	3.42573	4.82318	4.27006	4.56509	4.10706	9.31536
ujUfvcARJK1OlJKXeU	5260333	LOC343521	LOC343521	1	Homo sapiens similar to hypothetical protein 4833401D15 (LOC343521), mRNA.	NM_001013632.2	480	-	45044907-45044927:45044928-45044934:45045043-45045064	ILMN_20436	ILMN_1774476	1	45271585	45272957	Tctex1 domain-containing protein 4 (Tctex-2-beta)(Protein N22.1) [Source:UniProtKB/Swiss-Prot;Acc:Q5JR98]	TCTEX1D4		NM_001013632	ENSG00000188396	Hs.585137	1p34.1	KNOWN	0.662853	0.811852	0.0917065	1.00142	0.991874			0.921476	0.977655	0.343998	0.592125					2.78216	2.07913	2.38812	1.96914	2.60675	2.27399	2.06883	1.62144	1.93737	3.76013	2.08694	1.97739
f7EKAlSI14tRSdRKik	1170692	PTCH2	PTCH2	1	Homo sapiens patched homolog 2 (Drosophila) (PTCH2), mRNA.	NM_003738.3	3380	-	45060868-45060917	ILMN_29981	ILMN_1753329	1	45285516	45308608	Protein patched homolog 2 (PTC2) [Source:UniProtKB/Swiss-Prot;Acc:Q9Y6C5]	PTCH2		NM_003738	ENSG00000117425	Hs.591497	1p34.1	KNOWN	0.380423	0.593025	0.183315	0.998184	0.991722			0.621005	0.806345	0.439796	0.677932					2.21336	2.26083	2.03541	2.05899	1.58437	1.50528	2.00593	1.61966	1.59023	2.73502	1.964	2.21127
KpSKPglAnAYuDiuNuo	3190075	EIF2B3	EIF2B3	1	Homo sapiens eukaryotic translation initiation factor 2B, subunit 3 gamma, 58kDa (EIF2B3), mRNA.	NM_020365.1	1387	-	45089236-45089262:45095963-45095985	ILMN_137663	ILMN_1689233	1	45316450	45452282	Translation initiation factor eIF-2B subunit gamma (eIF-2B GDP-GTP exchange factor subunit gamma) [Source:UniProtKB/Swiss-Prot;Acc:Q9NR50]	EIF2B3	8891	NM_020365	ENSG00000070785	Hs.533549	1p34.1	KNOWN	0.000508428	0.00410256	0.644333	1.39063	0.747424			0.0306719	0.157057	0.0426526	0.167942					36.3901	42.1821	30.9151	23.6464	25.0796	16.1991	22.7164	37.983	16.7355	29.8076	22.7155	28.9194
x3U0XUl4dXt5X9FVCM	6620142	HECTD3	HECTD3	1	Homo sapiens HECT domain containing 3 (HECTD3), mRNA.	NM_024602.4	3149	-	45241009-45241058	ILMN_24184	ILMN_1813731	1	45468220	45477027	Probable E3 ubiquitin-protein ligase HECTD3 (EC 6.3.2.-)(HECT domain-containing protein 3) [Source:UniProtKB/Swiss-Prot;Acc:Q5T447]	HECTD3	79654	NM_024602	ENSG00000126107	Hs.525084	1p34.1	KNOWN	0.00263146	0.0144049	0.57516	1.28694	0.758879			0.0466403	0.197585	0.00482629	0.0495198					4.34562	10.5599	8.2612	4.36724	11.5942	7.34111	8.68476	6.78743	5.63832	6.44763	8.03898	9.54035
oiiiNqS_uCSOejh.oU	4060121	UROD	UROD	1	Homo sapiens uroporphyrinogen decarboxylase (UROD), mRNA.	NM_000374.3	1048	+	45253263-45253265:45253596-45253642	ILMN_23649	ILMN_1740742	1	45477830	45481341	Uroporphyrinogen decarboxylase (URO-D)(UPD)(EC 4.1.1.37) [Source:UniProtKB/Swiss-Prot;Acc:P06132]	UROD	7389	NM_000374	ENSG00000126088	Hs.78601	1p34	KNOWN	0.00019611	0.00197142	0.677962	1.5538	0.637807			0.0191304	0.117793	0.000856159	0.0204249					62.939	74.4351	76.0698	83.6342	84.5821	60.0978	45.1298	149.295	61.5648	85.4956	89.6551	133.018
u_6cdC3x7UlCpVxt0k	7320682	ZSWIM5	ZSWIM5		PREDICTED: Homo sapiens zinc finger, SWIM-type containing 5 (ZSWIM5), mRNA.	XM_941426.1	6147			ILMN_43585	ILMN_1742069	1	45482078	45672250	Zinc finger SWIM domain-containing protein 5 [Source:UniProtKB/Swiss-Prot;Acc:Q9P217]	ZSWIM5	57643	NM_020883	ENSG00000162415	Hs.656613	1p34.1	KNOWN	0.776877	0.883588	-0.0596834	1.12093	0.978106			0.550435	0.761386	0.668723	0.849868					1.70386	2.03237	7.98736	1.7772	6.72534	2.11881	2.25811	1.7575	9.98854	3.21809	4.24913	2.31367
K2LXV7tWe49z9dUVHU	360129	GLOXD1	GLOXD1	1	Homo sapiens glyoxalase domain containing 1 (GLOXD1), mRNA.	NM_032756.2	1681	+	45566812-45566861	ILMN_27879	ILMN_1697703	1	45792545	45794347	4-hydroxyphenylpyruvate dioxygenase-like protein (Glyoxalase domain-containing protein 1) [Source:UniProtKB/Swiss-Prot;Acc:Q96IR7]	HPDL	84842	NM_032756	ENSG00000186603	Hs.162717	1p34.1	KNOWN	0.270958	0.478483	0.228952	0.997745	0.953149			0.782609	0.903706	0.636828	0.83959					5.34086	6.04418	3.42253	2.18351	3.56907	8.01817	2.38269	1.89232	1.65136	3.27419	3.48408	3.10462
N6vUArVK7XdbktoAJU	3830338	MUTYH	MUTYH	1	Homo sapiens mutY homolog (E. coli) (MUTYH), mRNA.	NM_012222.1	1642	-	45567648-45567696:45568775-45568775	ILMN_2374	ILMN_1714438	1	45794914	45806142	A/G-specific adenine DNA glycosylase (EC 3.2.2.-)(MutY homolog)(hMYH) [Source:UniProtKB/Swiss-Prot;Acc:Q9UIF7]	MUTYH		NM_001048172	ENSG00000132781	Hs.271353	1p34.1	KNOWN	0.0978136	0.233164	0.338581	1.3576	0.942227			0.206087	0.449682	1	1					28.9233	39.345	33.3222	10.1594	13.8918	44.2522	14.4504	15.6081	12.112	17.5187	13.998	38.8221
WSvO46XO6C4lKhZBXk	7100605	TOE1	TOE1	1	Homo sapiens target of EGR1, member 1 (nuclear) (TOE1), mRNA.	NM_025077.2	1920	+	45581765-45581814	ILMN_11173	ILMN_1660938	1	45805342	45809649	Target of EGR1 protein 1 [Source:UniProtKB/Swiss-Prot;Acc:Q96GM8]	TOE1	114034	NM_025077	ENSG00000132773	Hs.525091	NA	KNOWN	0.0254054	0.0841569	0.4461	1.20018	0.901427			0.127826	0.355223	0.121035	0.317579					6.89282	6.29904	8.29692	5.64405	5.09109	9.77947	10.1969	5.7542	5.76205	5.8954	5.61773	6.75561
9.c5CqEkKSbrrTp3yc	2600142	TESK2	TESK2	1	Homo sapiens testis-specific kinase 2 (TESK2), mRNA.	NM_007170.1	2593	-	45582519-45582568	ILMN_20025	ILMN_1654370	1	45809555	45956840	Dual specificity testis-specific protein kinase 2 (EC 2.7.12.1)(Testicular protein kinase 2) [Source:UniProtKB/Swiss-Prot;Acc:Q96S53]	TESK2	10420	NM_007170	ENSG00000070759	Hs.591499	1p32	KNOWN	0.134577	0.293011	-0.307696	1.01693	1.22147			0.722609	0.867371	0.135637	0.336412					6.45751	6.83053	4.30883	3.15997	22.4169	4.04953	4.08036	5.97002	8.98749	2.89071	4.79395	3.04285
lokV.cF6JUk39J1OVI	60246	LOC126661	LOC126661	1	PREDICTED: Homo sapiens hypothetical protein LOC126661, transcript variant 2 (LOC126661), mRNA.	XM_934307.1	767	-	45733366-45733415	ILMN_34284	ILMN_1663791	1	45959639	45965737	hypothetical protein LOC126661 [Source:RefSeq peptide;Acc:NP_001096071]	AL451136.11		XM_945899	ENSG00000236624		NA	KNOWN	0.268038	0.47518	0.230315	1.07899	1.00571			0.02	0.119829	0.677084	0.849868					2.77453	3.25128	2.25353	3.1561	2.56508	2.37817	2.34181	2.49936	2.14182	2.41875	1.97159	3.11368
KXum0tkud6UEcySp88	7000296	MMACHC	MMACHC	1	Homo sapiens methylmalonic aciduria (cobalamin deficiency) cblC type, with homocystinuria (MMACHC), mRNA.	NM_015506.1	1976	+	45749063-45749112	ILMN_17978	ILMN_1803005	1	45965725	45976739	Methylmalonic aciduria and homocystinuria type C protein [Source:UniProtKB/Swiss-Prot;Acc:Q9Y4U1]	MMACHC		NM_015506	ENSG00000132763	Hs.13024	1p34.1	KNOWN	0.00389067	0.0194285	0.556155	1.50979	0.900633			0.046087	0.195636	0.419239	0.664976					10.2447	11.5837	8.15256	7.31531	8.42435	11.1841	7.94808	11.2705	10.404	10.1199	11.7645	15.0388
i31.rKDpeL6b7qSnHo	5560328	PRDX1	PRDX1	1	Homo sapiens peroxiredoxin 1 (PRDX1), transcript variant 2, mRNA.	NM_181696.1	1077	-	45749375-45749424	ILMN_18066	ILMN_1710159	1	45976708	45988719	Peroxiredoxin-1 (EC 1.11.1.15)(Thioredoxin peroxidase 2)(Thioredoxin-dependent peroxide reductase 2)(Proliferation-associated gene protein)(PAG)(Natural killer cell-enhancing factor A)(NKEF-A) [Source:UniProtKB/Swiss-Prot;Acc:Q06830]	PRDX1		NM_181696	ENSG00000117450	Hs.180909	1p34.1	KNOWN	0.0491689	0.138758	0.397396	0.992777	0.874304			1	1	0.0427954	0.167942					495.758	611.016	548.651	514.622	618.577	413.569	571.756	408.435	663.207	310.616	525.284	441.665
ZJSA7gucngo4kknJSk	3850709	AKR1A1	AKR1A1	1	Homo sapiens aldo-keto reductase family 1, member A1 (aldehyde reductase) (AKR1A1), transcript variant 1, mRNA.	NM_006066.2	405	+	45790769-45790818	ILMN_18164	ILMN_1774938	1	46016215	46035721	Alcohol dehydrogenase [NADP+] (EC 1.1.1.2)(Aldehyde reductase)(Aldo-keto reductase family 1 member A1) [Source:UniProtKB/Swiss-Prot;Acc:P14550]	AKR1A1		NM_006066	ENSG00000117448	Hs.474584	1p33-p32	KNOWN	0.317293	0.530053	0.208472	1.00228	0.893717			0.722609	0.867371	0.168683	0.378481					6.71612	5.60336	4.70632	4.38797	5.43389	3.52399	4.26885	3.72205	3.71143	5.79529	5.30503	8.42851
EgLJQqh466EdSO6_gk	130050	NASP	NASP	1	Homo sapiens nuclear autoantigenic sperm protein (histone-binding) (NASP), transcript variant 2, mRNA.	NM_002482.2	3049	+	45856980-45857029	ILMN_21654	ILMN_1725840	1	46049518	46084558	Nuclear autoantigenic sperm protein (NASP) [Source:UniProtKB/Swiss-Prot;Acc:P49321]	NASP	4678	NM_002482	ENSG00000132780	Hs.319334	1p34.1	KNOWN	0.216073	0.41101	0.256373	1.55256	0.926539			0.311304	0.567657	0.846049	0.934236					11.9529	11.9776	20.1755	13.9611	8.17966	17.3443	10.4336	16.7449	9.39598	19.0951	6.50178	13.7616
i9dFVkvp.njVUXbEgg	2640672	CCDC17	CCDC17	1	Homo sapiens coiled-coil domain containing 17 (CCDC17), mRNA.	NM_152500.1	1989	-	45858580-45858581:45858613-45858660	ILMN_9579	ILMN_1732916	1	46085716	46089731	Coiled-coil domain-containing protein 17 [Source:UniProtKB/Swiss-Prot;Acc:Q96LX7]	CCDC17		NM_152500	ENSG00000159588		NA	KNOWN	0.168732	0.345539	0.284092	0.97193	0.95466			0.550435	0.761386	0.135637	0.336412					3.05858	2.62211	2.86708	2.15712	2.88664	2.20395	2.56722	3.12053	2.35514	2.23155	3.07371	2.51673
xSfccUlfqkdFXuNCQ0	6280358	GPBP1L1	GPBP1L1	1	Homo sapiens GC-rich promoter binding protein 1-like 1 (GPBP1L1), mRNA.	NM_021639.3	2764	-	45866137-45866186	ILMN_6094	ILMN_1662719	1	46092976	46152302	Vasculin-like protein 1 (GC-rich promoter-binding protein 1-like 1) [Source:UniProtKB/Swiss-Prot;Acc:Q9HC44]	GPBP1L1		NM_021639	ENSG00000159592	Hs.238432	1p34.1	KNOWN	0.000118043	0.00134664	0.694296	1.49658	0.873373			0.00347826	0.0509801	0.151509	0.358739					11.7962	17.9307	9.30721	9.46178	13.3589	11.7743	7.59045	12.3427	11.2187	11.2296	13.0832	13.7974
9fq6jSOq.53FIKy1JQ	4780129	TMEM69	TMEM69	1	Homo sapiens transmembrane protein 69 (TMEM69), mRNA.	NM_016486.2	592	+	45931837-45931886	ILMN_22324	ILMN_1709643	1	46153847	46160098	Transmembrane protein 69 [Source:UniProtKB/Swiss-Prot;Acc:Q5SWH9]	TMEM69	51249	NM_016486	ENSG00000159596	Hs.725280	1p34.1	KNOWN	0.20144	0.391664	0.264453	1.22925	1.04867			0.0721739	0.252669	0.977872	0.990768					12.4178	16.8662	7.80572	12.4753	18.7282	14.7238	10.5499	21.9553	14.0003	25.1662	14.855	15.0286
ELVJH_IpYriGoI6fgc	6180020	IPP	IPP	1	Homo sapiens intracisternal A particle-promoted polypeptide (IPP), mRNA.	NM_005897.1	2771	-	45937209-45937258	ILMN_21538	ILMN_1789106	1	46160000	46216485	Actin-binding protein IPP (MIPP protein)(Kelch-like protein 27) [Source:UniProtKB/Swiss-Prot;Acc:Q9Y573]	IPP	3652	NM_005897	ENSG00000197429	Hs.699548	1p34-p32	KNOWN	0.101441	0.239365	0.335186	1.1931	0.91755			0.206087	0.449682	0.452302	0.68859					11.8066	16.2904	7.14879	10.9992	11.0864	12.4535	11.2219	9.62201	13.6355	11.3115	10.9778	10.9409
00oqlCBSqlNAJNqP6Q	1980095	MAST2	MAST2	1	Homo sapiens microtubule associated serine/threonine kinase 2 (MAST2), mRNA.	NM_015112.1	5597	+	46274242-46274291	ILMN_13624	ILMN_1690922	1	46269285	46501796	Microtubule-associated serine/threonine-protein kinase 2 (EC 2.7.11.1) [Source:UniProtKB/Swiss-Prot;Acc:Q6P0Q8]	MAST2	23139	NM_015112	ENSG00000086015	Hs.319481	1p34.1	KNOWN	0.000306728	0.00278114	0.662684	1.23348	0.814127			0.121152	0.345654	0.0245475	0.126996					8.67152	10.3302	14.2264	7.03906	6.35687	5.76016	6.05115	7.82451	6.36951	8.97248	6.99897	8.05526
iOkkpAiIOKCOQCSA1c	6860021	LOC644207	LOC644207	1	PREDICTED: Homo sapiens hypothetical protein LOC644207 (LOC644207), mRNA.	XM_930168.1	1	-	46297355-46297404	ILMN_44382	ILMN_1682293	1	46505812	46642150	Phosphatidylinositol 3-kinase regulatory subunit gamma (PI3-kinase p85 subunit gamma)(PtdIns-3-kinase p85-gamma)(p55PIK) [Source:UniProtKB/Swiss-Prot;Acc:Q92569]	PIK3R3		XM_930168	ENSG00000117461		NA	KNOWN	0.705765	0.839546	0.0794583	1.00153	0.98811			0.975325	0.992902	0.0474183	0.17867					2.80099	1.65282	2.51998	1.98928	1.82843	1.75565	2.37255	2.44502	1.87529	2.61962	2.61413	2.01322
cjl4f19T66ujq6qk9Q	3310044	TSPAN1	TSPAN1	1	Homo sapiens tetraspanin 1 (TSPAN1), mRNA.	NM_005727.2	1026	+	46423965-46424014	ILMN_7052	ILMN_1747546	1	46640759	46651630	Tetraspanin-1 (Tspan-1)(Tetraspan NET-1)(Tetraspanin TM4-C) [Source:UniProtKB/Swiss-Prot;Acc:O60635]	TSPAN1		NM_005727	ENSG00000117472	Hs.38972	1p34.1	KNOWN	0.6951	0.833984	0.0824776	0.842477	0.781568			0.333315	0.58344	0.836168	0.934236					9.86961	22.5573	7.52637	3.78772	3.03103	4.31338	21.4981	4.60759	4.77512	3.65586	10.9645	3.50366
QpUTnhEh0dIhXyEehQ	2260010	POMGNT1	POMGNT1	1	Homo sapiens protein O-linked mannose beta1,2-N-acetylglucosaminyltransferase (POMGNT1), mRNA.	NM_017739.1	2580	-	46427023-46427072	ILMN_27913	ILMN_1693664	1	46654354	46685977	Protein O-linked-mannose beta-1,2-N-acetylglucosaminyltransferase 1 (POMGnT1)(EC 2.4.1.-)(UDP-GlcNAc:alpha-D-mannoside beta-1,2-N-acetylglucosaminyltransferase I.2)(GnT I.2) [Source:UniProtKB/Swiss-Prot;Acc:Q8WZA1]	POMGNT1	55624	NM_017739	ENSG00000085998	Hs.525134	1p34.1	KNOWN	0.109241	0.252641	0.32818	1.26226	0.815138			0.068978	0.24558	0.0967006	0.281805					26.3134	42.2598	49.7446	38.747	17.4647	40.309	26.2487	55.5896	33.2007	41.8563	43.0775	39.1557
EeUo6slf7GrX6OssrQ	4250372	C1orf190	C1orf190	1	Homo sapiens chromosome 1 open reading frame 190 (C1orf190), mRNA.	NM_001013615.1	1629	+	46459295-46459344	ILMN_8478	ILMN_1742738	1	46669006	46686927	Uncharacterized protein C1orf190 [Source:UniProtKB/Swiss-Prot;Acc:Q96LR2]	C1orf190	541468	NM_001013615	ENSG00000171357	Hs.568642	1p34	KNOWN	0.628981	0.789411	-0.101582	0.975209	1.02671			0.877019	0.957242	0.422875	0.667519					2.4908	3.03629	2.64103	3.48112	2.52435	2.53029	2.61259	2.3355	2.26282	5.18102	3.14175	2.25311
EnrersnfIoKIyoAqnU	6840706	RAD54L	RAD54L	1	Homo sapiens RAD54-like (S. cerevisiae) (RAD54L), mRNA.	NM_003579.2	2912	+	46516548-46516597	ILMN_1278	ILMN_1658027	1	46713367	46744145	DNA repair and recombination protein RAD54-like (EC 3.6.1.-)(RAD54 homolog)(hRAD54)(hHR54) [Source:UniProtKB/Swiss-Prot;Acc:Q92698]	RAD54L		NM_003579	ENSG00000085999	Hs.642042	1p32	KNOWN	0.00428936	0.0209793	0.551235	1.45225	0.815553			0.0112479	0.0854002	0.158419	0.366565					11.6386	18.0141	15.4126	11.7083	12.1757	19.2374	10.7741	13.3334	6.8265	37.2803	8.16197	14.7818
xJKRUp.Igsyqn31eeo	50240	LRRC41	LRRC41	1	Homo sapiens leucine rich repeat containing 41 (LRRC41), mRNA.	NM_006369.4	2800	-	46516757-46516806	ILMN_25732	ILMN_1712755	1	46744073	46769038	Leucine-rich repeat-containing protein 41 (Protein Muf1) [Source:UniProtKB/Swiss-Prot;Acc:Q15345]	LRRC41	10489	NM_006369	ENSG00000132128	Hs.144941	1p34.1	KNOWN	0.0051886	0.0242821	0.541419	1.39158	0.646856			0.0923207	0.287235	0.0474183	0.17867					22.4703	45.0642	34.2366	36.8156	39.007	22.9769	20.2896	51.512	30.5461	36.3029	59.7566	29.9748
0sHsL0TQXTq.p_Kesk	770333	UQCRH	UQCRH	1	Homo sapiens ubiquinol-cytochrome c reductase hinge protein (UQCRH), mRNA.	NM_006004.1	405	+	46554941-46554990	ILMN_138507	ILMN_1792138	1	46769370	46782445	Cytochrome b-c1 complex subunit 6, mitochondrial Precursor (Ubiquinol-cytochrome c reductase complex 11 kDa protein)(Cytochrome c1 non-heme 11 kDa protein)(Mitochondrial hinge protein)(Complex III subunit VIII)(Complex III subunit 6) [Source:UniProtKB/Swiss-Prot;Acc:P07919]	UQCRH	7388	NM_006004	ENSG00000173660	Hs.481571	1p34.1	KNOWN	4.97114e-06	0.000130677	0.776781	1.62063	0.58462			0.00336533	0.0504078	0.00102351	0.0231968					32.499	47.3179	38.7777	33.7985	47.165	60.6626	35.6506	42.2542	27.9473	52.5832	35.9484	63.0718
cleeoH3j_J31AFKOjk	580592	NSUN4	NSUN4	1	Homo sapiens NOL1/NOP2/Sun domain family, member 4 (NSUN4), mRNA.	NM_199044.2	4215	+	46603056-46603105	ILMN_23916	ILMN_1737050	1	46806390	46830688	Putative methyltransferase NSUN4 (EC 2.1.1.-)(NOL1/NOP2/Sun domain family member 4) [Source:UniProtKB/Swiss-Prot;Acc:Q96CB9]	NSUN4	387338	NM_199044	ENSG00000117481	Hs.163424	1p34	KNOWN	0.000520308	0.00417622	0.643465	1.43777	0.82052			0.0112479	0.0854002	0.198144	0.421538					21.3065	31.9667	36.3244	9.06757	12.1803	14.2045	9.22663	9.52804	10.8939	10.7364	13.6283	22.8379
T7t5r05qK6Jh44VeAI	6290364	FAAH	FAAH	1	Homo sapiens fatty acid amide hydrolase (FAAH), mRNA.	NM_001441.1	1714	+	46651775-46651824	ILMN_12578	ILMN_1810915	1	46859939	46879520	Fatty-acid amide hydrolase 1 (EC 3.1.-.-)(Oleamide hydrolase 1)(Anandamide amidohydrolase 1) [Source:UniProtKB/Swiss-Prot;Acc:O00519]	FAAH	2166	NM_001441	ENSG00000117480	Hs.720143	1p35-p34	KNOWN	0.838208	0.919445	0.043021	0.999001	0.979755			0.877019	0.957242	0.882605	0.956939					5.44183	10.4649	17.5376	2.63318	10.1198	5.88222	5.03126	2.69884	12.3275	2.26556	7.02589	3.81607
ifeyn17VIlDzoLCp9U	3870075	DMBX1	DMBX1	1	Homo sapiens diencephalon/mesencephalon homeobox 1 (DMBX1), transcript variant 1, mRNA.	NM_172225.1	2458	+	46752062-46752111	ILMN_13566	ILMN_1765993	1	46972668	46979884	Diencephalon/mesencephalon homeobox protein 1 (Paired-like homeobox protein DMBX1)(Orthodenticle homolog 3) [Source:UniProtKB/Swiss-Prot;Acc:Q8NFW5]	DMBX1	127343	NM_172225	ENSG00000197587	Hs.375623	1p33	KNOWN	0.214681	0.409056	-0.257125	1.0285	1.10072			0.975325	0.992902	0.0474183	0.17867					3.42929	2.64222	2.49694	2.44488	3.35515	1.31545	3.07122	1.53418	2.94442	5.08035	2.56517	4.95024
NiquoOqjuiHie6Iu68	4390243	FLJ32011	FLJ32011	1	Homo sapiens hypothetical protein FLJ32011 (FLJ32011), mRNA.	NM_182516.1	2139	-	46784034-46784083	ILMN_2337	ILMN_1727600	1	47011316	47016887	Kinocilin [Source:UniProtKB/Swiss-Prot;Acc:A6PVL3]	KNCN	148930	NM_001097611	ENSG00000162456	Hs.350764	1p33	KNOWN	0.894871	0.94892	0.0278495	0.983933	0.996043			0.514218	0.735549	0.882605	0.956939					2.49781	3.36263	1.82327	2.29742	2.05348	3.10133	3.61083	3.13423	2.73379	2.5423	2.2303	3.68274
fNrt557tVK37urpEjc	460630	MKNK1	MKNK1	1	Homo sapiens MAP kinase interacting serine/threonine kinase 1 (MKNK1), transcript variant 1, mRNA.	NM_003684.3	2437	-	46795909-46795958	ILMN_26102	ILMN_1750429	1	47023090	47069966	MAP kinase-interacting serine/threonine-protein kinase 1 (EC 2.7.11.1)(MAP kinase signal-integrating kinase 1)(Mnk1) [Source:UniProtKB/Swiss-Prot;Acc:Q9BUB5]	MKNK1		NM_003684	ENSG00000079277	Hs.371594	1p33	KNOWN	0.775048	0.88254	0.060185	1.07551	1.08782			0.474602	0.707966	0.882605	0.956939					20.1695	17.5203	20.0033	12.4125	27.8214	18.3864	19.1906	16.5555	11.0248	19.7424	13.2102	14.785
W3f53oB6rVFeqH3_rg	240022	MOBKL2C	MOBKL2C	1	Homo sapiens MOB1, Mps One Binder kinase activator-like 2C (yeast) (MOBKL2C), transcript variant 1, mRNA.	NM_145279.3	72	-	46853271-46853320	ILMN_12281	ILMN_1687173	1	47073387	47082563	Mps one binder kinase activator-like 2C (Mob1 homolog 2C)(Protein Mob3C) [Source:UniProtKB/Swiss-Prot;Acc:Q70IA8]	MOBKL2C		NM_145279	ENSG00000142961	Hs.632401	1p33	KNOWN	0.496499	0.693667	-0.142605	0.991881	1.00464			0.514218	0.735549	0.533901	0.75523					3.04056	3.24568	2.24408	2.29691	2.30804	2.82123	2.05592	2.23576	1.99809	2.21407	2.18092	2.38021
lOVVIjl.LsLJ6fqs0k	4010026	ATPAF1	ATPAF1	1	Homo sapiens ATP synthase mitochondrial F1 complex assembly factor 1 (ATPAF1), mRNA.	NM_022745.2	1550	-	46873456-46873505	ILMN_22473	ILMN_1790603	1	47098413	47134099	ATP synthase mitochondrial F1 complex assembly factor 1 Precursor (ATP11 homolog) [Source:UniProtKB/Swiss-Prot;Acc:Q5TC12]	ATPAF1	64756	NM_022745	ENSG00000123472	Hs.100874	1p33-p32.3	KNOWN	0.00864788	0.0363273	0.513546	1.23467	0.730529			0.137809	0.368604	0.0405326	0.163625					47.5608	92.5177	41.8707	28.0509	33.0584	25.0768	35.0553	34.9788	39.6853	24.0107	59.7394	31.6706
TtEvij.p7jqdMdMOl4	2710546	KIAA0494	KIAA0494	1	Homo sapiens KIAA0494 (KIAA0494), mRNA.	NM_014774.1	5361	-	46913774-46913823	ILMN_5593	ILMN_1697597	1	47140833	47184736	EF-hand domain-containing protein KIAA0494 [Source:UniProtKB/Swiss-Prot;Acc:O75071]	KIAA0494	9813	NM_014774	ENSG00000159658	Hs.592859	1pter-p22.1	KNOWN	0.0184676	0.0653176	0.467447	1.21314	0.737161			0.156115	0.392289	0.00944456	0.0696488					21.1868	35.4863	45.3649	31.4409	24.8814	26.6351	26.4307	30.7131	23.437	21.7828	24.7308	23.5402
B5VJ_15nUIOn9F1F4I	3890767	CYP4B1	CYP4B1	1	Homo sapiens cytochrome P450, family 4, subfamily B, polypeptide 1 (CYP4B1), mRNA.	NM_000779.2	1472	+	47056997-47057046	ILMN_25411	ILMN_1659215	1	47264670	47285018	Cytochrome P450 4B1 (EC 1.14.14.1)(CYPIVB1)(P450-HP) [Source:UniProtKB/Swiss-Prot;Acc:P13584]	CYP4B1	1580	NM_000779	ENSG00000142973	Hs.436317	1p34-p12	KNOWN	0.797155	0.896243	0.0541404	0.829793	0.765131			0.474602	0.707966	0.238003	0.471696					3.25501	4.62123	8.91784	4.49906	14.5118	2.95835	5.97192	2.19129	3.69037	1.93686	1.85296	2.87148
x6pJuCnRZRECgi0tXg	6330343	LOC654164	LOC654164		PREDICTED: Homo sapiens similar to cytochrome P450, family 4, subfamily A, polypeptide 22 (LOC654164), mRNA.	XM_940223.1	476			ILMN_36018	ILMN_1790833	1	47394846	47407156	Cytochrome P450 4A11 Precursor (CYPIVA11)(Lauric acid omega-hydroxylase)(EC 1.14.15.3)(Fatty acid omega-hydroxylase)(P-450 HK omega)(CYP4AII)(P450-HL-omega)(20-hydroxyeicosatetraenoic acid synthase)(20-HETE synthase) [Source:UniProtKB/Swiss-Prot;Acc:Q02928]	CYP4A11		XM_940223	ENSG00000187048		NA	KNOWN	0.645346	0.800825	0.096786	0.984471	0.98475			0.555313	0.766618	0.343998	0.592125					3.00581	3.49556	2.16085	2.15273	2.57438	4.27489	3.27832	2.40277	2.08901	2.61551	3.8367	2.82164
W7Ouoo_ivrqMqt3uCI	2650767	CYP4X1	CYP4X1	1	Homo sapiens cytochrome P450, family 4, subfamily X, polypeptide 1 (CYP4X1), mRNA.	NM_178033.1	1865	+	47288518-47288567	ILMN_5313	ILMN_1669338	1	47489240	47516422	Cytochrome P450 4X1 (EC 1.14.14.1)(CYPIVX1) [Source:UniProtKB/Swiss-Prot;Acc:Q8N118]	CYP4X1	260293	NM_178033	ENSG00000186377	Hs.439760	1p33	KNOWN	0.309065	0.521669	0.211966	1.27839	0.845307			1	1	0.931891	0.9727					2.46559	9.58765	16.0441	4.22231	2.65555	5.42399	2.67184	3.66065	4.12742	4.75851	3.22905	2.22657
WCenUhR0KXVSXvbQvs	3420014	CYP4Z1	CYP4Z1	1	Homo sapiens cytochrome P450, family 4, subfamily Z, polypeptide 1 (CYP4Z1), mRNA.	NM_178134.2	1423	+	47356095-47356144	ILMN_3891	ILMN_1693594	1	47533047	47583990	Cytochrome P450 4Z1 (EC 1.14.14.1)(CYPIVZ1) [Source:UniProtKB/Swiss-Prot;Acc:Q86W10]	CYP4Z1	199974	NM_178134	ENSG00000186160	Hs.176588	1p33	KNOWN	0.380691	0.593309	0.183214	1.10085	0.706027			1	1	0.587512	0.799308					3.04652	6.12381	30.3496	2.12102	2.51511	2.34576	3.16184	2.86392	4.7225	2.67368	4.51372	2.06646
6OKDl.TiDhFNxJeF3k	3440296	CYP4A22	CYP4A22	1	Homo sapiens cytochrome P450, family 4, subfamily A, polypeptide 22 (CYP4A22), mRNA.	NM_001010969.2	745	+	47382079-47382128	ILMN_25929	ILMN_1726980	1	47603107	47615413	Cytochrome P450 4A22 Precursor (CYPIVA22)(Lauric acid omega-hydroxylase)(EC 1.14.15.3)(Fatty acid omega-hydroxylase) [Source:UniProtKB/Swiss-Prot;Acc:Q5TCH4]	CYP4A22	284541	NM_001010969	ENSG00000162365	Hs.720099	1p33	KNOWN	0.772255	0.880758	-0.0609521	1.00408	1.00857			0.3706	0.622716	0.406344	0.648702					2.33023	2.2571	2.09201	2.05504	2.212	2.29773	1.65834	2.49126	1.81982	2.61312	2.25645	2.19561
fKROo6O1LnFFQlV198	3520066	PDZK1IP1	PDZK1IP1	1	Homo sapiens PDZK1 interacting protein 1 (PDZK1IP1), mRNA.	NM_005764.3	544	-	47422148-47422197	ILMN_968	ILMN_1708580	1	47649261	47656716	PDZK1-interacting protein 1 (17 kDa membrane-associated protein)(Protein DD96) [Source:UniProtKB/Swiss-Prot;Acc:Q13113]	PDZK1IP1		NM_005764	ENSG00000162366	Hs.431099	1p33	KNOWN	0.0380722	0.114226	0.41705	2.31414	0.621947			0.0832298	0.270221	0.124446	0.320857					7.24809	62.7519	23.9672	2.05872	3.3641	8.39747	8.50642	2.66305	2.46812	2.49847	2.70568	3.02367
oaX.qrq3pbH7j9jrG4	7200053	TAL1	TAL1	1	Homo sapiens T-cell acute lymphocytic leukemia 1 (TAL1), mRNA.	NM_003189.1	4665	-	47454837-47454886	ILMN_8222	ILMN_1748450	1	47681963	47697387	T-cell acute lymphocytic leukemia protein 1 (TAL-1)(Stem cell protein)(T-cell leukemia/lymphoma protein 5) [Source:UniProtKB/Swiss-Prot;Acc:P17542]	TAL1		NM_003189	ENSG00000162367	Hs.705618	1p32	KNOWN	0.408178	0.617737	-0.173026	1.01061	1.02206			0.530435	0.747179	0.00736149	0.0634801					2.01287	2.42434	2.3177	2.50813	2.75658	1.91047	2.87077	2.27032	2.37974	2.16635	3.02122	2.23218
WdiMSf.ks66vr.rsE0	1090037	STIL	STIL	1	Homo sapiens SCL/TAL1 interrupting locus (STIL), mRNA.	NM_003035.1	5052	-	47488519-47488568	ILMN_13235	ILMN_1807232	1	47715811	47779819	SCL-interrupting locus protein (TAL-1-interrupting locus protein) [Source:UniProtKB/Swiss-Prot;Acc:Q15468]	STIL		NM_003035	ENSG00000123473	Hs.525198	c(\1p32\", \"1q32\")"	KNOWN	0.000420673	0.00354175	0.651355	1.59279	0.785243			7.5287e-05	0.00917385	0.0369275	0.156783					35.3068	62.958	93.5165	29.2551	40.2612	54.23	51.4432	59.5296	29.8643	65.8219	36.8367	65.6176
Nyg4vfNy75KUkDEius	1690484	CMPK	CMPK	1	Homo sapiens cytidylate kinase (CMPK), mRNA.	NM_016308.1	2263	+	47616550-47616599	ILMN_12452	ILMN_1738642	1	47799469	47844510	UMP-CMP kinase (EC 2.7.4.14)(Cytidylate kinase)(Deoxycytidylate kinase)(Cytidine monophosphate kinase)(Uridine monophosphate kinase)(Uridine monophosphate/cytidine monophosphate kinase)(UMP/CMP kinase)(UMP/CMPK) [Source:UniProtKB/Swiss-Prot;Acc:P30085]	CMPK1	51727	NM_016308	ENSG00000162368	Hs.11463	1p32	KNOWN	1.81329e-05	0.000333751	0.746652	1.47576	0.669278			0.00312441	0.0474775	0.00280278	0.0367323					55.8342	63.2023	75.6747	74.9796	52.5136	43.7625	57.205	47.6075	27.9718	43.4733	44.7309	52.2102
ZqqW7UzAmraaVea1aI	7380603	FOXE3	FOXE3	1	Homo sapiens forkhead box E3 (FOXE3), mRNA.	NM_012186.1	179	+	47654509-47654558	ILMN_8690	ILMN_1815599	1	47881744	47883723	Forkhead box protein E3 (Forkhead-related protein FKHL12)(Forkhead-related transcription factor 8)(FREAC-8) [Source:UniProtKB/Swiss-Prot;Acc:Q13461]	FOXE3	2301	NM_012186	ENSG00000186790	Hs.112968	1p32	KNOWN	0.335418	0.548723	-0.200965	1.00326	1.01071			0.530435	0.747179	0.387594	0.635241					2.11502	1.86601	2.42431	1.87173	2.08834	3.32258	1.58347	2.09041	1.97237	1.98438	2.44981	2.17661
cmZ53ab3e1Hq7k_PwE	5260364	FOXD2	FOXD2	1	Homo sapiens forkhead box D2 (FOXD2), mRNA.	NM_004474.2	4506	+	47678781-47678830	ILMN_29062	ILMN_1789400	1	47901689	47906363	Forkhead box protein D2 (Forkhead-related protein FKHL17)(Forkhead-related transcription factor 9)(FREAC-9) [Source:UniProtKB/Swiss-Prot;Acc:O60548]	FOXD2	2306	NM_004474	ENSG00000186564	Hs.166188	1p34-p32	KNOWN	0.514507	0.707297	-0.136754	1.12957	1.27125			0.574892	0.772787	0.387594	0.635241					4.6725	10.1748	6.51507	3.86632	18.4156	2.52728	4.76683	3.64389	7.68131	8.39675	2.75542	3.56756
0ez8KsJVEmpJEBJeok	70270	SLC5A9	SLC5A9	1	Homo sapiens solute carrier family 5 (sodium/glucose cotransporter), member 9 (SLC5A9), mRNA.	NM_001011547.1	2889	+	48486565-48486614	ILMN_22616	ILMN_1748366	1	48688357	48714316	Sodium/glucose cotransporter 4 (Na(+)/glucose cotransporter 4)(hSGLT4)(Solute carrier family 5 member 9) [Source:UniProtKB/Swiss-Prot;Acc:Q2M3M2]	SLC5A9	200010	NM_001011547	ENSG00000117834	Hs.37890	1p33	KNOWN	0.266421	0.473159	-0.231074	0.995031	1.00875			0.436691	0.682504	0.107635	0.303643					2.42541	2.98878	1.77212	2.06176	2.39975	2.03545	2.35111	1.96486	2.3301	1.76702	3.01244	1.9867
KfGQ7kLoA6Okgo_99c	1050048				Homo sapiens connexin mRNA, complete cds	AF251047	723			ILMN_103702	ILMN_1826215	1	48727949	48728197	ConnexinHCG2031517 ; [Source:UniProtKB/TrEMBL;Acc:Q9BXZ3]	AL109659.20-2	100128922	AF251047	ENSG00000227229	Hs.679767	1p33	KNOWN	0.583355	0.757431	0.115231	1.00822	0.992938			0.366008	0.618991	0.452302	0.68859					2.62576	1.90219	1.27349	2.02489	1.82668	2.11468	2.41596	1.92445	1.8818	2.72577	1.95329	2.78126
ubpH9T_jhrgx61BKkk	5670328	SPATA6	SPATA6	1	Homo sapiens spermatogenesis associated 6 (SPATA6), mRNA.	NM_019073.1	1468	-	48537086-48537135	ILMN_20491	ILMN_1775926	1	48764278	48937845	Spermatogenesis-associated protein 6 Precursor [Source:UniProtKB/Swiss-Prot;Acc:Q9NWH7]	SPATA6	54558	NM_019073	ENSG00000132122	Hs.538103	1p33	KNOWN	0.23085	0.430016	0.248577	1.09503	0.91056			0.220416	0.46977	0.406344	0.648702					3.10943	3.47241	3.25386	2.49435	2.44088	2.44405	2.70585	1.47743	3.06173	2.73115	3.99404	3.14997
BbyExPUpcnfUfHl3uE	1300497				AV747568 NPC Homo sapiens cDNA clone NPCBDD02 5, mRNA sequence	AV747568	273			ILMN_110735	ILMN_1897932	1	48998527	50489585	Cytosolic carboxypeptidase 6 (EC 3.4.17.-)(ATP/GTP-binding protein-like 4) [Source:UniProtKB/Swiss-Prot;Acc:Q5VU57]	AGBL4	84871	AV747568	ENSG00000186094	Hs.551844	1p33	KNOWN	0.748575	0.866154	0.0674858	1.00367	1.00398			0.510988	0.733431	0.976447	0.990768					2.50039	2.93597	1.75789	1.86365	3.1541	1.90672	1.50738	2.17732	1.92977	2.20032	2.5386	1.54087
oE_U1MB4R9OA5VR4lI	4860209				UI-E-EJ1-ajv-k-16-0-UI.r1 UI-E-EJ1 Homo sapiens cDNA clone UI-E-EJ1-ajv-k-16-0-UI 5, mRNA sequence	BQ189258	223			ILMN_101035	ILMN_1857365	1	50569582	50669458	ELAV-like protein 4 (Paraneoplastic encephalomyelitis antigen HuD)(Hu-antigen D) [Source:UniProtKB/Swiss-Prot;Acc:P26378]	ELAVL4	1996	BQ189258	ENSG00000162374		NA	KNOWN	0.0794013	0.19979	-0.357437	0.983531	1.0087			0.0426526	0.184275	0.139846	0.342599					2.38353	1.82443	2.17044	2.0294	1.90538	2.47414	2.30664	1.82836	1.61358	2.3785	2.9104	1.65549
0M_gHajg15UXlXfl5o	4880041	DMRTA2	DMRTA2	1	PREDICTED: Homo sapiens DMRT-like family A2 (DMRTA2), mRNA.	XM_027162.5	2471	-	50656033-50656082	ILMN_30826	ILMN_1699491	1	50883222	50889141	Doublesex- and mab-3-related transcription factor A2 (Doublesex- and mab-3-related transcription factor 5) [Source:UniProtKB/Swiss-Prot;Acc:Q96SC8]	DMRTA2		NM_032110	ENSG00000142700	Hs.334481	1p32.3	KNOWN	0.253783	0.458573	-0.237107	0.93275	1.12094			0.710828	0.864621	0.510988	0.740181					4.77494	2.53819	2.63305	1.89916	1.82843	2.28017	1.7145	2.49318	3.26	4.15386	2.79487	2.37688
xI30XkSFagS2ggQNFg	3420372	FAF1	FAF1	1	Homo sapiens Fas (TNFRSF6) associated factor 1 (FAF1), transcript variant 1, mRNA.	NM_007051.2	1255	-	50823060-50823071:50834381-50834418	ILMN_25532	ILMN_1666634	1	50906935	51425936	FAS-associated factor 1 (hFAF1)(UBX domain-containing protein 3A)(UBX domain-containing protein 12) [Source:UniProtKB/Swiss-Prot;Acc:Q9UNN5]	FAF1	11124	NM_007051	ENSG00000185104	Hs.530402	1p33	KNOWN	4.57589e-06	0.000123001	0.778567	1.29655	0.723384			0.0266038	0.143414	0.00614104	0.0577677					17.445	26.111	22.5225	14.362	11.9018	16.538	10.2996	16.4305	14.9604	11.0197	18.0865	18.8635
HSuYpYpSp0mChli.Eg	1470246	LOC653587	LOC653587	1	PREDICTED: Homo sapiens similar to cyclin-dependent kinase inhibitor 2C (p18, inhibits CDK4) (LOC653587), mRNA.	XM_932741.1	245	+	51206393-51206442	ILMN_136984	ILMN_1710701	1	51426417	51440309	Cyclin-dependent kinase 4 inhibitor C (p18-INK4c)(Cyclin-dependent kinase 6 inhibitor)(p18-INK6) [Source:UniProtKB/Swiss-Prot;Acc:P42773]	CDKN2C		XM_932741	ENSG00000123080		NA	KNOWN	0.957931	0.979803	0.011119	1.00491	1.00783			0.841889	0.934618	0.326079	0.577675					1.45869	1.67028	2.13721	1.77624	1.71178	2.10279	1.63364	1.59509	1.96277	1.48707	1.84121	2.41577
fFz.fnnrntH_oPr9.k	4890750	C1orf185	C1orf185		PREDICTED: Homo sapiens chromosome 1 open reading frame 185, transcript variant 4 (C1orf185), mRNA.	XM_945953.1	109			ILMN_39155	ILMN_1708393	1	51567906	51613754	Uncharacterized protein C1orf185 [Source:UniProtKB/Swiss-Prot;Acc:Q5T7R7]	C1orf185	284546	XM_209252	ENSG00000204006		NA	KNOWN	0.417956	0.626236	0.169495	1.00047	0.98264			0.710828	0.864621	0.140865	0.342599					1.62582	2.14764	1.5476	1.94894	1.92325	1.64783	1.95901	2.58462	1.47027	2.68955	2.01982	2.40034
oV9VFYPf94L56T_rQo	2710204	RNF11	RNF11	1	Homo sapiens ring finger protein 11 (RNF11), mRNA.	NM_014372.3	1301	+	51509960-51510009	ILMN_28284	ILMN_1810785	1	51701945	51739117	RING finger protein 11 (Sid 1669) [Source:UniProtKB/Swiss-Prot;Acc:Q9Y3C5]	RNF11	26994	NM_014372	ENSG00000123091	Hs.309641	1p32	KNOWN	0.0167039	0.0603449	0.473907	1.17392	0.762576			0.139846	0.370633	0.0141086	0.0874023					13.4713	19.6219	19.6947	8.63208	14.0243	11.9699	13.983	10.3803	9.37761	10.4798	19.3746	9.25178
ElyI.gLk4TuMqlUl00	4890270				UI-H-BI2-ahe-h-11-0-UI.s1 NCI_CGAP_Sub4 Homo sapiens cDNA clone IMAGE:2726660 3, mRNA sequence	AW294434	56			ILMN_116690	ILMN_1843384	1	51752782	51810785	Tetratricopeptide repeat protein 39A (TPR repeat protein 39A)(Differentially expressed in MCF7 with estradiol protein 6)(DEME-6) [Source:UniProtKB/Swiss-Prot;Acc:Q5SRH9]	TTC39A		AW294434	ENSG00000085831		NA	KNOWN	0.779114	0.884711	0.0590698	1.00513	0.99995			0.627564	0.813351	0.976447	0.990768					2.26125	3.82394	2.96017	2.31563	2.12846	3.75922	2.47835	1.95464	1.79753	2.80178	2.39216	3.0879
BenUqXufgChIws_VIk	4860072	EPS15	EPS15	1	Homo sapiens epidermal growth factor receptor pathway substrate 15 (EPS15), mRNA.	NM_001981.2	4856	-	51592837-51592886	ILMN_8810	ILMN_1665357	1	51819935	51984995	Epidermal growth factor receptor substrate 15 (Protein Eps15)(Protein AF-1p) [Source:UniProtKB/Swiss-Prot;Acc:P42566]	EPS15	2060	NM_001981	ENSG00000085832	Hs.83722	1p32	KNOWN	0.0146331	0.0543947	0.482248	1.10699	0.844987			0.315159	0.570715	0.158419	0.366565					12.6725	11.1178	11.6921	12.2825	10.3466	9.02119	5.81997	11.1372	8.23139	8.50996	10.3424	12.0121
on1f9Xe6S8Y.4fS14g	6020685	OSBPL9	OSBPL9	1	Homo sapiens oxysterol binding protein-like 9 (OSBPL9), transcript variant 6, mRNA.	NM_024586.3	2397	+	52026216-52026265	ILMN_9232	ILMN_1785167	1	52042851	52254141	Oxysterol-binding protein-related protein 9 (OSBP-related protein 9)(ORP-9) [Source:UniProtKB/Swiss-Prot;Acc:Q96SU4]	OSBPL9		NM_148906	ENSG00000117859	Hs.21938	1p32.3	KNOWN	0.907615	0.954985	0.0244582	1.25259	1.10358			0.177508	0.416369	0.510988	0.740181					62.1844	69.5894	94.4871	56.1256	114.642	55.6371	26.7721	81.2285	41.2317	70.9874	33.4265	57.7601
0SSxd.hZflRiPgkeC0	360056	NRD1	NRD1	1	Homo sapiens nardilysin (N-arginine dibasic convertase) (NRD1), mRNA.	NM_002525.1	3475	-	52027900-52027917:52028793-52028824	ILMN_1863	ILMN_1800897	1	52254863	52344609	Nardilysin Precursor (EC 3.4.24.61)(N-arginine dibasic convertase)(NRD convertase)(NRD-C) [Source:UniProtKB/Swiss-Prot;Acc:O43847]	NRD1		NM_002525	ENSG00000078618	Hs.584782	1p32.2-p32.1	KNOWN	8.20167e-06	0.000184359	0.765635	1.31693	0.738018			0.034483	0.16676	0.00112614	0.0231968					67.1737	75.465	64.9025	50.999	63.9424	38.5905	44.8451	62.7921	46.1653	39.0273	46.9229	52.9321
f9c2p1eap.d0cQtCfo	2810327	RAB3B	RAB3B	1	Homo sapiens RAB3B, member RAS oncogene family (RAB3B), mRNA.	NM_002867.2	1226	-	52157696-52157745	ILMN_29025	ILMN_1722845	1	52384837	52456348	Ras-related protein Rab-3B [Source:UniProtKB/Swiss-Prot;Acc:P20337]	RAB3B	5865	NM_002867	ENSG00000169213	Hs.123072	1p32-p31	KNOWN	0.183214	0.366499	0.275099	1.16653	0.822659			0.573759	0.772787	0.474678	0.704154					4.77024	2.76255	2.15526	2.62721	2.71557	3.57101	1.88395	3.96872	1.79706	2.86373	5.88273	12.9273
lk5u5KHp7ufodp1K6A	1510736	TXNDC12	TXNDC12	1	Homo sapiens thioredoxin domain containing 12 (endoplasmic reticulum) (TXNDC12), mRNA.	NM_015913.2	1396	-	52258545-52258594	ILMN_22592	ILMN_1783753	1	52485806	52521047	Thioredoxin domain-containing protein 12 Precursor (EC 1.8.4.2)(Thioredoxin-like protein p19)(Endoplasmic reticulum protein ERp19)(ERp18)(hTLP19) [Source:UniProtKB/Swiss-Prot;Acc:O95881]	TXNDC12	51060	NM_015913	ENSG00000117862	Hs.476033	1p32.3	KNOWN	0.302343	0.513829	0.214862	1.09299	0.855131			0.573759	0.772787	0.21541	0.449531					87.3619	63.7588	96.758	75.4961	109.698	69.6087	40.0843	50.0421	56.4793	51.125	69.3615	65.2529
u0EQBe8gcMCinr7jp0	6040707				AGENCOURT_6458879 NIH_MGC_88 Homo sapiens cDNA clone IMAGE:5573560 5, mRNA sequence	BM801739	384			ILMN_103695	ILMN_1832752	1	52521797	52556388	Transcription factor BTF3 homolog 4 (Basic transcription factor 3-like 4) [Source:UniProtKB/Swiss-Prot;Acc:Q96K17]	BTF3L4		BM801739	ENSG00000134717		NA	KNOWN	0.297372	0.508493	-0.217031	0.986589	1.00179			0.0639276	0.237688	0.474678	0.704154					2.53889	1.70914	2.02143	1.44617	2.30207	3.07927	2.43955	3.17733	1.37382	2.01283	2.57922	2.09743
BVeX9.EL50X3QO0wfw	650047	ZFYVE9	ZFYVE9	1	Homo sapiens zinc finger, FYVE domain containing 9 (ZFYVE9), transcript variant 2, mRNA.	NM_007323.1	2524	+	52502206-52502255	ILMN_5669	ILMN_1695128	1	52608046	52812358	Zinc finger FYVE domain-containing protein 9 (Mothers against decapentaplegic homolog-interacting protein)(Madh-interacting protein)(Smad anchor for receptor activation)(Receptor activation anchor)(hSARA)(Novel serine protease)(NSP) [Source:UniProtKB/Swiss-Prot;Acc:O95405]	ZFYVE9	9372	NM_007323	ENSG00000157077	Hs.532345	1p32.3	KNOWN	0.510917	0.704586	0.137912	0.995997	0.989514			0.388979	0.638753	0.301379	0.550758					1.9918	1.49971	1.74434	1.76973	1.84908	2.22166	2.07663	1.78012	1.97218	2.83914	2.74164	2.71697
6m0essool7VJ9N_14g	4010608	CC2D1B	CC2D1B	1	Homo sapiens coiled-coil and C2 domain containing 1B (CC2D1B), mRNA.	NM_032449.1	5117	-	52589327-52589376	ILMN_11389	ILMN_1690291	1	52816267	52831864	Coiled-coil and C2 domain-containing protein 1B [Source:UniProtKB/Swiss-Prot;Acc:Q5T0F9]	CC2D1B	200014	NM_032449	ENSG00000154222	Hs.591451	1p32.3	KNOWN	0.0154358	0.0567327	0.478907	1.11818	0.915482			0.0923207	0.287235	0.168683	0.378481					3.74469	2.49258	4.11709	3.79597	3.33039	2.61858	3.33874	5.61527	2.84484	4.69426	4.29899	3.65885
olKOO57OZ4CGLAqn0Q	6940280	ORC1L	ORC1L	1	Homo sapiens origin recognition complex, subunit 1-like (yeast) (ORC1L), mRNA.	NM_004153.2	2768	-	52611428-52611440:52611441-52611477	ILMN_21836	ILMN_1761836	1	52838502	52870131	Origin recognition complex subunit 1 (Replication control protein 1) [Source:UniProtKB/Swiss-Prot;Acc:Q13415]	ORC1L		NM_004153	ENSG00000085840	Hs.17908	1p32	KNOWN	0.00530543	0.0246903	0.540251	1.39436	0.748676			0.068978	0.24558	0.135637	0.336412					22.1123	12.7547	14.4585	10.5071	13.5206	25.3055	16.6865	14.6215	7.26628	10.9673	9.19879	22.7636
idWArcIIlEIIloioOI	6330148	PRPF38A	PRPF38A	1	Homo sapiens PRP38 pre-mRNA processing factor 38 (yeast) domain containing A (PRPF38A), transcript variant 1, mRNA.	NM_032284.2	675	+	52653637-52653646:52654908-52654947	ILMN_25348	ILMN_1675626	1	52870219	52883991	Pre-mRNA-splicing factor 38A [Source:UniProtKB/Swiss-Prot;Acc:Q8NAV1]	PRPF38A	84950	NM_032864	ENSG00000134748	Hs.5301	1p32.3	KNOWN	0.0282254	0.0909422	0.438764	1.34997	0.887828			0.00141163	0.0282978	0.20715	0.434133					14.9012	13.1359	15.9995	7.21383	11.1999	9.83844	11.4126	6.85644	8.00617	8.16458	7.82147	10.9209
0WORJBSUNee3QqzWxc	6520204	ZCCHC11	ZCCHC11	1	Homo sapiens zinc finger, CCHC domain containing 11 (ZCCHC11), transcript variant 1, mRNA.	NM_001009881.1	5202	-	52662115-52662164	ILMN_4936	ILMN_1655137	1	52888950	53018743	Zinc finger CCHC domain-containing protein 11 [Source:UniProtKB/Swiss-Prot;Acc:Q5TAX3]	ZCCHC11	23318	NM_001009882	ENSG00000134744	Hs.655407	1p32.3	KNOWN	0.00485511	0.0231326	0.544878	1.32311	0.822206			0.0799774	0.265278	0.151509	0.358739					10.1518	6.16186	14.1732	13.828	9.30953	14.358	6.26959	17.638	8.58596	16.8073	7.91411	12.0744
NiJ34UuDRSWMYG35QQ	3830538	GPX7	GPX7	1	Homo sapiens glutathione peroxidase 7 (GPX7), mRNA.	NM_015696.2	810	+	52846893-52846942	ILMN_9522	ILMN_1726030	1	53068044	53074722	Glutathione peroxidase 7 Precursor (EC 1.11.1.9)(CL683) [Source:UniProtKB/Swiss-Prot;Acc:Q96SL4]	GPX7	2882	NM_015696	ENSG00000116157	Hs.43728	1p32	KNOWN	0.209201	0.40146	0.26012	1.50061	0.883001			0.156115	0.392289	0.396949	0.645206					3.4185	2.03811	1.89303	2.31905	2.2676	4.53183	1.61224	7.28116	1.94899	33.2791	20.8407	4.08653
3lTTniokj31QpJ9Jyg	6650113	C1orf163	C1orf163	1	Homo sapiens chromosome 1 open reading frame 163 (C1orf163), mRNA.	NM_023077.1	1481	-	52925185-52925234	ILMN_14119	ILMN_1757415	1	53152514	53164038	Hcp beta-lactamase-like protein C1orf163 [Source:UniProtKB/Swiss-Prot;Acc:Q96BR5]	C1orf163	65260	NM_023077	ENSG00000162377	Hs.349905	1p32.3	KNOWN	0.0125868	0.0485433	0.491505	1.25284	0.814183			0.0251609	0.138122	0.0307823	0.144653					12.6035	11.7227	16.0775	15.8118	9.15307	22.7329	12.9383	15.4815	8.12606	12.2275	12.8567	16.0014
KoL5XxK6hf_7w3v91U	4610019	ZYG11B	ZYG11B	1	Homo sapiens zyg-11 homolog B (C. elegans) (ZYG11B), mRNA.	NM_024646.1	6333	+	53063842-53063891	ILMN_16610	ILMN_1656676	1	53192131	53293014	Protein zyg-11 homolog B [Source:UniProtKB/Swiss-Prot;Acc:Q9C0D3]	ZYG11B		NM_024646	ENSG00000162378	Hs.476280	1p32.3	KNOWN	0.140757	0.302711	0.303132	1.15559	0.920852			0.514218	0.735549	0.428384	0.672979					39.8999	28.6817	44.2539	53.7102	59.6141	22.5679	25.4785	36.4949	28.3625	57.4606	41.0462	22.4578
EkrNMlReE3hISf6M1Y	4210577	ZYG11A	ZYG11A		PREDICTED: Homo sapiens zyg-11 homolog A (C. elegans) (ZYG11A), mRNA.	XM_941659.1	2003			ILMN_44528	ILMN_1699882	1	53308183	53360670	Protein zyg-11 homolog A [Source:UniProtKB/Swiss-Prot;Acc:Q6WRX3]	ZYG11A		XM_941659	ENSG00000203995	Hs.658458	1p32.3	KNOWN	0.840106	0.92058	0.0425096	1.07297	1.02213			0.176036	0.416369	0.428384	0.672979					5.07402	3.04531	3.01887	2.21906	2.91817	3.0315	1.86346	2.31678	4.09317	2.48787	3.56263	3.28861
HrnjXFFx5xfXyfRXpw	5860048	ECHDC2	ECHDC2	1	Homo sapiens enoyl Coenzyme A hydratase domain containing 2 (ECHDC2), mRNA.	NM_018281.1	1003	-	53134566-53134615	ILMN_6064	ILMN_1671568	1	53361904	53387446	Enoyl-CoA hydratase domain-containing protein 2, mitochondrial Precursor [Source:UniProtKB/Swiss-Prot;Acc:Q86YB7]	ECHDC2		NM_018281	ENSG00000121310	Hs.476319	1p32.3	KNOWN	0.0257569	0.0850054	0.44515	1.32877	0.580329			0.156115	0.392289	0.00360442	0.0417142					23.6723	65.6235	103.787	15.7749	47.4741	28.3841	42.904	52.0231	59.2808	30.1531	88.2248	30.9482
N7nHr3Hn_.OlZSePSo	5690678	SCP2	SCP2	1	Homo sapiens sterol carrier protein 2 (SCP2), transcript variant 1, mRNA.	NM_002979.3	401	+	53189095-53189144	ILMN_1160	ILMN_1694776	1	53392948	53517282	Non-specific lipid-transfer protein (EC 2.3.1.176)(Propanoyl-CoA C-acyltransferase)(NSL-TP)(Sterol carrier protein 2)(SCP-2)(Sterol carrier protein X)(SCP-X)(SCP-chi)(SCPX) [Source:UniProtKB/Swiss-Prot;Acc:P22307]	SCP2		NM_002979	ENSG00000116171	Hs.476365	1p32	KNOWN	0.193292	0.380204	0.269127	1.10138	0.853432			0.302541	0.556236	0.0622836	0.216019					8.88022	7.70789	9.87137	5.66983	7.64888	3.79381	3.01068	9.29741	7.13735	6.81589	14.1146	4.51125
ZhUnkXKIRf730pe6qA	7610193	PODN	PODN	1	Homo sapiens podocan (PODN), mRNA.	NM_153703.3	2846	+	53323598-53323647	ILMN_28316	ILMN_1770800	1	53527854	53551173	Podocan Precursor [Source:UniProtKB/Swiss-Prot;Acc:Q7Z5L7]	PODN	127435	NM_153703	ENSG00000174348	Hs.586141	1p32.3	KNOWN	0.262721	0.469288	0.232821	1.15565	0.894062			0.510988	0.733431	0.275614	0.516121					2.38265	3.26663	3.17881	2.11506	4.61689	3.02372	2.40871	2.55017	3.11759	3.60462	14.8308	2.35018
3jneuieWOqV67SB1UA	6650243	SLC1A7	SLC1A7	1	Homo sapiens solute carrier family 1 (glutamate transporter), member 7 (SLC1A7), mRNA.	NM_006671.3	2499	-	53325531-53325580	ILMN_26632	ILMN_1704629	1	53552855	53608289	Excitatory amino acid transporter 5 (Retinal glutamate transporter)(Solute carrier family 1 member 7) [Source:UniProtKB/Swiss-Prot;Acc:O00341]	SLC1A7	6512	NM_006671	ENSG00000162383	Hs.104637	1p32.3	KNOWN	0.30863	0.521183	0.212152	1.05302	0.962798			0.931891	0.977655	0.846049	0.934236					2.12209	1.7989	1.71375	2.049	2.54193	3.6373	3.27743	2.54009	2.9021	3.27463	4.91993	2.55851
xeqXuyUurnPe4Bw0wk	5560563	CPT2	CPT2	1	Homo sapiens carnitine palmitoyltransferase II (CPT2), nuclear gene encoding mitochondrial protein, mRNA.	NM_000098.1	2843	+	53452206-53452255	ILMN_14102	ILMN_1678579	1	53662101	53679867	Carnitine O-palmitoyltransferase 2, mitochondrial Precursor (EC 2.3.1.21)(Carnitine palmitoyltransferase II)(CPT II) [Source:UniProtKB/Swiss-Prot;Acc:P23786]	CPT2	1376	NM_000098	ENSG00000157184	Hs.713535	1p32	KNOWN	0.213838	0.407932	0.257582	1.23512	0.739012			0.156579	0.392289	0.074136	0.241003					34.6008	36.9579	27.517	16.0803	23.8218	19.5173	24.7738	13.9695	46.0831	11.4231	17.0778	28.3324
rdVLQqQvxIjgFmNVU0	7100368	C1orf123	C1orf123	1	Homo sapiens chromosome 1 open reading frame 123 (C1orf123), mRNA.	NM_017887.1	823	-	53452571-53452620	ILMN_28661	ILMN_1713053	1	53679774	53686289	UPF0587 protein C1orf123 [Source:UniProtKB/Swiss-Prot;Acc:Q9NWV4]	C1orf123	54987	NM_017887	ENSG00000162384	Hs.525391	1p32.3	KNOWN	0.00124487	0.00813468	0.608628	1.28477	0.819448			0.0158639	0.107349	0.0427954	0.167942					34.9244	33.8552	30.4036	29.7432	39.4521	30.0911	13.0178	39.3181	20.0715	35.6762	36.0973	22.812
HaUYvXov4v2FoagvCM	2970427	MAGOH	MAGOH	1	Homo sapiens mago-nashi homolog, proliferation-associated (Drosophila) (MAGOH), mRNA.	NM_002370.2	139	-	53473882-53473895:53476621-53476656	ILMN_19674	ILMN_1814396	1	53692566	53704207	Protein mago nashi homolog [Source:UniProtKB/Swiss-Prot;Acc:P61326]	MAGOH	4116	NM_002370	ENSG00000162385	Hs.421576	1p32.3	KNOWN	0.000709125	0.00527956	0.631569	1.62508	0.662285			0.0030733	0.0473875	0.00796975	0.0634801					84.2391	114.933	119.621	68.8443	96.3761	84.8508	92.5633	121.209	60.51	84.7839	71.6935	81.1962
W9Spf3chu1ed4o_q3U	1050632				DB337677 TESTI2 Homo sapiens cDNA clone TESTI2025393 3, mRNA sequence	DB337677	399			ILMN_128577	ILMN_1912176	1	53711212	53793821	Low-density lipoprotein receptor-related protein 8 Precursor (Apolipoprotein E receptor 2) [Source:UniProtKB/Swiss-Prot;Acc:Q14114]	LRP8	7804	DB337677	ENSG00000157193		NA	KNOWN	0.693227	0.833215	0.0830091	1.00748	1.00325			0.374417	0.623632	0.933698	0.9727					3.00783	2.40804	2.82896	2.07191	3.19235	2.71369	1.96483	1.63083	2.54312	2.21745	3.54518	2.78795
T9elElX5V13Cq.xyQk	4120382	DMRTB1	DMRTB1	1	Homo sapiens DMRT-like family B with proline-rich C-terminal, 1 (DMRTB1), mRNA.	NM_033067.1	1615	+	53705454-53705503	ILMN_7223	ILMN_1754187	1	53925072	53933158	Doublesex- and mab-3-related transcription factor B1 [Source:UniProtKB/Swiss-Prot;Acc:Q96MA1]	DMRTB1	63948	NM_033067	ENSG00000143006	Hs.131654	1p32.3	KNOWN	0.00934566	0.0385494	0.509104	1.0158	0.975446			0.302541	0.556236	0.0412823	0.165297					2.46261	3.17598	3.73905	2.30727	2.28892	2.47929	2.60234	2.6624	2.5462	2.71146	2.40536	3.79733
T6lE1XU3ESEXgolVE4	5810347	GLIS1	GLIS1	1	Homo sapiens GLIS family zinc finger 1 (GLIS1), mRNA.	NM_147193.1	2395	-	53744865-53744879:53744880-53744914	ILMN_19009	ILMN_1736101	1	53971906	54199877	Zinc finger protein GLIS1 (GLI-similar 1) [Source:UniProtKB/Swiss-Prot;Acc:Q8NBF1]	GLIS1	148979	NM_147193	ENSG00000174332	Hs.306691	1p32.3	KNOWN	0.0510121	0.142696	0.394478	1.00965	0.971002			0.687047	0.84583	0.0475244	0.17867					2.10431	2.41887	1.70997	2.3167	2.11298	2.03012	2.93736	3.28861	2.07805	2.49622	2.70335	3.12864
EXTn1LAUVaP0oJfuhE	4220139	TMEM48	TMEM48	1	Homo sapiens transmembrane protein 48 (TMEM48), mRNA.	NM_018087.3	2066	-	54010676-54010725	ILMN_26078	ILMN_1749930	1	54233392	54304175	Nucleoporin NDC1 (hNDC1)(Transmembrane protein 48) [Source:UniProtKB/Swiss-Prot;Acc:Q9BTX1]	TMEM48	55706	NM_018087	ENSG00000058804	Hs.476525	1p32.3	KNOWN	0.144147	0.307922	0.300689	1.32752	0.785823			0.0591417	0.228398	0.143842	0.34812					17.6537	25.9712	16.2956	13.5339	16.5586	23.3365	27.5901	12.966	8.37411	11.4606	14.1252	17.5449
xUu3o65RHplw0VvwQk	4260672	YIPF1	YIPF1	1	Homo sapiens Yip1 domain family, member 1 (YIPF1), mRNA.	NM_018982.3	1368	-	54090380-54090429	ILMN_19321	ILMN_1803564	1	54317406	54355507	Protein YIPF1 (YIP1 family member 1) [Source:UniProtKB/Swiss-Prot;Acc:Q9Y548]	YIPF1		NM_018982	ENSG00000058799	Hs.11923	1p33-p32.1	KNOWN	0.0306835	0.097185	0.432836	1.4127	0.652859			0.148315	0.382555	0.0264161	0.134123					18.6619	21.8625	40.2843	11.412	35.3705	16.2124	22.0845	19.2723	20.1187	12.9737	41.0705	22.794
ocl0f9BItNyCoq_n1Q	1740224	DIO1	DIO1	1	Homo sapiens deiodinase, iodothyronine, type I (DIO1), transcript variant 1, mRNA.	NM_000792.4	1510	+	54148997-54149046	ILMN_137863	ILMN_1769547	1	54359861	54376759	Type I iodothyronine deiodinase (EC 1.97.1.10)(Type-I 5'-deiodinase)(Type 1 DI)(DIOI)(5DI) [Source:UniProtKB/Swiss-Prot;Acc:P49895]	DIO1	1733	NM_001039716	ENSG00000211452	Hs.251415	1p33-p32	KNOWN	0.718272	0.847708	0.0759371	0.663693	0.822792			0.921476	0.977655	0.33826	0.587629					2.38429	2.26954	2.14432	1.54602	33.2986	2.65905	2.30083	2.00599	2.33621	2.94907	10.1426	3.53843
WRIqkn0A4ID7pE46dY	5910494	C1orf41	C1orf41	1	Homo sapiens chromosome 1 open reading frame 41 (C1orf41), mRNA.	NM_016126.1	341	-	54160013-54160028:54162165-54162198	ILMN_4683	ILMN_1655834	1	54387234	54411975	Heat shock protein beta-11 (Hspb11)(Placental protein 25)(PP25) [Source:UniProtKB/Swiss-Prot;Acc:Q9Y547]	HSPB11		NM_016126	ENSG00000081870	Hs.525462	1p32	KNOWN	0.289651	0.4997	0.220444	1.20765	0.998201			0.271786	0.52542	0.891812	0.956939					37.1133	33.0624	34.9777	21.5253	69.5433	25.9496	30.1632	30.0284	13.0293	27.5402	24.1815	31.9708
N4X93pVSdy7_LAoh4o	2490397	LRRC42	LRRC42	1	Homo sapiens leucine rich repeat containing 42 (LRRC42), mRNA.	NM_052940.3	1503	+	54206216-54206265	ILMN_8345	ILMN_1688479	1	54411750	54433841	Leucine-rich repeat-containing protein 42 [Source:UniProtKB/Swiss-Prot;Acc:Q9Y546]	LRRC42		NM_052940	ENSG00000116212	Hs.40094	1p33-p32.1	KNOWN	0.000426341	0.00357893	0.650865	1.51665	0.786647			0.00425372	0.0533697	0.0357163	0.154301					64.7188	106.483	83.6901	45.2931	54.1277	50.3922	53.0344	79.0831	34.1076	41.2773	68.9989	48.9523
BV5pXq66Z7X0F99Cx4	6860484	LDLRAD1	LDLRAD1	1	Homo sapiens low density lipoprotein receptor class A domain containing 1 (LDLRAD1), mRNA.	NM_001010978.2	502	-	54247327-54247376	ILMN_5539	ILMN_1731343	1	54474506	54483856	Low-density lipoprotein receptor class A domain-containing protein 1 [Source:UniProtKB/Swiss-Prot;Acc:Q5T700]	LDLRAD1	388633	NM_001010978	ENSG00000203985	Hs.439583	1p32.3	KNOWN	0.88387	0.943336	0.030782	0.976805	0.9382			0.642213	0.820991	0.366908	0.616731					2.37141	2.41953	2.47267	1.42156	2.13959	1.45024	2.11325	2.33547	2.06903	1.71628	2.27455	2.09059
BieNPnX3RdeU4x7S8U	2850471	TMEM59	TMEM59	1	Homo sapiens transmembrane protein 59 (TMEM59), mRNA.	NM_004872.3	1502	-	54270081-54270130	ILMN_8219	ILMN_1792508	1	54497347	54519177	Transmembrane protein 59 Precursor (Liver membrane-bound protein) [Source:UniProtKB/Swiss-Prot;Acc:Q9BXS4]	TMEM59		NM_004872	ENSG00000116209	Hs.523262	1p32.3	KNOWN	0.164279	0.338774	0.286965	1.11705	0.772827			0.591937	0.79164	0.115134	0.313278					251.308	384.387	196.369	96.584	217.929	106.606	75.5523	228.426	125.27	129.371	224.412	139.388
TkhNXVDflREeILB2ic	4780537	C1orf83	C1orf83	1	Homo sapiens chromosome 1 open reading frame 83 (C1orf83), mRNA.	NM_153035.1	3739	+	54337646-54337695	ILMN_17188	ILMN_1673544	1	54519274	54565416	Uncharacterized protein C1orf83 [Source:UniProtKB/Swiss-Prot;Acc:Q96MN5]	C1orf83		NM_153035	ENSG00000116205	Hs.558618	1p32.3	KNOWN	0.00330055	0.0171888	0.564287	1.29501	0.866357			0.000158103	0.00994673	0.0357163	0.154301					4.59487	8.42052	8.21609	7.18523	8.85604	5.27917	4.92782	2.77557	5.00648	5.73933	6.13384	6.8196
6LSOlOXp5IoJ6onrP4	3130706	CDCP2	CDCP2	1	Homo sapiens CUB domain containing protein 2 (CDCP2), mRNA.	NM_201546.2	2666	-	54377263-54377312	ILMN_7740	ILMN_1732583	1	54604668	54619443	CUB domain-containing protein 2 Precursor [Source:UniProtKB/Swiss-Prot;Acc:Q5VXM1]	CDCP2	200008	NM_201546	ENSG00000157211	Hs.568555	1p32.3	KNOWN	0.813957	0.904844	0.0495741	0.987605	0.999305			0.262134	0.517663	1	1					2.07073	1.84127	1.76809	2.51429	2.38451	1.98401	1.95216	2.35746	1.72991	2.79126	2.30431	1.70228
ZVdQngVIhfbpfeTT5Q	6980202	LOC606495	LOC606495	1	Homo sapiens hypothetical protein LOC606495 (LOC606495), mRNA.	NM_001031672.1	463	-	54429102-54429151	ILMN_4186	ILMN_1676833	1	54609065	54665746	NADH-cytochrome b5 reductase-like (EC 1.6.2.2) [Source:UniProtKB/Swiss-Prot;Acc:Q6IPT4]	CYB5RL		NM_001031672	ENSG00000215883	Hs.591426	1p32.3	KNOWN	0.252872	0.4574	0.23755	0.987678	0.87231			0.914783	0.977655	0.00961649	0.0696488					3.70951	4.89847	3.18254	3.83807	2.74524	2.96349	2.52694	3.38447	3.38043	3.55527	4.43862	4.22062
6bol0uVv6XnndnhDAg	2650070	MRPL37	MRPL37	1	Homo sapiens mitochondrial ribosomal protein L37 (MRPL37), nuclear gene encoding mitochondrial protein, mRNA.	NM_016491.2	1415	+	54456576-54456625	ILMN_11351	ILMN_1711930	1	54665840	54686603	39S ribosomal protein L37, mitochondrial Precursor (L37mt)(MRP-L37) [Source:UniProtKB/Swiss-Prot;Acc:Q9BZE1]	MRPL37	51253	NM_016491	ENSG00000116221	Hs.584908	1p32.1	KNOWN	0.00181127	0.0107795	0.592311	1.27053	0.752212			0.0814229	0.268044	0.00233422	0.0327356					100.026	184.949	153.223	82.1095	108.567	129.462	99.4778	112.875	74.6151	121.799	121.535	114.337
6QtLhSADVFX5X9VAoU	4900435	SSBP3	SSBP3	1	Homo sapiens single stranded DNA binding protein 3 (SSBP3), transcript variant 1, mRNA.	NM_145716.2	1705	-	54465102-54465151	ILMN_26913	ILMN_1814165	1	54692195	54872092	Single-stranded DNA-binding protein 3 (Sequence-specific single-stranded-DNA-binding protein) [Source:UniProtKB/Swiss-Prot;Acc:Q9BWW4]	SSBP3	23648	NM_018070	ENSG00000157216	Hs.658676	1p32.3	KNOWN	0.357745	0.572113	0.192046	1.36879	1.06074			0.177075	0.416369	0.128889	0.327204					3.22886	7.6141	3.92614	2.64551	7.1532	2.66774	3.51948	2.95549	3.61749	5.39643	3.0082	3.84024
lKF_Xd6De0FS.6nUro	6110360	ACOT11	ACOT11	1	Homo sapiens acyl-CoA thioesterase 11 (ACOT11), transcript variant 2, mRNA.	NM_147161.2	2796	+	54848302-54848351	ILMN_17170	ILMN_1739594	1	55013901	55100417	Acyl-coenzyme A thioesterase 11 (Acyl-CoA thioesterase 11)(EC 3.1.2.-)(Acyl-CoA thioester hydrolase 11)(Brown fat-inducible thioesterase)(BFIT)(Adipose-associated thioesterase) [Source:UniProtKB/Swiss-Prot;Acc:Q8WXI4]	ACOT11	26027	NM_147161	ENSG00000162390	Hs.234786	1p32.3	KNOWN	0.475981	0.677067	0.149402	1.27064	0.926602			0.496443	0.726401	0.851719	0.934236					10.9283	11.2449	5.41107	2.43466	3.04768	19.7823	5.14733	2.18254	2.74486	3.35575	2.85014	3.01663
07HEaikl41d91J5eqM	5490603	C1orf179	C1orf179	1	Homo sapiens chromosome 1 open reading frame 179 (C1orf179), mRNA.	NM_176782.1	1092	-	54848745-54848794	ILMN_15685	ILMN_1781817	1	55074855	55089229	Protein FAM151A [Source:UniProtKB/Swiss-Prot;Acc:Q8WW52]	FAM151A	338094	NM_176782	ENSG00000162391	Hs.234786	NA	KNOWN	0.59843	0.767151	0.110673	1.0172	0.993993			0.496443	0.726401	0.893791	0.956939					2.8083	4.22264	2.82776	3.00461	5.44562	2.1554	3.038	3.29578	3.93599	2.77157	2.90369	2.89068
o05KR6nXoI7X4ILhtU	4810136	C1orf175	C1orf175	1	Homo sapiens chromosome 1 open reading frame 175 (C1orf175), mRNA.	NM_198547.1	4422	+	54948405-54948454	ILMN_1326	ILMN_1792551	1	55107427	55207981	Tetratricopeptide repeat protein 4 (TPR repeat protein 4) [Source:UniProtKB/Swiss-Prot;Acc:O95801]	C1orf175	374977	NM_001039464	ENSG00000184313	Hs.412482	1p32.3	KNOWN	0.207695	0.39959	0.260952	1.01789	0.998765			0.0567589	0.223337	0.503319	0.733386					1.80742	2.32654	2.43222	2.38643	2.43444	2.38735	1.18823	1.87918	1.64596	2.33498	2.33426	2.40624
WqeIs6oAg0IheHllB0	1240593	PARS2	PARS2	1	Homo sapiens prolyl-tRNA synthetase (mitochondrial)(putative) (PARS2), mRNA.	NM_152268.2	1989	-	54995467-54995516	ILMN_3229	ILMN_1696827	1	55222573	55230187	Probable prolyl-tRNA synthetase, mitochondrial Precursor (EC 6.1.1.15)(Proline--tRNA ligase)(ProRS) [Source:UniProtKB/Swiss-Prot;Acc:Q7L3T8]	PARS2	25973	NM_152268	ENSG00000162396	Hs.380169	1p32.2	KNOWN	0.0150282	0.055583	0.480585	1.10657	0.906462			0.070958	0.248828	0.039795	0.163625					4.80064	5.19741	5.17903	3.07155	6.52908	6.19157	3.90056	3.94801	4.34598	4.9008	3.75162	7.77127
WXqc6p6lrp.97Ld79c	7200746				xj69b01.x1 Soares_NFL_T_GBC_S1 Homo sapiens cDNA clone IMAGE:2662441 3, mRNA sequence	AW181958	119			ILMN_120833	ILMN_1864823	1	55246752	55266941	Tetratricopeptide repeat protein 22 (TPR repeat protein 22) [Source:UniProtKB/Swiss-Prot;Acc:Q5TAA0]	TTC22	55001	AW181958	ENSG00000006555		NA	KNOWN	0.950851	0.97678	-0.0129924	1.00312	0.996778			0.717297	0.867371	0.503319	0.733386					2.85629	2.83678	2.78902	1.87364	2.58402	1.76073	1.97432	1.55962	3.35986	2.05337	3.60752	2.14266
QqTqLqu3yIChE6n6iI	4010678	C1orf177	C1orf177	1	Homo sapiens chromosome 1 open reading frame 177 (C1orf177), mRNA.	NM_152607.1	1473	+	55080209-55080258	ILMN_15556	ILMN_1683627	1	55271736	55307936	Uncharacterized protein C1orf177 [Source:UniProtKB/Swiss-Prot;Acc:Q3ZCV2]	C1orf177	163747	NM_152607	ENSG00000162398	Hs.376018	1p32.3	KNOWN	0.237077	0.437639	0.245391	1.02218	0.994692			0.0351214	0.168921	0.46682	0.698716					3.22396	2.68179	2.26315	2.26944	2.77254	1.90052	1.87698	1.80215	2.33613	2.15052	2.52456	2.99063
xfozx4CoquiOrukuzo	1260128	DHCR24	DHCR24	1	Homo sapiens 24-dehydrocholesterol reductase (DHCR24), mRNA.	NM_014762.2	4053	-	55088055-55088104	ILMN_24952	ILMN_1725510	1	55314138	55352921	24-dehydrocholesterol reductase Precursor (EC 1.3.1.-)(3-beta-hydroxysterol delta-24-reductase)(Seladin-1)(Diminuto/dwarf1 homolog) [Source:UniProtKB/Swiss-Prot;Acc:Q15392]	DHCR24	1718	NM_014762	ENSG00000116133	Hs.498727	1p32.3	KNOWN	0.072669	0.186812	0.365162	1.98554	0.664883			0.0191605	0.117793	0.107208	0.303643					21.9393	113.31	83.5872	27.5348	55.0592	34.3533	54.0988	26.2438	24.7346	14.2677	79.6222	31.4351
6XpdRUnOIk0l_d_OW8	5810445	TMEM61	TMEM61	1	Homo sapiens transmembrane protein 61 (TMEM61), mRNA.	NM_182532.1	786	+	55230243-55230292	ILMN_2644	ILMN_1667115	1	55446465	55457965	Transmembrane protein 61 [Source:UniProtKB/Swiss-Prot;Acc:Q8N0U2]	TMEM61	199964	NM_182532	ENSG00000143001	Hs.663950	1p32.3	KNOWN	0.59016	0.761569	0.113167	1.12035	0.929985			0.333315	0.58344	0.850813	0.934236					4.54709	5.88326	3.20119	2.20569	4.93022	2.57659	3.89618	2.14947	3.24115	2.4125	3.2042	2.26809
9xUKECuiiCin2hErqg	4010195	BSND	BSND	1	Homo sapiens Bartter syndrome, infantile, with sensorineural deafness (Barttin) (BSND), mRNA.	NM_057176.2	1051	+	55246734-55246783	ILMN_19645	ILMN_1726420	1	55464617	55474464	Barttin [Source:UniProtKB/Swiss-Prot;Acc:Q8WZ55]	BSND	7809	NM_057176	ENSG00000162399	Hs.151291	1p32.1	KNOWN	0.468151	0.669717	0.152035	1.02413	0.985952			0.533901	0.749391	0.636828	0.83959					1.8666	2.8522	2.68719	2.45669	2.95291	2.43117	2.53595	2.98373	2.28833	3.06859	2.03505	1.78423
9emiOfcKTraqIqUEHs	4610767	PCSK9	PCSK9	1	Homo sapiens proprotein convertase subtilisin/kexin type 9 (PCSK9), mRNA.	NM_174936.2	3395	+	55302870-55302919	ILMN_15492	ILMN_1668850	1	55505220	55530523	Proprotein convertase subtilisin/kexin type 9 Precursor (EC 3.4.21.-)(Proprotein convertase PC9)(Subtilisin/kexin-like protease PC9)(Neural apoptosis-regulated convertase 1)(NARC-1) [Source:UniProtKB/Swiss-Prot;Acc:Q8NBP7]	PCSK9	255738	NM_174936	ENSG00000169174	Hs.18844	1p32.3	KNOWN	0.000301045	0.0027402	0.66334	1.84633	0.650518			0.158419	0.392938	0.0842448	0.258178					3.51978	29.9247	13.24	4.10303	1.94986	13.9357	2.98941	5.02812	2.38023	2.53718	2.84792	2.02983
c4PVxBA.M4HoCW7.h4	3140543	LOC645494	LOC645494	1	PREDICTED: Homo sapiens similar to Probable ubiquitin carboxyl-terminal hydrolase FAF-X (Ubiquitin thiolesterase FAF-X) (Ubiquitin specific-processing protease FAF-X) (Deubiquitinating enzyme FAF-X) (Fat facets protein related, X-linked) (Ubiquitin-specific protease 9, X ... (LOC645494), mRNA.	XM_928518.1	366	-	55416305-55416354	ILMN_32368	ILMN_1677570	1	55532041	55680786	Ubiquitin carboxyl-terminal hydrolase 24 (EC 3.1.2.15)(Ubiquitin thioesterase 24)(Ubiquitin-specific-processing protease 24)(Deubiquitinating enzyme 24) [Source:UniProtKB/Swiss-Prot;Acc:Q9UPU5]	USP24		XM_928518	ENSG00000162402		NA	KNOWN	0.464903	0.667524	-0.153134	1.00145	1.01157			0.882605	0.957242	0.187225	0.402656					1.54681	0.958115	1.21208	1.35172	1.46219	1.93329	1.52822	2.37801	1.80851	2.11745	1.79483	2.1096
0iWqWFZRzWSSXaUopg	7100161	PPAP2B	PPAP2B	1	Homo sapiens phosphatidic acid phosphatase type 2B (PPAP2B), transcript variant 1, mRNA.	NM_003713.3	444	-	56817352-56817401	ILMN_3538	ILMN_1672608	1	56960435	57045257	Lipid phosphate phosphohydrolase 3 (EC 3.1.3.4)(Phosphatidic acid phosphatase 2b)(PAP2-beta)(PAP-2b)(PAP2b)(Phosphatidate phosphohydrolase type 2b)(Vascular endothelial growth factor and type I collagen-inducible protein)(VCIP) [Source:UniProtKB/Swiss-Prot;Acc:O14495]	PPAP2B		NM_003713	ENSG00000162407	Hs.405156	1pter-p22.1	KNOWN	0.071488	0.184438	0.366573	1.15211	0.876275			0.0158639	0.107349	0.00961649	0.0696488					2.63713	4.34952	5.21401	4.67402	3.1065	1.78243	4.60188	2.57054	1.8644	2.11243	3.49388	4.95957
9eXLs9BIKHutOwSsFE	4860286	PRKAA2	PRKAA2	1	Homo sapiens protein kinase, AMP-activated, alpha 2 catalytic subunit (PRKAA2), mRNA.	NM_006252.2	2253	+	56946527-56946576	ILMN_13994	ILMN_1668778	1	57110990	57181007	5'-AMP-activated protein kinase catalytic subunit alpha-2 (AMPK alpha-2 chain)(EC 2.7.11.1) [Source:UniProtKB/Swiss-Prot;Acc:P54646]	PRKAA2	5563	NM_006252	ENSG00000162409	Hs.437039	1p31	KNOWN	0.191545	0.377921	0.270146	1.13188	0.911754			0.0858119	0.271824	0.285249	0.529135					3.37061	2.54358	4.48361	2.78227	1.99085	2.38447	2.7544	2.4882	2.68895	1.89587	3.2009	4.04263
WNOXzpFy0vuSOvL_fc	5720220	C1orf168	C1orf168	1	Homo sapiens chromosome 1 open reading frame 168 (C1orf168), mRNA.	NM_001004303.2	2579	-	56957571-56957620	ILMN_15128	ILMN_1761999	1	57184478	57285369	Uncharacterized protein C1orf168 [Source:UniProtKB/Swiss-Prot;Acc:Q5VWT5]	C1orf168	199920	NM_001004303	ENSG00000187889	Hs.437655	1p32.2	KNOWN	0.038765	0.115858	-0.415698	0.939451	1.13335			0.548607	0.760363	0.0357163	0.154301					2.52483	1.90961	2.37406	1.80466	5.12344	1.86301	1.9721	2.20289	3.47035	2.40898	2.03301	2.0641
ESnoUjnujthV5Hhz6M	5220543	C8A	C8A	1	Homo sapiens complement component 8, alpha polypeptide (C8A), mRNA.	NM_000562.1	1906	+	57156030-57156079	ILMN_17023	ILMN_1694659	1	57320443	57383894	Complement component C8 alpha chain Precursor (Complement component 8 subunit alpha) [Source:UniProtKB/Swiss-Prot;Acc:P07357]	C8A	731	NM_000562	ENSG00000157131	Hs.93210	1p32	KNOWN	0.436031	0.642849	0.163085	1.00651	0.99011		1.01169	0.21541	0.46549	0.402961	0.648702					2.18492	1.6599	1.3938	1.81871	1.37923	1.77294	2.07529	1.63309	2.41366	1.81754	1.73305	2.51167
WV7XgKNGe4eTe176NU	1010500	C8B	C8B	1	Homo sapiens complement component 8, beta polypeptide (C8B), mRNA.	NM_000066.2	1606	-	57170103-57170139:57171596-57171608	ILMN_12250	ILMN_1731293	1	57394885	57431810	Complement component C8 beta chain Precursor (Complement component 8 subunit beta) [Source:UniProtKB/Swiss-Prot;Acc:P07358]	C8B	732	NM_000066	ENSG00000021852	Hs.391835	1p32	KNOWN	0.603536	0.770468	0.109141	0.990175	0.984314		1.00275	0.510988	0.733431	0.134053	0.336412					2.7662	2.24161	1.83987	2.63613	2.53382	2.20623	2.12729	2.18672	2.02015	2.25093	2.0439	3.01985
lUkAmCJCCdeOjRKXTU	5700131	DAB1	DAB1	1	Homo sapiens disabled homolog 1 (Drosophila) (DAB1), mRNA.	NM_021080.3	2221	-	57249027-57249051:57249406-57249430	ILMN_2699	ILMN_1758871	1	57460451	58716175	Disabled homolog 1 [Source:UniProtKB/Swiss-Prot;Acc:O75553]	DAB1		NM_021080	ENSG00000173406	Hs.477370	1p32-p31	KNOWN	0.605597	0.772183	0.108524	0.998706	0.992824			0.710828	0.864621	0.682951	0.849868					2.17478	2.23147	2.2624	2.28459	1.99367	2.34387	2.04934	2.28664	1.9018	2.05766	1.83226	2.26977
iJeTpQVCOUg683ERX0	2140605	OMA1	OMA1	1	Homo sapiens OMA1 homolog, zinc metallopeptidase (S. cerevisiae) (OMA1), mRNA.	NM_145243.3	1361	-	58744362-58744411	ILMN_29719	ILMN_1670079	1	58933599	59012474	Metalloendopeptidase OMA1, mitochondrial Precursor (EC 3.4.24.-)(Metalloprotease-related protein 1)(MPRP-1) [Source:UniProtKB/Swiss-Prot;Acc:Q96E52]	OMA1		NM_145243	ENSG00000162600	Hs.425769	1p32.2-p32.1	KNOWN	0.00789605	0.0338749	0.51868	1.51608	0.684998			0.00796975	0.0713106	0.00796975	0.0634801					11.8717	39.0222	50.3798	10.7546	10.2072	10.3577	14.8902	16.1633	14.9013	8.5145	9.46516	17.1917
fohIAdy9CJ7F1.g1SU	6660014	TACSTD2	TACSTD2	1	Homo sapiens tumor-associated calcium signal transducer 2 (TACSTD2), mRNA.	NM_002353.1	2667	-	58813317-58813366	ILMN_4004	ILMN_1801274	1	59041099	59043166	Tumor-associated calcium signal transducer 2 Precursor (Pancreatic carcinoma marker protein GA733-1)(Cell surface glycoprotein Trop-2) [Source:UniProtKB/Swiss-Prot;Acc:P09758]	TACSTD2	4070	NM_002353	ENSG00000184292	Hs.23582	1p32	KNOWN	0.878181	0.940026	-0.032301	1.00631	0.996198			0.301379	0.556236	0.522457	0.75523					2.36704	1.61199	2.79609	2.04291	2.16316	2.0749	2.65734	1.83851	2.02748	2.0209	2.11468	2.16974
louzigh3iQLhQ_fzp4	2760634	MYSM1	MYSM1	1	PREDICTED: Homo sapiens myb-like, SWIRM and MPN domains 1 (MYSM1), mRNA.	XM_055481.9	2334	-	58898360-58898409	ILMN_32567	ILMN_1765819	1	59125590	59165747	Histone H2A deubiquitinase MYSM1 (2A-DUB)(EC 3.1.2.15)(Myb-like, SWIRM and MPN domain-containing protein 1) [Source:UniProtKB/Swiss-Prot;Acc:Q5VVJ2]	MYSM1	114803	XM_941796	ENSG00000162601		NA	KNOWN	0.123653	0.275812	0.31615	1.0417	0.978155			0.0567662	0.223337	0.20715	0.434133					3.53897	2.88845	2.86283	2.76597	3.33447	2.89537	4.62766	2.64487	2.46524	4.029	2.64444	4.51938
lKMuY79KKeigqq_S6I	4220520	JUN	JUN	1	Homo sapiens v-jun sarcoma virus 17 oncogene homolog (avian) (JUN), mRNA.	NM_002228.3	3016	-	59019308-59019357	ILMN_7746	ILMN_1669768	1	59246465	59249785	Transcription factor AP-1 (Activator protein 1)(AP1)(Proto-oncogene c-jun)(V-jun avian sarcoma virus 17 oncogene homolog)(p39) [Source:UniProtKB/Swiss-Prot;Acc:P05412]	JUN	3725	NM_002228	ENSG00000177606	Hs.525704	1p32-p31	KNOWN	0.0488813	0.138215	0.397859	1.02677	0.822691			0.933698	0.977655	0.0427954	0.167942					7.02853	3.52125	5.41817	3.76469	3.63961	3.09231	3.56496	4.19375	3.2028	4.39264	4.00257	4.92872
fK6LW9_6uee96uXuXQ	2650167	FLJ10986	FLJ10986	1	Homo sapiens hypothetical protein FLJ10986 (FLJ10986), mRNA.	NM_018291.2	1539	+	59912323-59912372	ILMN_1475	ILMN_1737604	1	59762467	60228400	FGGY carbohydrate kinase domain-containing protein (EC 2.7.1.-) [Source:UniProtKB/Swiss-Prot;Acc:Q96C11]	FGGY	55277	NM_018291	ENSG00000172456	Hs.444301	1p32.1	KNOWN	0.752165	0.868478	0.0664914	1.17382	0.834967			0.251322	0.500971	0.668723	0.849868					10.3279	12.2365	30.1347	7.82096	8.99104	6.25324	10.4634	5.74424	11.3671	8.35089	5.49418	20.4679
31IB6o6Dch_4mmuuXk	1780280	HOOK1	HOOK1	1	Homo sapiens hook homolog 1 (Drosophila) (HOOK1), mRNA.	NM_015888.3	2283	+	60111064-60111113	ILMN_4311	ILMN_1741406	1	60280458	60342049	Protein Hook homolog 1 (h-hook1)(hHK1) [Source:UniProtKB/Swiss-Prot;Acc:Q9UJC3]	HOOK1	51361	NM_015888	ENSG00000134709	Hs.378836	1p32.1	KNOWN	0.757065	0.871005	0.0651364	1.56082	0.82486			0.135637	0.366064	0.406344	0.648702					26.1574	34.7432	32.5297	2.04919	38.2613	11.3355	13.0249	2.44597	24.2196	2.80489	13.4968	6.32156
KITpG73gFHrt50ju_o	5870228	CYP2J2	CYP2J2	1	Homo sapiens cytochrome P450, family 2, subfamily J, polypeptide 2 (CYP2J2), mRNA.	NM_000775.2	1550	-	60131825-60131874	ILMN_26094	ILMN_1758731	1	60358983	60392462	Cytochrome P450 2J2 (EC 1.14.14.1)(CYPIIJ2)(Arachidonic acid epoxygenase) [Source:UniProtKB/Swiss-Prot;Acc:P51589]	CYP2J2	1573	NM_000775	ENSG00000134716	Hs.152096	1p31.3-p31.2	KNOWN	0.530807	0.719972	0.131543	1.73791	0.777876			0.0649925	0.238685	0.439796	0.677932					7.34505	16.8299	15.8007	3.65493	30.2784	4.11047	13.1134	3.7973	12.195	4.00427	9.24053	11.7928
NuN4sESi96IKBiUhl0	2810372	C1orf87	C1orf87	1	Homo sapiens chromosome 1 open reading frame 87 (C1orf87), mRNA.	NM_152377.1	1555	-	60229061-60229093:60235869-60235885	ILMN_17293	ILMN_1669805	1	60456067	60539426	Uncharacterized protein C1orf87 [Source:UniProtKB/Swiss-Prot;Acc:Q8N0U7]	C1orf87	127795	NM_152377	ENSG00000162598	Hs.47385	1p32.1	KNOWN	0.855192	0.9279	0.0384548	1.01287	1.00102			0.328645	0.579134	0.886701	0.956939					2.73985	2.17722	2.31171	2.86471	1.7147	1.64914	2.455	1.94726	2.14852	2.49637	2.18014	3.15818
uE6VkKEODUdE_SBD1g	3290612	NFIA	NFIA	1	Homo sapiens nuclear factor I/A (NFIA), mRNA.	NM_005595.1	2218	+	61694189-61694238	ILMN_27763	ILMN_1758049	1	61330931	61928459	Nuclear factor 1 A-type (Nuclear factor 1/A)(NF1-A)(NFI-A)(NF-I/A)(CCAAT-box-binding transcription factor)(CTF)(TGGCA-binding protein) [Source:UniProtKB/Swiss-Prot;Acc:Q12857]	NFIA		NM_005595	ENSG00000162599	Hs.191911	1p31.3-p31.2	KNOWN	0.66232	0.811697	0.0918604	1.26506	0.70093			0.35738	0.6083	0.550435	0.77014					15.3279	31.75	14.7586	7.54233	7.7479	3.42584	9.84955	9.97472	27.7176	4.75229	14.8304	6.5701
Zfo6_okjY.xfoxXn_o	2470348	TM2D1	TM2D1	1	Homo sapiens TM2 domain containing 1 (TM2D1), mRNA.	NM_032027.2	694	-	61933029-61933030:61939194-61939241	ILMN_9063	ILMN_1669235	1	62146717	62191095	TM2 domain-containing protein 1 Precursor (Beta-amyloid-binding protein)(hBBP) [Source:UniProtKB/Swiss-Prot;Acc:Q9BX74]	TM2D1		NM_032027	ENSG00000162604	Hs.656790	1p31.3	KNOWN	0.139823	0.301257	0.303812	1.13529	0.837617			0.495228	0.726401	0.407604	0.64966					29.9852	31.6158	32.5427	22.5531	33.7542	15.4257	29.4734	31.8647	20.0567	14.5596	21.6921	20.9879
QS6TsXvt0nO6gjR_KU	4220278	INADL	INADL	1	Homo sapiens InaD-like (Drosophila) (INADL), transcript variant 4, mRNA.	NM_176878.1	5205	+	62353026-62353075	ILMN_3904	ILMN_1724666	1	62208149	62629592	InaD-like protein (Inadl protein)(hINADL)(Pals1-associated tight junction protein)(Protein associated to tight junctions) [Source:UniProtKB/Swiss-Prot;Acc:Q8NI35]	INADL		NM_176878	ENSG00000132849		NA	KNOWN	0.536029	0.723784	0.129889	1.35394	1.10427			0.326079	0.577523	0.914783	0.9727					7.24556	28.243	24.9902	3.47736	33.7582	8.26285	15.3303	3.85454	11.1154	3.37669	9.20579	2.94559
fPV6pSROQr8zrSydG4	3840400	ANKRD38	ANKRD38	1	Homo sapiens ankyrin repeat domain 38 (ANKRD38), mRNA.	NM_181712.2	4396	-	62475456-62475505	ILMN_8892	ILMN_1776936	1	62701837	62785083	KN motif and ankyrin repeat domain-containing protein 4 (Ankyrin repeat domain-containing protein 38) [Source:UniProtKB/Swiss-Prot;Acc:Q5T7N3]	KANK4	163782	NM_181712	ENSG00000132854	Hs.283398	1p31.3	KNOWN	0.526415	0.716571	0.132939	1.12006	0.994778			0.422875	0.673836	0.642213	0.83959					5.08087	3.22963	3.68918	2.08492	2.00562	3.7588	2.33374	1.78008	2.19314	8.21513	3.29057	4.84401
uiVF.ff.5zyOp_edWU	430259	USP1	USP1	1	Homo sapiens ubiquitin specific peptidase 1 (USP1), transcript variant 2, mRNA.	NM_001017415.1	188	+	62674750-62674799	ILMN_7045	ILMN_1678684	1	62901968	62917473	Ubiquitin carboxyl-terminal hydrolase 1 (EC 3.1.2.15)(Ubiquitin thioesterase 1)(Ubiquitin-specific-processing protease 1)(Deubiquitinating enzyme 1)(hUBP) [Source:UniProtKB/Swiss-Prot;Acc:O94782]	USP1		NM_001017415	ENSG00000162607	Hs.35086	1p31.3	KNOWN	0.463504	0.666639	0.153608	1.00987	0.985746			0.802828	0.913257	0.451542	0.68859					2.44639	2.40543	2.54567	2.30461	2.29379	2.23355	2.20421	1.60787	2.03666	2.82351	1.72358	2.56058
upLPl7ReUSI9fS2DiU	4920347	DOCK7	DOCK7	1	Homo sapiens dedicator of cytokinesis 7 (DOCK7), mRNA.	NM_033407.2	6295	-	62693692-62693715:62695797-62695822	ILMN_27871	ILMN_1678629	1	62920399	63153969	Dedicator of cytokinesis protein 7 [Source:UniProtKB/Swiss-Prot;Acc:Q96N67]	DOCK7		NM_033407	ENSG00000116641	Hs.406156	1p31.3	KNOWN	9.62496e-05	0.00115683	0.700583	1.48956	0.647149			0.00280278	0.0445259	0.013913	0.0867364					15.0456	34.038	22.8603	15.2596	31.9986	14.7682	16.1551	31.8531	23.4772	23.7503	39.9602	37.528
Qe1Iq89KKeuuk44u6I	6940176	ANGPTL3	ANGPTL3	1	Homo sapiens angiopoietin-like 3 (ANGPTL3), mRNA.	NM_014495.2	1230	+	62842475-62842494:62842892-62842921	ILMN_27994	ILMN_1695193	1	63063187	63071180	Angiopoietin-related protein 3 Precursor (Angiopoietin-like 3)(Angiopoietin-5)(ANG-5) [Source:UniProtKB/Swiss-Prot;Acc:Q9Y5C1]	ANGPTL3	27329	NM_014495	ENSG00000132855	Hs.209153	1p31.1-p22.3	KNOWN	0.760737	0.873248	0.0641227	1.01094	0.994274			0.846049	0.934618	0.446087	0.686393					2.12637	2.75864	2.32935	1.52881	2.0522	3.40507	2.50279	2.55031	2.68359	2.89803	2.92617	1.9547
WtJMCj9XfiE9R5X3VA	4070463	ATG4C	ATG4C	1	Homo sapiens ATG4 autophagy related 4 homolog C (S. cerevisiae) (ATG4C), transcript variant 1, mRNA.	NM_032852.2	1273	+	63073085-63073111:63079687-63079709	ILMN_29828	ILMN_1700923	1	63249803	63330823	Cysteine protease ATG4C (EC 3.4.22.-)(Autophagy-related protein 4 homolog C)(Autophagin-3)(Autophagy-related cysteine endopeptidase 3)(AUT-like 3 cysteine endopeptidase) [Source:UniProtKB/Swiss-Prot;Acc:Q96DT6]	ATG4C		NM_032852	ENSG00000125703	Hs.7353	1p31.3	KNOWN	0.000162438	0.00171021	0.684144	1.31785	0.855143			0.00350078	0.0509801	0.353043	0.600601					10.1191	15.7235	18.0481	14.7586	10.7739	10.1615	11.3523	14.2064	6.71523	14.7277	10.9663	12.9334
l7Z4loYeUU2ZU98m5Q	2340670	FOXD3	FOXD3	1	Homo sapiens forkhead box D3 (FOXD3), mRNA.	NM_012183.1	1304	+	63562621-63562670	ILMN_12222	ILMN_1737435	1	63788730	63790797	Forkhead box protein D3 (HNF3/FH transcription factor genesis) [Source:UniProtKB/Swiss-Prot;Acc:Q9UJU5]	FOXD3	27022	NM_012183	ENSG00000187140	Hs.546573	1p31.3	KNOWN	0.187715	0.372667	-0.272405	0.987338	1.00313			0.187225	0.427681	0.694545	0.854091					2.25502	2.29889	1.86767	2.99384	2.26537	2.81467	1.74512	2.29412	2.20162	1.94696	1.80345	2.58484
Bhvjh7RHo110gHFofs	3390131	ALG6	ALG6	1	Homo sapiens asparagine-linked glycosylation 6 homolog (yeast, alpha-1,3-glucosyltransferase) (ALG6), mRNA.	NM_013339.2	1627	+	63675114-63675163	ILMN_1683	ILMN_1771411	1	63833261	63904233	Dolichyl pyrophosphate Man9GlcNAc2 alpha-1,3-glucosyltransferase (EC 2.4.1.-)(Dolichyl-P-Glc:Man9GlcNAc2-PP-dolichyl glucosyltransferase)(Asparagine-linked glycosylation protein 6) [Source:UniProtKB/Swiss-Prot;Acc:Q9Y672]	ALG6		NM_013339	ENSG00000088035	Hs.258501	1p31.3	KNOWN	0.00617333	0.0278501	0.532195	1.2276	0.887389			0.135637	0.366064	0.642213	0.83959					17.134	30.5277	27.6387	15.4715	18.8744	10.7495	10.4543	19.8223	13.5061	24.2627	18.8744	16.5894
rSh9dECTRtN_EnOD18	2370685	ITGB3BP	ITGB3BP	1	Homo sapiens integrin beta 3 binding protein (beta3-endonexin) (ITGB3BP), mRNA.	NM_014288.3	498	-	63685083-63685115:63692177-63692193	ILMN_6494	ILMN_1692790	1	63906444	63988865	Centromere protein R (CENP-R)(Nuclear receptor-interacting factor 3)(Integrin beta-3-binding protein)(Beta3-endonexin) [Source:UniProtKB/Swiss-Prot;Acc:Q13352]	ITGB3BP		NM_014288	ENSG00000142856	Hs.166539	1p31.3	KNOWN	0.0111938	0.0443343	0.498545	1.28068	0.924986			0.074136	0.254441	0.694545	0.854091					20.8058	13.2476	16.0167	9.21414	9.09754	6.87086	6.55085	11.8854	8.15751	6.14325	7.19534	13.2574
BcR3OpxDAnei_Eik7U	6280367	KIAA1799	KIAA1799	1	Homo sapiens KIAA1799 protein (KIAA1799), mRNA.	NM_032437.1	1495	+	63800075-63800116:63806569-63806576	ILMN_14353	ILMN_1698673	1	63989013	64038363	EF-hand calcium-binding domain-containing protein 7 [Source:UniProtKB/Swiss-Prot;Acc:A8K855]	EFCAB7	84455	NM_032437	ENSG00000203965	Hs.652324	1p31.3	KNOWN	0.00152362	0.00944736	0.599944	1.19883	0.886507			0.00796975	0.0713106	0.262134	0.499424					8.75878	5.91287	7.72567	3.77931	4.37626	2.65383	2.55869	4.22429	5.33687	5.84694	4.80313	6.53899
ildeT555urP7dfJTSs	870221	PGM1	PGM1	1	Homo sapiens phosphoglucomutase 1 (PGM1), mRNA.	NM_002633.2	2131	+	63898163-63898212	ILMN_20106	ILMN_1800659	1	64058947	64125912	Phosphoglucomutase-1 (PGM 1)(EC 5.4.2.2)(Glucose phosphomutase 1) [Source:UniProtKB/Swiss-Prot;Acc:P36871]	PGM1	5236	NM_002633	ENSG00000079739	Hs.1869	1p31	KNOWN	0.00637056	0.0285651	0.530498	2.01669	0.864707			0.00433975	0.0533697	0.368696	0.61868					74.8655	177.692	108.417	89.4328	32.7391	98.2487	132.721	207.067	19.2436	92.3979	136.876	116.186
fBJkV5lSqeW1ap1dpo	4830333	LOC646051	LOC646051	1	PREDICTED: Homo sapiens hypothetical protein LOC646051 (LOC646051), mRNA.	XM_933368.1	121	-	64012325-64012374	ILMN_33162	ILMN_1665795	1	64239693	64647181	Tyrosine-protein kinase transmembrane receptor ROR1 Precursor (EC 2.7.10.1)(Neurotrophic tyrosine kinase, receptor-related 1) [Source:UniProtKB/Swiss-Prot;Acc:Q01973]	ROR1	4919	NM_005012	ENSG00000185483	Hs.654491	1p32-p31	KNOWN	0.159887	0.332749	0.289853	1.00657	1.00585			0.718231	0.867371	0.694545	0.854091					2.76469	3.52778	3.25865	1.92901	2.89278	2.46125	3.03779	2.82747	1.79909	2.25166	2.32061	3.70941
ooJJMqgiTifSLQEjvo	6350494	UBE2U	UBE2U	1	Homo sapiens ubiquitin-conjugating enzyme E2U (putative) (UBE2U), mRNA.	NM_152489.1	939	+	64482418-64482467	ILMN_22337	ILMN_1791988	1	64669490	64732891	Ubiquitin-conjugating enzyme E2 U (EC 6.3.2.19)(Ubiquitin-protein ligase U)(Ubiquitin carrier protein U) [Source:UniProtKB/Swiss-Prot;Acc:Q5VVX9]	UBE2U	148581	NM_152489	ENSG00000177414	Hs.388746	1p31.3	KNOWN	0.410436	0.619701	-0.172206	0.990669	1.00207			0.486717	0.719556	0.802688	0.915013					3.90534	2.65796	1.61211	2.42414	2.37389	1.91086	2.31461	1.6676	2.37422	2.61842	2.64538	2.7446
uAA1iIL0FvH6O60NoE	110332	LOC653697	LOC653697	1	PREDICTED: Homo sapiens similar to von Willebrand factor type A and cache domain containing 1 (LOC653697), mRNA.	XM_929041.1	170	+	64820434-64820483	ILMN_33301	ILMN_1685201	1	64936428	65158741	VWFA and cache domain-containing protein 1 Precursor (Cache domain-containing protein 1) [Source:UniProtKB/Swiss-Prot;Acc:Q5VU97]	CACHD1		NM_020925	ENSG00000158966	Hs.443891	1p31.3	KNOWN	0.744324	0.864072	-0.0686648	1.00617	1.00059			0.486717	0.719556	0.971383	0.990768					1.78629	1.90005	1.54749	1.93781	2.28063	1.31178	1.93123	1.86046	2.19402	4.13883	2.57702	2.75662
WQK7ehxJEuhOU1Mel4	4250255	RAVER2	RAVER2	1	Homo sapiens hypothetical protein FLJ10770 (RAVER2), mRNA.	NM_018211.2	4113	+	65071254-65071303	ILMN_29435	ILMN_1804737	1	65210778	65298912	Ribonucleoprotein PTB-binding 2 (Protein raver-2) [Source:UniProtKB/Swiss-Prot;Acc:Q9HCJ3]	RAVER2		NM_018211	ENSG00000162437	Hs.591443	1p31.3	KNOWN	0.115751	0.26282	0.32261	1.03669	0.951247			0.710828	0.864621	0.971383	0.990768					14.3228	21.8121	12.2423	10.289	16.4622	5.73656	5.88781	8.68263	8.99562	10.4528	3.58671	11.2754
K16KqSgnu50LhNf38s	7650110				oz10f04.x1 Soares_fetal_liver_spleen_1NFLS_S1 Homo sapiens cDNA clone IMAGE:1674943 3, mRNA sequence	AI056599	246			ILMN_75680	ILMN_1832086	1	65298906	65432187	Tyrosine-protein kinase JAK1 (EC 2.7.10.2)(Janus kinase 1)(JAK-1) [Source:UniProtKB/Swiss-Prot;Acc:P23458]	JAK1	3716	AI056599	ENSG00000162434		NA	KNOWN	0.537099	0.724697	-0.129552	0.991447	1.00123			0.439796	0.683149	0.914783	0.9727					2.28113	2.60139	2.06154	2.72865	2.124	2.84342	1.9588	2.46408	2.8214	2.39858	2.3596	2.06322
BVgkvnlKcISxAhukCU	3170255	AK3L2	AK3L2	1	Homo sapiens adenylate kinase 3-like 2 (AK3L2), mRNA.	NM_001002921.1	490	+	65463074-65463123	ILMN_10336	ILMN_1798249	1	65613232	65693173	Adenylate kinase isoenzyme 4, mitochondrial (EC 2.7.4.3)(Adenylate kinase 3-like)(ATP-AMP transphosphorylase) [Source:UniProtKB/Swiss-Prot;Acc:P27144]	AK3L1		NM_203464	ENSG00000162433	Hs.10862	1p31.3	KNOWN	0.553778	0.736447	0.124326	1.09708	1.16577			0.710828	0.864621	0.817956	0.922894					19.92	30.2398	36.3387	2.1952	15.3132	16.4825	21.3876	18.9086	19.6147	11.3032	15.7962	10.0759
Nqx_ygxDiifg5RfeE4	2750367	DNAJC6	DNAJC6	1	Homo sapiens DnaJ (Hsp40) homolog, subfamily C, member 6 (DNAJC6), mRNA.	NM_014787.2	5180	+	65653570-65653619	ILMN_17435	ILMN_1696079	1	65730430	65881552	Putative tyrosine-protein phosphatase auxilin (EC 3.1.3.48)(DnaJ homolog subfamily C member 6) [Source:UniProtKB/Swiss-Prot;Acc:O75061]	DNAJC6	9829	NM_014787	ENSG00000116675	Hs.647643	1p31.3	KNOWN	0.444285	0.650373	0.160205	1.01037	0.992112			0.315159	0.570715	0.668474	0.849868					2.432	2.24413	2.4524	1.80177	2.35954	2.11528	2.11767	2.17746	2.40881	1.71107	1.9581	2.54378
KR.XuhIkJEx7xr3pTQ	6560192	LEPR	LEPR	1	Homo sapiens leptin receptor (LEPR), transcript variant 3, mRNA.	NM_001003680.1	2305	+	65854386-65854435	ILMN_20241	ILMN_1676265	1	65886318	66102822	Leptin receptor Precursor (LEP-R)(OB receptor)(OB-R)(HuB219)(CD295 antigen) [Source:UniProtKB/Swiss-Prot;Acc:P48357]	LEPR	3953	NM_001003679	ENSG00000116678	Hs.23581	1p31	KNOWN	0.266501	0.473236	0.231036	1.07853	0.994428			0.0842448	0.270221	0.767137	0.891004					2.96406	4.5118	3.12782	2.09498	2.70387	3.19021	2.55795	3.05455	2.66944	2.20877	2.24459	2.46878
ZXIl88gOSDeCVR3oVI	6060168	LEPROT	LEPROT	1	Homo sapiens leptin receptor overlapping transcript (LEPROT), mRNA.	NM_017526.2	937	+	65670642-65670691	ILMN_27032	ILMN_1661537	1	65886319	65898249	Leptin receptor gene-related protein (OB-R gene-related protein)(OB-RGRP)(Leptin receptor overlapping transcript protein) [Source:UniProtKB/Swiss-Prot;Acc:O15243]	LEPROT	54741	NM_017526	ENSG00000213625	Hs.23581	1p31.3	KNOWN	0.069221	0.180174	0.369332	1.25827	0.870352			0.110359	0.318765	0.446678	0.686393					45.0928	80.2906	81.7256	36.9211	73.1812	42.9972	64.0934	57.0936	40.995	33.5782	87.4602	47.7081
0kuu29FuIt5MgdJLuU	2350059	PDE4B	PDE4B	1	Homo sapiens phosphodiesterase 4B, cAMP-specific (phosphodiesterase E4 dunce homolog, Drosophila) (PDE4B), mRNA.	NM_002600.2	3105	+	66611705-66611754	ILMN_138594	ILMN_1782922	1	66258197	66840262	cAMP-specific 3',5'-cyclic phosphodiesterase 4B (EC 3.1.4.17)(DPDE4)(PDE32) [Source:UniProtKB/Swiss-Prot;Acc:Q07343]	PDE4B		NM_002600	ENSG00000184588	Hs.198072	1p31	KNOWN	0.547632	0.73202	0.126243	1.05144	1.20499			0.237953	0.485498	0.668474	0.849868					2.41415	5.81	2.38321	1.60514	4.49547	12.8538	3.21804	1.69653	1.82339	5.82286	4.88989	2.94319
fHdL6VXEkt674L9.gY	6520553	SGIP1	SGIP1	1	Homo sapiens SH3-domain GRB2-like (endophilin) interacting protein 1 (SGIP1), mRNA.	NM_032291.1	4268	+	66983070-66983119	ILMN_23216	ILMN_1664362	1	66999066	67213982	SH3-containing GRB2-like protein 3-interacting protein 1 (Endophilin-3-interacting protein) [Source:UniProtKB/Swiss-Prot;Acc:Q9BQI5]	SGIP1		NM_032291	ENSG00000118473	Hs.132121	1p31.3	KNOWN	0.263356	0.46985	0.23252	1.03642	0.962532			0.05451	0.21898	0.112366	0.308302					1.6222	2.06204	1.96748	1.8587	2.16434	1.99015	2.08702	1.45114	1.3485	2.46567	3.00321	3.45346
lDjvum_9_jrC6HlyKE	2320162	TCTEX1D1	TCTEX1D1	1	Homo sapiens Tctex1 domain containing 1 (TCTEX1D1), mRNA.	NM_152665.1	1705	+	67016761-67016810	ILMN_28655	ILMN_1751868	1	67218142	67244470	Tctex1 domain-containing protein 1 [Source:UniProtKB/Swiss-Prot;Acc:Q8N7M0]	TCTEX1D1	200132	NM_152665	ENSG00000152760	Hs.479226	1p31.3	KNOWN	0.38331	0.595535	0.182226	1.00548	0.959155			0.530544	0.747179	0.148315	0.35761					2.44914	2.01654	2.26298	2.22334	1.79471	1.55182	2.17976	2.27176	2.09388	1.12215	2.30319	2.12845
[truncated: 17,686 more rows]
[truncated: 41 more columns]
